# Supplementary material for: H2S‐Releasing Versatile Montmorillonite Nanoformulation Trilogically Renovates the Gut Microenvironment for Inflammatory Bowel Disease Modulation
Source: Adv Sci (Weinh). 2024 Feb 2;11(14):2308092. doi: 10.1002/advs.202308092 (PMC11005690; doi:10.1002/advs.202308092)
Supplement: Supplementary file 2 — Supporting Information [file ADVS-11-2308092-s001.zip]

Archive with 20 entries (19 files):
- Supporting information/
- Supporting information/Supporting information 10. DEGs in Jak-Stat signalling pathway (RAW264.7).xls
- Supporting information/Supporting information 11. DEGs in PI3K-AKT signalling pathway (RAW264.7).xls
- Supporting information/Supporting information 12. DEGs in HIF-1 signalling pathway (RAW264.7).xls
- Supporting information/Supporting information 13. RNA sequencing gene expression matrix (Caco-2).xls
- Supporting information/Supporting information 14. The expression levels of DEGs (Caco-2).xls
- Supporting information/Supporting information 15. GO analysis (Caco-2).xls
- Supporting information/Supporting information 16. KEGG analysis (Caco-2).xls
- Supporting information/Supporting information 17. DEGs in MAPK signalling pathway (Caco-2).xls
- Supporting information/Supporting information 18. DEGs in RAS signalling pathway (Caco-2).xls
- Supporting information/Supporting information 19. Gene Set Enrichment Analysis (Caco-2).xls
- Supporting information/Supporting information 2. R script.doc
- Supporting information/Supporting information 20. DEGs in the positive regulation of the cell-cell adhesion pathway(Caco-2).xls
- Supporting information/Supporting information 3. RNA sequencing gene expression matrix (RAW264.7).xls
- Supporting information/Supporting information 4. PCA analysis (RAW264.7).csv
- Supporting information/Supporting information 5. The expression levels of DEGs (RAW264.7).xls
- Supporting information/Supporting information 6.  GO analysis (RAW264.7).xls
- Supporting information/Supporting information 7. KEGG analysis (RAW264.7).xls
- Supporting information/Supporting information 8. DEGs in the ROS signalling pathway (RAW264.7).xls
- Supporting information/Supporting information 9. DEGs in NF-KB signalling pathway (RAW264.7).xls
