# Supplementary material for: H2S‐Releasing Versatile Montmorillonite Nanoformulation Trilogically Renovates the Gut Microenvironment for Inflammatory Bowel Disease Modulation
Source: Adv Sci (Weinh). 2024 Feb 2;11(14):2308092. doi: 10.1002/advs.202308092 (PMC11005690; doi:10.1002/advs.202308092)
Supplement: Supplementary file 2 — Supporting Information [file ADVS-11-2308092-s001.zip › Supporting information/Supporting information 10. DEGs in Jak-Stat signalling pathway (RAW264.7).xls]

SYMBOL	logFC	logCPM	PValue	FDR
Csf3r	3.587887889	3.253371089	1.72E-12	5.19E-11
Il7r	1.855164561	3.332330359	7.13E-06	6.86E-05
Csf2ra	1.563481625	5.936495025	3.30E-17	1.59E-15
Il10rb	1.532261228	5.017149569	1.99E-14	7.26E-13
Ifngr1	1.440049475	4.847761483	1.23E-11	3.27E-10
Bcl2l1	1.403856382	6.099831392	8.91E-20	5.29E-18
Pdgfb	1.402187174	4.063546964	1.51E-06	1.66E-05
Csf2rb2	1.242895004	3.511014259	0.000646368	0.003874926
Il6ra	1.128450179	3.996177015	7.78E-05	0.000584612
Il11ra1	1.066451565	3.276648157	0.006236248	0.027177156
Stat3	-1.133851291	5.605716765	4.03E-13	1.32E-11
Il4ra	-1.73393464	2.491627109	0.003724819	0.017543415
Lif	-2.176640341	2.098725893	0.007544109	0.031962666
Ccnd2	-2.451233014	3.354591642	1.19E-08	1.95E-07
Epor	-2.775275966	2.020255542	0.004184349	0.019309866
Il11	-2.804092907	1.908267891	0.003420293	0.016271361
Socs3	-3.003008915	5.062957156	3.35E-39	5.87E-37
Aox2	-3.707531212	1.77789607	0.000977218	0.005506019
