# Supplementary material for: H2S‐Releasing Versatile Montmorillonite Nanoformulation Trilogically Renovates the Gut Microenvironment for Inflammatory Bowel Disease Modulation
Source: Adv Sci (Weinh). 2024 Feb 2;11(14):2308092. doi: 10.1002/advs.202308092 (PMC11005690; doi:10.1002/advs.202308092)
Supplement: Supplementary file 2 — Supporting Information [file ADVS-11-2308092-s001.zip › Supporting information/Supporting information 11. DEGs in PI3K-AKT signalling pathway (RAW264.7).xls]

SYMBOL	logFC	logCPM	PValue	FDR
Igf1	4.625303629	2.666388176	4.10E-09	7.29E-08
Rxra	3.805227382	2.715426747	1.95E-08	3.07E-07
Csf3r	3.587887889	3.253371089	1.72E-12	5.19E-11
Flt1	3.194243619	2.104767621	0.000145172	0.001026637
Creb5	3.014534342	1.738341246	0.011723993	0.046230503
Sgk3	2.275168153	4.418891905	3.85E-17	1.83E-15
Vwf	2.235273748	2.612210596	0.000113399	0.000819525
Itga4	2.207421271	7.897132876	2.88E-79	2.04E-76
Il7r	1.855164561	3.332330359	7.13E-06	6.86E-05
Tlr2	1.847492238	6.218761156	2.90E-32	3.51E-30
Bcl2l1	1.403856382	6.099831392	8.91E-20	5.29E-18
Pdgfb	1.402187174	4.063546964	1.51E-06	1.66E-05
Lpar6	1.3821323	2.771039658	0.005107636	0.022863367
Gys1	1.372539811	5.458349668	3.73E-16	1.63E-14
Pik3cg	1.264668407	4.670718477	1.49E-08	2.41E-07
Il6ra	1.128450179	3.996177015	7.78E-05	0.000584612
Lpar5	1.096322063	3.579606827	0.00147371	0.007881274
Tlr4	1.092332111	4.92622985	4.64E-08	6.81E-07
Csf1r	1.058855251	8.569231398	3.17E-17	1.53E-15
Bcl2l11	-1.117818106	4.483399518	2.84E-06	2.98E-05
Itgb5	-1.16264068	4.613363208	3.84E-07	4.79E-06
Lamb2	-1.244835048	3.082121722	0.004613758	0.02095711
Lamc1	-1.257398598	5.527903597	1.42E-14	5.28E-13
Itga7	-1.324711828	3.3766784	0.000524301	0.003224998
Nr4a1	-1.345725871	3.236312215	0.000865341	0.004977116
Thbs3	-1.424790516	3.610517938	4.81E-05	0.000380172
Pkn3	-1.513208127	4.358544518	4.00E-09	7.14E-08
Ddit4	-1.591996004	4.4988309	5.29E-11	1.30E-09
Il4ra	-1.73393464	2.491627109	0.003724819	0.017543415
Itgav	-1.896815678	4.739797895	9.23E-17	4.22E-15
Efna1	-2.077884082	3.407015845	2.78E-07	3.57E-06
Prkca	-2.35611054	2.970083106	1.84E-06	2.00E-05
Ccnd2	-2.451233014	3.354591642	1.19E-08	1.95E-07
Epor	-2.775275966	2.020255542	0.004184349	0.019309866
Gng8	-3.00158982	2.611483513	2.57E-06	2.71E-05
Ntrk1	-3.197355197	1.889505697	0.003420293	0.016271361
Itgb7	-4.385123154	5.646247372	5.43E-70	2.57E-67
Epha2	-4.674711118	3.53937005	7.99E-20	4.78E-18
