# Supplementary material for: H2S‐Releasing Versatile Montmorillonite Nanoformulation Trilogically Renovates the Gut Microenvironment for Inflammatory Bowel Disease Modulation
Source: Adv Sci (Weinh). 2024 Feb 2;11(14):2308092. doi: 10.1002/advs.202308092 (PMC11005690; doi:10.1002/advs.202308092)
Supplement: Supplementary file 2 — Supporting Information [file ADVS-11-2308092-s001.zip › Supporting information/Supporting information 12. DEGs in HIF-1 signalling pathway (RAW264.7).xls]

SYMBOL	logFC	logCPM	PValue	FDR
Igf1	4.625303629	2.666388176	4.10E-09	7.29E-08
Cybb	4.436651786	8.404611227	2.00E-256	7.07E-253
Flt1	3.194243619	2.104767621	0.000145172	0.001026637
Egln1	1.447573188	4.101663159	3.24E-07	4.12E-06
Ifngr1	1.440049475	4.847761483	1.23E-11	3.27E-10
Il6ra	1.128450179	3.996177015	7.78E-05	0.000584612
Tlr4	1.092332111	4.92622985	4.64E-08	6.81E-07
Pfkm	-1.077590826	5.067464925	1.83E-08	2.89E-07
Stat3	-1.133851291	5.605716765	4.03E-13	1.32E-11	¼¤»îHIF-1
Tfrc	-1.255317677	6.325183808	1.06E-17	5.29E-16
Prkca	-2.35611054	2.970083106	1.84E-06	2.00E-05
Nos2	-2.39207734	3.907488476	5.56E-13	1.79E-11	iNOS-¾ÞÊÉM1
Serpine1	-3.058237831	4.960696459	8.20E-35	1.12E-32
