# Supplementary material for: H2S‐Releasing Versatile Montmorillonite Nanoformulation Trilogically Renovates the Gut Microenvironment for Inflammatory Bowel Disease Modulation
Source: Adv Sci (Weinh). 2024 Feb 2;11(14):2308092. doi: 10.1002/advs.202308092 (PMC11005690; doi:10.1002/advs.202308092)
Supplement: Supplementary file 2 — Supporting Information [file ADVS-11-2308092-s001.zip › Supporting information/Supporting information 13. RNA sequencing gene expression matrix (Caco-2).xls]

Gene_ID	DPs_MMT1:read count	DPs_MMT2:read count	DPs_MMT3:read count	DPs_MMT4:read count	LPS1:read count	LPS2:read count	LPS3:read count	LPS4:read count
ENSG00000000003	685	638	735	666	697	818	943	806
ENSG00000000005	0	0	1	0	0	0	0	0
ENSG00000000419	2360	2088	2977	2170	2093	2535	2528	2478
ENSG00000000457	243	223	284	227	241	247	238	201
ENSG00000000460	462	486	617	562	495	511	525	440
ENSG00000000938	4	2	8	0	4	0	1	4
ENSG00000000971	0	0	0	0	0	0	0	0
ENSG00000001036	1435	1505	1604	1449	1164	1429	1710	1429
ENSG00000001084	933	1035	1053	980	828	869	936	852
ENSG00000001167	664	735	901	831	656	780	786	644
ENSG00000001460	126	135	162	191	132	128	130	105
ENSG00000001461	226	236	245	271	263	294	311	262
ENSG00000001497	527	719	750	666	700	679	778	670
ENSG00000001561	166	110	215	211	172	184	178	198
ENSG00000001617	210	338	320	368	369	400	485	330
ENSG00000001626	148	148	253	159	223	271	287	223
ENSG00000001629	1451	1428	1978	1747	1481	1669	1451	1320
ENSG00000001630	24	41	27	19	17	26	33	34
ENSG00000001631	127	109	151	147	123	133	140	149
ENSG00000002016	424	444	511	473	442	470	553	448
ENSG00000002330	62	66	69	64	37	47	66	67
ENSG00000002549	1445	1556	1615	1467	1551	1653	1729	1509
ENSG00000002586	1797	1871	2059	1581	1501	1716	2010	1761
ENSG00000002587	1	5	3	5	6	4	9	11
ENSG00000002726	713	809	603	887	1126	1180	1335	1047
ENSG00000002745	3	1	1	4	2	3	0	1
ENSG00000002746	1	0	3	0	1	2	1	2
ENSG00000002822	46	46	29	30	32	32	33	23
ENSG00000002834	6373	7417	7105	7194	5250	5801	5897	5565
ENSG00000002919	912	1004	915	893	642	789	1040	947
ENSG00000002933	48	40	31	29	43	57	76	62
ENSG00000003056	4083	5306	4997	4867	4111	4556	4613	3918
ENSG00000003096	12	21	31	17	56	52	80	48
ENSG00000003137	133	109	115	111	122	109	126	112
ENSG00000003147	528	493	701	606	572	628	506	496
ENSG00000003249	1975	2393	2235	2165	2136	2390	2625	2066
ENSG00000003393	1793	1900	2359	2003	1833	1911	1992	1713
ENSG00000003400	134	170	149	181	108	100	97	118
ENSG00000003402	1143	1194	1405	1210	935	1103	1155	1006
ENSG00000003436	258	187	302	219	140	194	229	191
ENSG00000003509	596	610	741	595	579	605	753	621
ENSG00000003756	1802	1896	2478	2464	2052	2224	2103	1775
ENSG00000003987	28	33	42	50	56	39	54	43
ENSG00000003989	5264	5332	6769	5831	6027	6922	7003	6821
ENSG00000004059	1092	1502	1286	1377	1178	1219	1413	1135
ENSG00000004139	309	268	305	260	256	308	273	230
ENSG00000004142	4613	5680	4972	5116	4315	4954	5588	4627
ENSG00000004399	5295	7947	6875	7937	5789	6311	7323	5119
ENSG00000004455	2059	1965	2256	1922	1898	2144	2267	2067
ENSG00000004468	1	1	0	1	0	0	0	0
ENSG00000004478	5124	6192	6559	6375	6051	6421	7170	6188
ENSG00000004487	1863	2055	2631	2193	2074	2291	2308	2032
ENSG00000004534	1753	1891	2383	2051	1879	1924	1983	1783
ENSG00000004660	166	222	176	209	148	123	177	139
ENSG00000004700	980	996	1248	1010	974	1012	955	967
ENSG00000004766	459	452	675	613	556	590	591	486
ENSG00000004776	0	4	6	9	6	0	1	6
ENSG00000004777	39	61	60	37	37	25	50	50
ENSG00000004779	1127	1113	1104	899	953	1179	1445	1347
ENSG00000004799	1	3	0	4	3	2	0	0
ENSG00000004809	0	4	1	0	0	0	0	0
ENSG00000004838	1	4	2	5	3	5	10	7
ENSG00000004846	0	0	0	0	1	0	0	0
ENSG00000004848	2	0	1	0	0	0	5	0
ENSG00000004864	2886	2872	3622	3163	2738	3284	3076	2985
ENSG00000004866	297	347	393	389	348	345	349	325
ENSG00000004897	1481	1098	2000	1593	1404	1512	1356	1555
ENSG00000004939	1	1	3	1	0	1	0	1
ENSG00000004948	3	7	14	11	10	1	15	3
ENSG00000004961	653	720	778	815	601	755	789	697
ENSG00000004975	1490	1891	1709	1953	1433	1638	2062	1452
ENSG00000005001	640	924	681	645	508	600	785	642
ENSG00000005007	4219	4890	4833	5219	4725	4879	5251	4031
ENSG00000005020	492	422	563	491	362	472	425	504
ENSG00000005022	2618	2888	2781	2605	2160	2484	3336	2987
ENSG00000005059	376	385	433	339	261	268	321	296
ENSG00000005073	0	0	0	0	0	0	0	3
ENSG00000005075	218	249	194	193	149	228	286	253
ENSG00000005100	869	965	1040	1049	873	1065	1064	976
ENSG00000005102	370	343	338	345	289	388	321	328
ENSG00000005108	4	2	6	4	21	28	29	19
ENSG00000005156	1787	2189	2380	2352	2088	2166	2272	1907
ENSG00000005175	1117	749	1608	1332	1098	1240	994	1085
ENSG00000005187	11	14	17	19	22	28	17	20
ENSG00000005189	102	143	153	125	120	126	134	107
ENSG00000005194	1488	1655	1804	1693	1606	1736	2028	1699
ENSG00000005206	669	982	919	890	839	798	1125	862
ENSG00000005238	294	423	378	342	246	323	377	246
ENSG00000005243	1	2	4	3	3	4	6	4
ENSG00000005249	38	18	58	32	21	23	36	43
ENSG00000005302	464	463	657	561	544	578	523	502
ENSG00000005339	3589	4696	4957	5911	4976	5234	4807	3800
ENSG00000005379	62	73	78	107	70	75	125	84
ENSG00000005381	4	0	0	0	3	0	4	0
ENSG00000005421	3	2	2	4	3	2	2	4
ENSG00000005436	136	72	211	170	108	172	143	133
ENSG00000005448	129	161	131	150	74	117	141	118
ENSG00000005469	109	63	104	88	88	100	102	125
ENSG00000005471	0	0	0	1	0	1	1	0
ENSG00000005483	829	889	1260	1198	1003	1047	894	818
ENSG00000005486	713	986	846	1082	849	864	1033	745
ENSG00000005513	20	16	32	24	13	24	42	13
ENSG00000005700	848	671	1183	857	779	817	759	747
ENSG00000005801	747	688	1053	939	727	896	717	778
ENSG00000005810	1199	1453	1682	1578	1321	1641	1613	1340
ENSG00000005812	410	270	530	378	326	434	369	436
ENSG00000005844	2	4	4	3	1	0	4	0
ENSG00000005882	203	274	232	316	304	315	349	252
ENSG00000005884	654	1072	835	863	530	587	559	531
ENSG00000005889	574	575	745	713	703	681	697	690
ENSG00000005893	4560	4058	5322	5021	4290	4704	4463	4198
ENSG00000005961	751	952	848	821	498	646	821	770
ENSG00000005981	0	0	0	1	0	0	1	0
ENSG00000006007	1341	1464	1793	1593	1570	1726	1689	1488
ENSG00000006015	278	326	241	284	256	292	354	274
ENSG00000006016	99	108	138	121	73	63	97	51
ENSG00000006025	175	251	220	223	229	221	272	177
ENSG00000006042	802	950	867	799	713	837	1045	836
ENSG00000006047	928	1165	1220	1021	897	949	1144	969
ENSG00000006059	0	1	1	1	1	4	1	2
ENSG00000006062	630	807	762	799	547	584	579	474
ENSG00000006071	1	4	0	3	1	1	2	1
ENSG00000006116	0	0	0	0	0	0	0	0
ENSG00000006118	1022	1447	1285	1247	1113	1159	1552	1128
ENSG00000006125	7613	8755	9589	9434	7923	8237	8031	7089
ENSG00000006128	0	0	0	0	0	0	0	0
ENSG00000006194	413	371	405	381	343	372	365	330
ENSG00000006210	439	595	609	568	566	633	757	567
ENSG00000006282	711	1048	1021	900	883	907	1074	825
ENSG00000006283	8	14	7	11	7	8	0	4
ENSG00000006327	1018	1226	925	960	591	709	847	743
ENSG00000006377	75	75	104	105	88	89	95	63
ENSG00000006432	1388	1772	1798	1697	1617	1679	1751	1402
ENSG00000006451	699	562	825	608	552	708	770	754
ENSG00000006453	997	953	1303	1144	1086	1115	1047	1037
ENSG00000006459	636	591	978	769	740	833	857	743
ENSG00000006468	2	4	3	2	0	0	0	4
ENSG00000006530	238	253	301	288	293	294	310	268
ENSG00000006534	1575	1976	1758	2078	1492	1571	2111	1578
ENSG00000006555	55	84	73	74	58	61	97	60
ENSG00000006576	718	712	1068	913	765	859	894	786
ENSG00000006606	0	0	0	0	0	0	0	0
ENSG00000006607	882	907	1051	1012	976	1026	1027	813
ENSG00000006611	145	188	196	186	229	214	233	194
ENSG00000006625	99	67	115	95	101	82	115	138
ENSG00000006634	674	559	949	807	738	716	708	694
ENSG00000006638	60	47	44	61	39	49	36	35
ENSG00000006652	236	178	346	200	169	240	201	270
ENSG00000006659	0	0	1	0	0	2	0	0
ENSG00000006695	528	585	564	605	515	549	574	503
ENSG00000006704	535	875	761	843	690	674	853	584
ENSG00000006712	1569	2058	1895	1934	1533	1770	1910	1614
ENSG00000006715	1207	1201	1621	1389	1299	1424	1394	1381
ENSG00000006740	354	387	384	384	380	376	340	334
ENSG00000006744	2054	2496	2402	2632	2352	2535	2880	2265
ENSG00000006747	13	16	18	18	15	30	16	18
ENSG00000006756	29	31	27	30	14	22	25	16
ENSG00000006757	98	139	124	145	117	111	160	141
ENSG00000006788	0	0	0	0	1	0	0	0
ENSG00000006831	3862	4148	4622	4260	3699	4223	4440	3940
ENSG00000006837	13	20	23	9	17	26	28	37
ENSG00000007001	2	0	0	0	3	0	0	1
ENSG00000007038	0	0	0	0	0	0	0	0
ENSG00000007047	492	590	642	588	494	566	700	469
ENSG00000007062	652	637	842	763	848	868	784	831
ENSG00000007080	711	950	658	627	557	742	984	866
ENSG00000007129	0	0	0	0	0	0	0	0
ENSG00000007168	3306	3071	4103	3497	3004	3503	3668	3273
ENSG00000007171	2361	3078	2384	3000	2209	2622	2999	2294
ENSG00000007174	0	5	0	0	0	0	0	2
ENSG00000007202	4622	6172	6204	6636	5623	5576	5729	4756
ENSG00000007216	0	0	0	0	1	5	5	0
ENSG00000007237	149	189	158	148	195	237	232	202
ENSG00000007255	232	265	259	221	197	238	293	261
ENSG00000007264	0	1	0	0	0	0	0	0
ENSG00000007306	43	57	71	83	41	55	46	55
ENSG00000007312	1	4	4	8	8	6	8	4
ENSG00000007314	27	70	72	69	67	56	110	51
ENSG00000007341	124	122	181	125	100	151	121	154
ENSG00000007350	1586	2000	2493	2026	2939	2853	3521	2610
ENSG00000007372	7	20	17	21	14	23	22	11
ENSG00000007376	686	928	719	829	748	801	1065	855
ENSG00000007384	1064	1704	1482	1678	1196	1214	1549	1193
ENSG00000007392	836	819	1046	798	862	914	1091	919
ENSG00000007402	5	12	15	6	11	8	27	13
ENSG00000007516	15	28	32	33	23	17	35	16
ENSG00000007520	463	541	473	497	392	404	592	445
ENSG00000007541	360	501	376	426	370	456	552	367
ENSG00000007545	555	556	600	504	450	497	624	520
ENSG00000007866	4157	5361	5302	5683	5047	5155	6360	4595
ENSG00000007908	0	0	1	0	0	5	0	0
ENSG00000007923	1649	1802	2058	1993	1683	1899	2010	1762
ENSG00000007933	0	0	0	2	0	3	0	4
ENSG00000007944	263	308	326	244	204	245	274	232
ENSG00000007952	19	2	15	5	14	17	10	15
ENSG00000007968	465	523	403	502	389	421	394	366
ENSG00000008018	3527	4320	3620	3301	3006	3592	4886	3928
ENSG00000008056	0	0	2	0	0	0	0	1
ENSG00000008083	1280	1568	1837	1950	1693	1837	1939	1525
ENSG00000008086	421	443	568	540	624	674	570	480
ENSG00000008118	0	10	3	2	0	1	3	2
ENSG00000008128	15	4	13	10	10	9	9	8
ENSG00000008130	1309	1505	1567	1561	1309	1376	1517	1362
ENSG00000008196	0	0	0	0	0	0	0	0
ENSG00000008197	0	0	0	0	0	0	0	0
ENSG00000008226	15	6	17	20	11	7	13	15
ENSG00000008256	1730	1931	2012	1991	1818	2134	2106	1711
ENSG00000008277	102	101	135	110	127	171	144	153
ENSG00000008282	1767	1553	1871	1488	1457	1798	1716	1715
ENSG00000008283	1421	1481	1525	1449	1147	1339	1613	1293
ENSG00000008294	8427	9666	11911	10977	9785	9964	9516	8107
ENSG00000008300	1976	2835	2359	2697	1937	2215	2665	1943
ENSG00000008311	78	72	121	108	102	127	106	152
ENSG00000008323	1991	2764	2487	2513	1885	2092	2398	1802
ENSG00000008324	210	141	212	158	166	220	249	280
ENSG00000008382	82	86	79	65	69	77	135	80
ENSG00000008394	407	407	533	432	464	535	475	495
ENSG00000008405	883	819	1115	951	851	1012	799	906
ENSG00000008438	11	11	12	8	14	20	13	9
ENSG00000008441	97	131	121	101	92	106	73	117
ENSG00000008513	110	102	133	129	80	143	106	134
ENSG00000008516	11	15	8	6	9	16	11	7
ENSG00000008517	922	901	983	919	476	540	548	565
ENSG00000008710	1112	1584	1276	1401	1038	991	1336	973
ENSG00000008735	1130	1486	1223	1285	831	1111	1258	947
ENSG00000008838	2304	3106	2869	3079	2654	2808	2975	2326
ENSG00000008853	686	925	875	932	779	842	960	708
ENSG00000008869	1105	1142	1376	1374	1328	1421	1282	1171
ENSG00000008952	1259	1042	1701	1365	1154	1537	1348	1390
ENSG00000008988	3255	3160	3099	2811	2730	2988	4414	4237
ENSG00000009307	7606	7931	10170	9329	8019	8606	8354	7489
ENSG00000009335	2637	2679	3211	3197	2820	3097	2751	2660
ENSG00000009413	872	880	1285	1060	944	1156	905	902
ENSG00000009694	0	0	0	3	4	0	2	0
ENSG00000009709	10	17	13	11	11	24	19	7
ENSG00000009724	40	61	83	64	85	76	71	49
ENSG00000009765	20	11	13	26	31	26	29	24
ENSG00000009780	602	509	729	640	567	579	634	588
ENSG00000009790	10	7	14	7	7	10	9	3
ENSG00000009830	976	990	1166	1190	1086	1223	1381	1105
ENSG00000009844	1234	1181	1525	1509	1223	1318	1201	1170
ENSG00000009950	28	57	61	42	44	57	76	46
ENSG00000009954	2613	2586	3838	3181	3037	3193	3009	2762
ENSG00000010017	1187	1253	1537	1661	1223	1199	1126	1038
ENSG00000010030	299	345	241	308	224	295	293	326
ENSG00000010072	537	535	720	607	583	588	701	569
ENSG00000010165	1310	1686	1558	1480	1410	1670	1976	1533
ENSG00000010219	39	32	45	34	32	23	38	32
ENSG00000010244	4151	3857	5237	4979	4331	4669	4817	4568
ENSG00000010256	6139	8083	6983	7217	5984	6800	8333	6618
ENSG00000010270	352	367	362	335	301	300	365	319
ENSG00000010278	3996	4671	4614	4366	3188	3567	4211	3639
ENSG00000010282	7	2	6	2	4	6	3	0
ENSG00000010292	9200	10507	10816	11068	9914	10579	10206	9272
ENSG00000010295	15	20	17	14	12	15	7	6
ENSG00000010310	20	47	37	39	29	30	35	31
ENSG00000010318	141	132	132	144	164	161	121	112
ENSG00000010319	17	19	18	17	27	28	27	11
ENSG00000010322	1786	2485	2298	2373	2003	2208	2619	1837
ENSG00000010327	20	12	23	21	18	16	32	14
ENSG00000010361	18	21	17	12	8	14	15	6
ENSG00000010379	21	26	18	21	27	33	46	25
ENSG00000010404	191	218	168	254	110	125	136	100
ENSG00000010438	27	50	37	39	10	26	44	47
ENSG00000010539	243	335	399	347	284	362	384	330
ENSG00000010610	5	1	5	3	2	2	10	1
ENSG00000010626	46	54	68	52	34	41	61	57
ENSG00000010671	4	4	16	9	4	8	11	4
ENSG00000010704	86	53	79	76	76	71	91	62
ENSG00000010803	96	106	146	134	143	161	168	143
ENSG00000010810	607	746	859	847	680	760	796	662
ENSG00000010818	507	539	588	640	476	557	449	481
ENSG00000010932	0	1	1	0	2	0	2	1
ENSG00000011007	951	983	1201	1220	1022	1047	927	858
ENSG00000011009	1388	1692	1410	1399	1157	1427	1887	1477
ENSG00000011021	1229	1526	1519	1694	1439	1485	1448	1331
ENSG00000011028	397	483	392	463	411	396	503	384
ENSG00000011052	0	0	0	0	0	0	0	0
ENSG00000011083	4	11	6	9	0	4	14	10
ENSG00000011105	1358	1716	1512	1554	1290	1591	2059	1574
ENSG00000011114	992	885	1351	1235	989	1209	1217	1092
ENSG00000011132	260	356	307	310	268	287	299	256
ENSG00000011143	275	295	310	282	208	312	263	297
ENSG00000011198	641	600	781	722	580	640	693	613
ENSG00000011201	102	114	159	125	93	112	102	122
ENSG00000011243	741	1134	1130	1121	948	1005	1164	905
ENSG00000011258	971	820	1144	893	927	1076	973	970
ENSG00000011260	1602	1527	1820	1527	1348	1525	1611	1661
ENSG00000011275	1119	1425	1397	1302	1254	1353	1461	1217
ENSG00000011295	532	516	649	721	611	540	609	521
ENSG00000011304	11449	12893	13451	13848	11104	13132	13593	11003
ENSG00000011332	58	44	67	54	64	67	70	60
ENSG00000011347	2091	2814	2927	3013	2248	2434	2890	2058
ENSG00000011376	1287	1418	1531	1443	1309	1457	1637	1366
ENSG00000011405	6689	6082	9910	8277	7874	8722	7686	7554
ENSG00000011422	98	154	119	127	54	40	58	40
ENSG00000011426	2865	2407	3884	3822	3054	3159	2504	2968
ENSG00000011451	954	1210	1147	1468	1174	1228	1291	1144
ENSG00000011454	1729	1729	2257	1999	1972	2052	1870	1683
ENSG00000011465	2	2	3	2	2	6	1	0
ENSG00000011478	269	271	312	335	250	286	324	258
ENSG00000011485	1597	2006	1705	1827	1556	1803	1976	1615
ENSG00000011523	1078	1167	1287	1197	1164	1441	1650	1402
ENSG00000011566	865	713	1093	1013	911	938	937	883
ENSG00000011590	14	19	11	11	16	14	16	7
ENSG00000011600	0	0	0	0	0	0	1	0
ENSG00000011638	149	165	180	140	75	125	143	150
ENSG00000011677	34	36	33	34	58	33	59	55
ENSG00000012048	1442	1570	2065	1953	1590	1676	1499	1568
ENSG00000012061	292	412	338	347	248	310	396	322
ENSG00000012124	0	0	3	5	13	15	5	6
ENSG00000012171	91	112	113	108	79	75	152	101
ENSG00000012174	444	366	553	400	404	410	441	412
ENSG00000012211	238	375	321	306	244	274	284	236
ENSG00000012223	631	727	706	743	488	466	678	497
ENSG00000012232	385	449	559	481	418	468	590	453
ENSG00000012504	2	0	0	0	1	2	1	1
ENSG00000012660	2234	2114	3008	2492	2381	2589	2394	2581
ENSG00000012779	365	515	472	526	384	309	394	302
ENSG00000012817	0	0	0	0	0	0	0	0
ENSG00000012822	1163	1492	1462	1365	1237	1356	1727	1344
ENSG00000012963	463	465	620	584	520	614	468	499
ENSG00000012983	651	571	1019	937	833	822	679	675
ENSG00000013016	3	0	7	5	5	8	5	14
ENSG00000013275	2742	3294	3248	3385	2750	2954	3541	2758
ENSG00000013288	644	926	923	986	739	823	982	723
ENSG00000013293	0	1	0	0	0	0	0	0
ENSG00000013297	5	5	3	3	8	6	5	6
ENSG00000013306	2630	3853	3291	3385	2527	2857	3717	2864
ENSG00000013364	1599	2221	1913	1855	1549	1672	2077	1446
ENSG00000013374	980	987	1420	1145	970	1166	961	914
ENSG00000013375	1372	1477	1692	1446	1087	1235	1330	1251
ENSG00000013392	185	165	210	159	154	157	179	198
ENSG00000013441	1525	1379	2083	1773	1333	1596	1663	1464
ENSG00000013503	474	505	654	583	499	504	497	406
ENSG00000013523	647	711	659	733	684	800	822	700
ENSG00000013561	682	713	836	721	586	626	675	637
ENSG00000013563	83	107	92	103	79	57	82	60
ENSG00000013573	2361	3007	2612	2656	2408	2532	2737	2365
ENSG00000013583	287	341	318	303	258	291	386	302
ENSG00000013588	1673	1782	1667	2095	1153	1307	871	1242
ENSG00000013619	0	0	1	0	0	0	0	0
ENSG00000013725	22	30	29	51	44	42	34	35
ENSG00000013810	2657	3040	3177	3392	2790	2787	2990	2750
ENSG00000014123	561	505	889	764	606	633	552	549
ENSG00000014138	55	50	66	73	57	59	70	90
ENSG00000014164	513	625	564	608	489	535	572	486
ENSG00000014216	7118	9411	7697	8556	6569	7722	9456	7425
ENSG00000014257	283	272	431	363	349	417	398	320
ENSG00000014641	2935	3245	3517	2992	2982	3281	3693	3404
ENSG00000014824	950	753	1125	903	899	1110	967	979
ENSG00000014914	89	102	114	92	75	58	73	87
ENSG00000014919	547	532	718	599	505	613	611	603
ENSG00000015133	1768	2329	2451	2594	2147	2279	2251	1902
ENSG00000015153	480	354	614	517	446	496	414	471
ENSG00000015171	1158	1077	1531	1441	1207	1330	1079	1221
ENSG00000015285	6	15	11	13	2	4	10	6
ENSG00000015413	17	16	28	10	27	21	49	27
ENSG00000015475	304	398	343	370	270	367	326	291
ENSG00000015479	65	44	107	73	39	76	68	71
ENSG00000015520	103	178	149	164	143	123	165	100
ENSG00000015532	1142	1733	1630	1659	1309	1409	1603	1220
ENSG00000015568	3	10	19	14	14	10	8	10
ENSG00000015592	0	0	0	0	1	0	0	0
ENSG00000015676	1266	1591	1426	1572	1242	1497	1736	1331
ENSG00000016082	1	0	1	3	1	0	4	2
ENSG00000016391	429	441	473	458	511	526	631	444
ENSG00000016402	0	0	4	3	4	5	14	3
ENSG00000016490	0	0	0	0	0	0	0	0
ENSG00000016602	0	0	1	0	0	0	0	0
ENSG00000016864	520	539	659	506	562	528	552	572
ENSG00000017260	1393	1527	1824	1726	1403	1522	1513	1553
ENSG00000017427	1	2	0	0	0	1	0	0
ENSG00000017483	0	4	6	3	2	1	0	0
ENSG00000017797	3159	3288	4330	4050	3453	3711	3415	3130
ENSG00000018189	456	462	662	578	470	581	526	535
ENSG00000018236	0	0	0	0	0	2	0	1
ENSG00000018280	9	6	8	6	5	8	11	16
ENSG00000018408	346	307	382	373	404	401	390	349
ENSG00000018510	2281	2024	2622	2445	2081	2535	2188	2182
ENSG00000018610	316	336	361	317	282	370	375	286
ENSG00000018625	3	1	1	1	1	3	0	3
ENSG00000018699	835	704	992	879	784	847	747	723
ENSG00000018869	0	0	0	1	0	0	0	0
ENSG00000019102	1	7	5	1	7	11	5	1
ENSG00000019144	866	1203	1107	1129	1003	1093	1139	905
ENSG00000019169	26	18	22	32	16	30	32	48
ENSG00000019186	371	355	610	518	518	559	498	397
ENSG00000019485	85	77	92	96	95	90	114	93
ENSG00000019505	6	6	11	20	10	15	9	16
ENSG00000019549	9	12	8	8	15	13	6	6
ENSG00000019582	3323	4196	3417	3819	2723	3173	3594	2826
ENSG00000019991	0	0	0	0	0	0	0	0
ENSG00000019995	628	679	856	818	706	732	737	609
ENSG00000020129	359	449	367	446	380	409	524	409
ENSG00000020181	9	21	19	24	9	20	32	24
ENSG00000020256	703	890	966	941	731	812	840	729
ENSG00000020426	311	270	374	336	287	364	332	328
ENSG00000020577	1438	1594	1648	1700	1582	1722	1502	1596
ENSG00000020633	9	15	6	12	11	10	9	9
ENSG00000020922	1734	1399	2143	1833	1667	1822	1630	1767
ENSG00000021300	76	93	112	97	103	157	127	134
ENSG00000021355	1395	1262	1714	1441	1035	1229	1254	1087
ENSG00000021461	0	0	0	0	0	0	0	0
ENSG00000021488	8	23	25	23	17	10	19	18
ENSG00000021574	708	490	951	743	790	863	684	714
ENSG00000021645	29	37	21	23	31	51	38	20
ENSG00000021762	281	298	268	311	281	276	332	290
ENSG00000021776	1461	1363	2074	1623	1624	1592	1485	1500
ENSG00000021826	30	13	17	13	17	44	37	17
ENSG00000021852	0	0	0	0	0	0	0	0
ENSG00000022267	9	9	9	10	8	12	13	6
ENSG00000022277	1971	2096	2320	1938	1960	2072	2399	2085
ENSG00000022355	0	0	0	0	0	0	0	0
ENSG00000022556	12612	15540	15545	15371	12303	13010	14960	12358
ENSG00000022567	568	809	729	803	566	645	801	562
ENSG00000022840	2798	3491	3698	3565	2925	3305	3467	2647
ENSG00000022976	138	151	183	181	173	120	176	137
ENSG00000023041	925	919	1180	994	873	999	1009	942
ENSG00000023171	653	603	818	877	916	1025	1174	731
ENSG00000023191	2895	3925	3153	3353	2311	2845	3508	2870
ENSG00000023228	2551	2729	3369	3039	2703	2925	2991	2677
ENSG00000023287	1323	1065	2205	1627	1420	1571	1283	1340
ENSG00000023318	1829	1702	2388	1990	1660	1829	1860	1768
ENSG00000023330	4023	4773	4722	4590	3853	3957	4669	3437
ENSG00000023445	1004	748	1323	1123	705	790	518	697
ENSG00000023516	1291	1203	1827	1519	1328	1641	1342	1555
ENSG00000023572	109	88	131	100	113	131	163	171
ENSG00000023608	28	25	27	21	16	31	24	31
ENSG00000023697	1035	880	1211	921	803	946	987	999
ENSG00000023734	3484	2973	4062	3234	2963	3309	3762	3657
ENSG00000023839	615	740	838	762	580	644	612	444
ENSG00000023892	157	197	212	198	150	172	256	157
ENSG00000023902	32	49	32	27	10	12	11	4
ENSG00000023909	1064	881	1162	1045	563	769	706	757
ENSG00000024048	1558	1522	2087	1826	1710	1703	1676	1578
ENSG00000024422	128	197	222	210	148	147	127	110
ENSG00000024526	620	507	832	713	651	640	556	706
ENSG00000024862	236	244	323	251	249	310	340	285
ENSG00000025039	418	374	585	493	384	370	335	359
ENSG00000025156	254	281	392	369	298	304	335	337
ENSG00000025293	2169	2129	2940	2546	2340	2439	2559	2355
ENSG00000025423	21	12	22	21	10	22	33	22
ENSG00000025434	656	935	892	877	572	676	826	676
ENSG00000025708	47	71	62	77	19	23	38	22
ENSG00000025770	1047	1320	1081	1152	869	981	1171	1032
ENSG00000025772	2681	3100	3231	3613	2800	2943	3230	2778
ENSG00000025796	1707	1641	2586	2154	1751	1876	1599	1569
ENSG00000025800	1790	1865	2565	2262	2102	2245	1999	1826
ENSG00000026025	7	19	17	16	14	10	16	11
ENSG00000026036	111	130	153	121	101	129	152	111
ENSG00000026103	1	0	1	1	0	0	0	1
ENSG00000026297	215	218	264	229	157	183	242	199
ENSG00000026508	181	230	296	275	198	202	182	202
ENSG00000026559	110	157	157	97	124	129	166	95
ENSG00000026652	592	677	734	702	715	716	719	666
ENSG00000026751	0	4	2	1	5	0	1	4
ENSG00000026950	241	248	243	221	206	229	179	198
ENSG00000027001	570	625	707	591	540	652	678	636
ENSG00000027075	942	1135	1325	1135	1002	1039	970	837
ENSG00000027644	1	1	1	3	1	0	4	0
ENSG00000027697	1201	898	1537	1203	951	1143	1166	1016
ENSG00000027847	453	546	485	586	436	505	546	425
ENSG00000027869	38	63	65	47	58	77	87	74
ENSG00000028116	381	361	517	438	389	424	376	357
ENSG00000028137	2180	2595	3119	2908	2709	2802	3109	2116
ENSG00000028203	1136	1159	1750	1474	1300	1426	1238	1146
ENSG00000028277	95	122	160	111	102	114	140	90
ENSG00000028310	2117	2252	2519	2583	1884	2130	2251	1821
ENSG00000028528	1394	1567	1586	1621	1485	1572	1641	1589
ENSG00000028839	129	99	189	106	138	112	144	148
ENSG00000029153	1223	963	1286	1125	729	876	735	942
ENSG00000029363	3809	2939	5269	4426	4005	4707	3723	3849
ENSG00000029364	2030	2218	2661	2468	2296	2336	2407	2161
ENSG00000029534	135	184	143	184	210	209	206	176
ENSG00000029559	0	0	1	2	5	0	0	1
ENSG00000029639	160	165	184	144	139	181	180	124
ENSG00000029725	522	461	704	696	562	538	495	471
ENSG00000029993	1839	1649	2225	1925	1851	2080	2331	2068
ENSG00000030066	3357	3768	4117	3757	3794	4032	4123	3725
ENSG00000030110	397	467	368	392	324	386	518	339
ENSG00000030304	0	0	0	0	0	0	0	0
ENSG00000030419	62	40	85	77	67	78	65	107
ENSG00000030582	6735	9953	8515	9759	6753	7567	9032	6192
ENSG00000031003	1005	751	1156	1149	1113	1273	1036	1027
ENSG00000031081	72	80	77	86	91	88	63	71
ENSG00000031691	191	118	294	189	156	200	155	186
ENSG00000031698	2165	2488	2765	2492	1974	2094	2413	2007
ENSG00000031823	1030	1232	1370	1224	1113	1259	1307	1162
ENSG00000032219	675	522	1046	720	661	847	660	693
ENSG00000032389	548	682	639	705	574	534	714	568
ENSG00000032444	349	611	464	558	557	569	759	605
ENSG00000032742	212	174	296	255	188	250	231	176
ENSG00000033011	400	513	478	459	483	509	647	493
ENSG00000033030	1614	1506	2206	2024	1906	1991	1868	1622
ENSG00000033050	275	265	323	291	232	305	316	300
ENSG00000033100	1015	1245	1021	1052	932	1001	1247	1000
ENSG00000033122	35	23	19	31	26	53	34	27
ENSG00000033170	1815	1895	2301	2119	1895	2180	2181	1922
ENSG00000033178	1089	846	1598	1275	1000	1123	956	1083
ENSG00000033327	10722	14160	12756	14493	12786	13640	13727	11457
ENSG00000033627	1643	2103	2022	2049	1799	1948	2025	1660
ENSG00000033800	1138	1332	1828	1674	1399	1398	1443	1150
ENSG00000033867	159	172	253	166	138	199	180	229
ENSG00000034053	0	0	1	1	2	0	0	0
ENSG00000034152	868	1071	887	1025	989	1052	1144	949
ENSG00000034239	0	0	0	0	0	0	0	0
ENSG00000034510	12369	13384	8963	7993	5713	8665	13401	12348
ENSG00000034533	174	122	163	142	110	146	174	121
ENSG00000034677	393	479	538	458	434	436	356	407
ENSG00000034693	243	282	326	298	240	323	284	261
ENSG00000034713	772	792	822	750	736	758	1004	903
ENSG00000034971	0	1	0	0	0	1	0	0
ENSG00000035115	895	714	1184	826	925	1051	1162	942
ENSG00000035141	2195	1779	2171	1927	1762	2336	2168	2224
ENSG00000035403	5067	6283	6634	6602	5138	5437	4983	4756
ENSG00000035499	595	506	746	554	593	663	619	635
ENSG00000035664	2	3	8	4	2	2	3	7
ENSG00000035681	512	646	710	800	638	631	613	552
ENSG00000035687	926	845	1119	888	996	999	1038	989
ENSG00000035720	0	0	0	0	0	2	0	1
ENSG00000035862	4224	4585	5424	5921	4834	4916	4421	3932
ENSG00000035928	1830	1671	2352	2227	2004	2144	1843	1806
ENSG00000036054	875	721	1121	965	721	892	865	804
ENSG00000036257	1225	1255	1812	1803	1583	1614	1339	1130
ENSG00000036448	20	24	16	30	22	19	30	8
ENSG00000036473	0	0	0	0	0	0	0	0
ENSG00000036530	4	12	5	3	2	7	14	2
ENSG00000036549	664	519	810	777	714	754	723	680
ENSG00000036565	0	0	0	0	2	0	0	0
ENSG00000036672	63	88	78	66	63	67	71	34
ENSG00000036828	1	0	0	0	0	0	0	0
ENSG00000037042	311	419	438	440	354	374	452	304
ENSG00000037241	607	704	618	657	509	664	787	571
ENSG00000037280	66	107	116	102	112	117	176	100
ENSG00000037474	3813	3892	4399	4312	3625	3981	3879	3651
ENSG00000037637	519	641	586	637	486	514	603	537
ENSG00000037749	962	926	1289	992	951	1018	1044	968
ENSG00000037757	234	314	384	342	300	326	386	272
ENSG00000037897	237	265	219	249	195	207	231	187
ENSG00000037965	32	36	41	40	33	33	28	20
ENSG00000038002	211	271	257	218	227	220	256	185
ENSG00000038210	576	491	760	608	649	737	700	716
ENSG00000038219	1513	1581	2323	2033	1683	1929	1598	1500
ENSG00000038274	869	839	965	882	842	979	1012	1075
ENSG00000038295	4	3	13	5	23	18	22	19
ENSG00000038358	3146	4587	4169	4700	3936	4141	4293	3535
ENSG00000038382	9814	12678	12791	13715	10452	10632	10687	9166
ENSG00000038427	16	32	31	23	17	24	23	11
ENSG00000038532	1500	1981	1855	2022	1912	2027	2021	1712
ENSG00000038945	0	0	4	2	4	0	0	1
ENSG00000039068	20012	22317	25612	25213	22127	23920	21991	19897
ENSG00000039123	2862	2674	3985	3614	3223	3362	3087	3033
ENSG00000039139	25	34	48	38	11	18	31	22
ENSG00000039319	1469	1220	1931	1639	1404	1658	1481	1402
ENSG00000039523	1002	1412	1260	1341	1029	1148	1195	1149
ENSG00000039537	0	0	0	0	0	0	0	0
ENSG00000039560	2274	2233	3200	2914	2585	2514	2329	2171
ENSG00000039600	141	194	230	259	213	240	226	202
ENSG00000039650	716	948	970	834	674	716	810	640
ENSG00000039987	5	7	8	2	3	7	4	4
ENSG00000040199	678	692	841	803	633	867	653	724
ENSG00000040275	1255	946	1864	1525	1260	1305	1108	1164
ENSG00000040341	318	278	392	370	340	406	274	339
ENSG00000040487	885	1290	941	1151	859	899	1241	859
ENSG00000040531	695	840	840	836	678	680	726	595
ENSG00000040608	197	301	232	304	153	212	161	149
ENSG00000040633	801	902	1011	856	740	840	1041	794
ENSG00000040731	0	0	3	0	0	0	0	0
ENSG00000040933	851	925	1032	945	854	897	1060	865
ENSG00000041353	6	1	8	5	5	6	5	3
ENSG00000041357	3393	2953	4365	3390	3155	3816	3479	3520
ENSG00000041515	3	6	0	3	0	0	0	1
ENSG00000041802	1426	1370	1786	1719	1518	1554	1532	1331
ENSG00000041880	44	43	41	45	30	26	47	43
ENSG00000041982	18	37	14	20	15	16	14	7
ENSG00000041988	233	239	230	241	192	204	300	210
ENSG00000042062	130	152	142	145	121	130	152	94
ENSG00000042088	506	560	643	554	505	605	602	480
ENSG00000042286	475	599	559	553	275	401	501	351
ENSG00000042317	70	84	90	90	81	115	86	65
ENSG00000042429	201	113	227	162	159	194	182	164
ENSG00000042445	516	710	686	743	502	585	677	524
ENSG00000042493	376	405	368	388	180	221	289	187
ENSG00000042753	784	932	779	789	639	818	1102	1029
ENSG00000042781	1	2	1	1	0	5	0	0
ENSG00000042813	0	0	0	0	0	0	0	0
ENSG00000042832	7	4	5	5	10	17	20	6
ENSG00000042980	1	0	0	6	6	0	8	0
ENSG00000043039	231	185	196	223	156	192	251	167
ENSG00000043093	771	603	1067	870	655	746	735	796
ENSG00000043143	455	540	498	537	525	599	609	559
ENSG00000043355	16	15	19	20	11	15	17	8
ENSG00000043462	5	0	0	1	2	0	0	0
ENSG00000043514	392	378	515	423	389	430	506	423
ENSG00000043591	15	11	8	10	2	12	14	6
ENSG00000044012	1	0	1	0	0	0	0	0
ENSG00000044090	491	648	607	625	495	519	553	408
ENSG00000044115	14593	17545	19160	18153	14711	16068	16074	13741
ENSG00000044446	416	505	619	540	512	533	584	511
ENSG00000044459	98	119	175	136	106	162	129	112
ENSG00000044524	0	0	1	1	0	0	0	0
ENSG00000044574	23996	29112	34246	29342	23496	25845	28671	21182
ENSG00000046604	2689	2992	3534	3594	2518	2735	2417	2381
ENSG00000046647	107	126	113	122	86	137	137	108
ENSG00000046651	1142	995	1568	1334	1230	1228	1133	1057
ENSG00000046653	31	7	29	23	23	20	27	31
ENSG00000046774	0	0	0	0	0	0	0	0
ENSG00000046889	0	0	0	0	0	0	0	0
ENSG00000047056	599	704	775	741	661	652	801	581
ENSG00000047188	816	704	1014	906	733	838	783	862
ENSG00000047230	452	447	592	443	498	453	502	492
ENSG00000047249	690	669	865	659	658	782	813	729
ENSG00000047315	2773	2897	3613	3113	2949	3304	3314	2961
ENSG00000047346	570	570	1027	719	891	929	1053	775
ENSG00000047365	201	190	274	269	196	210	159	179
ENSG00000047410	7031	7991	11349	10392	9519	10152	8756	7877
ENSG00000047457	21	14	36	21	14	9	16	14
ENSG00000047578	760	994	936	1033	806	981	1078	760
ENSG00000047579	260	316	337	279	294	289	286	215
ENSG00000047597	451	387	553	488	420	494	333	420
ENSG00000047617	47	49	41	56	45	55	68	43
ENSG00000047621	583	498	820	802	621	702	679	612
ENSG00000047634	342	409	537	470	478	442	439	449
ENSG00000047644	566	743	768	668	668	728	814	684
ENSG00000047648	1	3	12	6	12	8	4	7
ENSG00000047662	9	12	20	14	10	12	13	12
ENSG00000047849	6673	7533	8565	8604	7351	7802	7672	6398
ENSG00000047932	985	792	1181	889	906	1057	1086	1174
ENSG00000047936	0	1	0	0	0	4	0	0
ENSG00000048028	1953	2063	2649	2435	2055	2095	2087	1931
ENSG00000048052	18	10	17	21	10	4	3	8
ENSG00000048140	329	386	459	387	348	326	442	351
ENSG00000048162	307	388	340	292	240	289	403	322
ENSG00000048342	125	183	201	211	204	226	223	164
ENSG00000048392	318	202	386	268	274	322	295	303
ENSG00000048405	352	230	415	385	281	305	264	325
ENSG00000048462	3	0	0	0	0	0	0	0
ENSG00000048471	378	425	445	493	444	525	548	430
ENSG00000048540	0	0	0	0	0	0	0	0
ENSG00000048544	569	471	867	719	581	608	600	580
ENSG00000048545	0	0	0	0	0	0	2	0
ENSG00000048649	1214	985	1758	1494	1304	1570	1235	1189
ENSG00000048707	1513	1795	2048	1906	1983	1901	2042	1703
ENSG00000048740	6	10	11	6	5	7	13	2
ENSG00000048828	3464	3719	4445	4395	3697	3760	3833	3438
ENSG00000048991	677	657	1001	1026	1002	919	822	780
ENSG00000049089	125	124	129	112	98	106	120	104
ENSG00000049130	201	150	301	216	300	343	296	302
ENSG00000049167	334	256	406	300	320	344	345	374
ENSG00000049192	120	92	149	112	142	128	142	117
ENSG00000049239	228	309	318	335	313	280	374	284
ENSG00000049245	1683	1724	2310	1909	1595	1713	1747	1684
ENSG00000049246	650	730	780	869	712	728	686	657
ENSG00000049247	4	2	5	3	3	2	0	10
ENSG00000049249	31	33	36	48	7	7	11	9
ENSG00000049283	1082	1396	1258	1274	1069	1144	1395	1176
ENSG00000049323	687	828	932	924	727	751	711	668
ENSG00000049449	946	1159	1182	1014	992	1114	1145	827
ENSG00000049540	0	3	0	1	1	1	1	4
ENSG00000049541	714	727	742	758	659	717	854	739
ENSG00000049618	1611	2111	2281	2376	2011	2157	2068	1625
ENSG00000049656	2570	3177	2903	3173	2478	2739	3027	2580
ENSG00000049759	1251	1428	1524	1530	1241	1332	1107	1055
ENSG00000049768	30	35	23	32	32	27	29	29
ENSG00000049769	17	26	15	13	16	16	29	19
ENSG00000049860	6661	7041	7853	7325	6021	6932	6747	5871
ENSG00000049883	514	459	668	654	561	601	530	490
ENSG00000050030	0	0	0	1	1	0	1	0
ENSG00000050130	574	581	751	648	630	651	639	599
ENSG00000050165	259	404	347	372	343	451	428	374
ENSG00000050327	707	706	780	855	514	504	587	427
ENSG00000050344	2547	2569	3376	2891	3101	3458	3615	2920
ENSG00000050393	891	817	1091	961	827	891	957	780
ENSG00000050405	6324	5937	8036	7642	5794	6185	5115	5534
ENSG00000050426	1328	1380	1397	1353	1320	1503	1482	1323
ENSG00000050438	251	184	300	256	424	391	427	430
ENSG00000050555	100	116	134	135	163	146	185	123
ENSG00000050628	0	0	0	0	1	0	1	0
ENSG00000050730	0	0	1	1	0	2	2	1
ENSG00000050748	1917	1746	2498	2387	1977	2103	2035	1914
ENSG00000050767	132	154	145	153	184	164	166	153
ENSG00000050820	3350	4744	3841	4948	3315	3682	4263	3082
ENSG00000051009	1556	1922	1877	2021	1726	1834	2058	1666
ENSG00000051108	3768	4244	4420	3879	2841	3345	3985	3040
ENSG00000051128	34	44	29	67	22	31	30	19
ENSG00000051180	761	829	808	753	530	578	673	631
ENSG00000051341	1132	1102	1523	1281	1212	1263	1156	1219
ENSG00000051382	925	877	1261	1075	955	1004	1083	940
ENSG00000051523	2982	3606	2867	3019	2451	2862	4507	3476
ENSG00000051596	1149	1394	1121	1200	990	1272	1572	1243
ENSG00000051620	1277	1497	1406	1324	1175	1393	1485	1269
ENSG00000051825	481	428	732	604	620	650	556	586
ENSG00000052126	741	823	1279	1144	1072	1102	1139	838
ENSG00000052344	4641	6352	5287	5754	3785	4250	5471	3812
ENSG00000052723	608	429	743	644	477	624	627	603
ENSG00000052749	1436	1932	1795	2116	1561	1556	1856	1436
ENSG00000052795	494	592	663	632	528	639	535	456
ENSG00000052802	677	508	877	611	517	664	565	712
ENSG00000052841	1191	1123	1466	1421	1115	1162	1338	1044
ENSG00000052850	4	1	12	9	6	8	11	4
ENSG00000053108	0	3	3	2	1	0	2	4
ENSG00000053254	1154	1163	1670	1443	1544	1730	1594	1509
ENSG00000053328	1	0	2	0	0	0	0	1
ENSG00000053371	855	1113	988	948	845	849	1145	790
ENSG00000053372	910	920	852	866	765	946	944	939
ENSG00000053438	112	174	169	184	157	152	184	128
ENSG00000053501	138	167	160	157	121	128	163	121
ENSG00000053524	26	44	41	49	38	29	49	45
ENSG00000053702	80	89	110	107	101	97	107	65
ENSG00000053747	49	71	76	59	64	97	116	61
ENSG00000053770	498	380	561	508	481	529	475	516
ENSG00000053900	846	713	1006	815	948	1007	960	946
ENSG00000053918	9	11	3	7	18	11	7	11
ENSG00000054116	750	794	753	737	596	659	884	685
ENSG00000054118	3766	3618	5400	4887	4560	4667	4145	3954
ENSG00000054148	115	146	138	97	94	65	165	125
ENSG00000054179	45	89	102	92	44	75	111	59
ENSG00000054219	74	58	87	75	73	96	92	81
ENSG00000054267	1425	1100	2206	1636	1538	1798	1629	1546
ENSG00000054277	12	7	7	13	12	11	17	11
ENSG00000054282	161	188	275	211	259	221	224	229
ENSG00000054356	1	0	6	2	0	3	1	6
ENSG00000054392	58	45	67	63	49	62	101	66
ENSG00000054523	1915	2038	2534	2174	2085	2302	2103	1907
ENSG00000054598	91	115	169	152	97	92	72	76
ENSG00000054611	540	629	654	688	505	551	629	499
ENSG00000054654	6184	7475	8655	8415	6738	7602	6612	6254
ENSG00000054690	933	1089	1239	1197	1083	1043	1141	1050
ENSG00000054793	1486	1753	1884	1800	1594	1772	1835	1464
ENSG00000054796	2	3	0	0	2	0	2	0
ENSG00000054803	0	0	0	0	0	0	0	0
ENSG00000054938	11	11	19	19	10	11	10	6
ENSG00000054965	1268	1528	1627	1520	1495	1592	1673	1383
ENSG00000054967	261	321	312	308	261	278	380	253
ENSG00000054983	569	475	698	564	538	579	556	482
ENSG00000055044	2097	1653	2468	2223	1902	2240	1967	1952
ENSG00000055070	1397	1646	1379	1510	1124	1413	1604	1423
ENSG00000055118	149	264	208	178	185	200	237	155
ENSG00000055130	1464	1530	2043	1835	1743	1811	1852	1655
ENSG00000055147	371	276	425	407	332	346	382	329
ENSG00000055163	12	12	20	15	5	16	16	17
ENSG00000055208	1433	1543	2295	2128	1893	1708	1727	1583
ENSG00000055211	406	338	556	435	440	452	514	455
ENSG00000055332	2069	1659	3021	2372	2344	2405	2102	2380
ENSG00000055483	2442	2974	3094	3316	2353	2645	2848	2208
ENSG00000055609	4366	4978	5903	6257	6145	6323	5787	5101
ENSG00000055732	154	135	242	204	203	206	193	191
ENSG00000055813	0	0	0	0	0	0	1	0
ENSG00000055917	3402	3524	5079	4461	4028	4179	4530	3694
ENSG00000055950	315	344	303	306	261	274	416	313
ENSG00000055955	0	0	0	0	1	0	0	3
ENSG00000055957	0	2	0	1	5	4	5	4
ENSG00000056050	114	98	177	156	123	119	147	110
ENSG00000056097	3050	3123	4235	4422	3670	3881	3393	2973
ENSG00000056277	136	147	230	221	169	148	157	160
ENSG00000056291	0	0	0	0	0	0	0	0
ENSG00000056487	6	9	16	10	13	11	19	19
ENSG00000056558	26	43	29	37	14	15	29	17
ENSG00000056586	1812	1812	2626	2220	2016	2183	2140	2022
ENSG00000056736	200	211	261	239	245	225	233	230
ENSG00000056972	323	430	580	453	297	387	389	262
ENSG00000056998	596	687	547	601	567	668	795	648
ENSG00000057019	608	577	844	725	692	720	761	674
ENSG00000057149	0	0	0	0	0	0	0	0
ENSG00000057252	1343	1250	1515	1525	1329	1486	1472	1393
ENSG00000057294	3650	4116	4885	4869	3447	3696	3571	3229
ENSG00000057468	2	6	0	0	2	2	1	2
ENSG00000057593	54	51	52	62	75	83	90	70
ENSG00000057608	8306	7683	10570	10255	8509	9341	8948	8389
ENSG00000057657	135	132	210	167	169	168	189	136
ENSG00000057663	694	636	769	720	592	682	758	694
ENSG00000057704	245	286	321	309	253	335	322	279
ENSG00000057757	683	669	703	648	573	580	701	545
ENSG00000057935	2136	2562	2770	2450	2538	2832	3022	2636
ENSG00000058056	138	96	144	137	145	173	148	187
ENSG00000058063	503	427	637	535	541	595	471	551
ENSG00000058085	2839	3203	2854	3155	1851	2048	1798	2011
ENSG00000058091	195	199	195	192	306	327	258	304
ENSG00000058262	6885	7915	8085	7801	6611	7233	7972	6636
ENSG00000058272	1406	1099	2160	1912	1711	1639	1399	1557
ENSG00000058335	358	419	382	484	370	376	412	368
ENSG00000058404	1	1	2	1	1	0	3	0
ENSG00000058453	118	135	148	134	141	109	186	117
ENSG00000058600	1248	1643	1462	1658	1435	1591	1661	1430
ENSG00000058668	8428	10164	12310	11608	8577	9387	9124	7907
ENSG00000058673	15	10	24	9	8	29	14	9
ENSG00000058729	615	516	747	604	592	577	514	642
ENSG00000058799	705	697	712	760	612	731	679	608
ENSG00000058804	1208	1033	1516	1411	1104	1179	1118	1054
ENSG00000058866	1	2	1	2	0	0	1	2
ENSG00000059122	715	957	929	794	698	719	925	716
ENSG00000059145	1072	1312	1161	1200	849	990	1252	957
ENSG00000059377	2	4	3	5	9	2	3	6
ENSG00000059378	1121	1114	1287	1321	1125	1122	1191	977
ENSG00000059573	1479	1571	1885	1665	1535	1893	2097	1661
ENSG00000059588	627	583	800	678	767	841	772	804
ENSG00000059691	468	479	578	565	496	598	543	483
ENSG00000059728	1736	1954	2447	2232	2221	2307	2417	1947
ENSG00000059758	428	394	640	508	481	547	440	439
ENSG00000059769	149	108	253	183	133	142	110	134
ENSG00000059804	43249	43192	53978	46119	38295	45921	45476	40640
ENSG00000059915	23	40	29	37	16	25	36	38
ENSG00000060069	996	1201	1132	1185	1000	1120	1188	900
ENSG00000060138	4201	4746	4825	4742	3384	3948	3892	3361
ENSG00000060140	171	145	154	181	86	134	104	122
ENSG00000060237	7478	8866	10520	10914	10276	10324	9024	7999
ENSG00000060339	3514	3283	5235	4947	4525	4833	4130	4104
ENSG00000060491	3502	4442	4017	3824	3246	3818	4411	3404
ENSG00000060558	3	8	4	4	0	1	1	1
ENSG00000060566	25	33	38	46	46	50	45	18
ENSG00000060642	266	353	336	401	314	259	339	263
ENSG00000060656	2695	3629	3220	3723	2909	3193	3613	2667
ENSG00000060688	926	1003	855	972	851	975	1207	1056
ENSG00000060709	0	2	0	1	0	0	0	0
ENSG00000060718	0	0	2	0	3	2	0	0
ENSG00000060749	1871	1854	2958	2582	2233	2314	2009	2016
ENSG00000060762	153	124	145	130	97	162	166	153
ENSG00000060971	630	781	683	649	522	630	891	708
ENSG00000060982	1746	1256	2207	1733	1584	1951	1877	1949
ENSG00000061273	676	974	892	795	587	671	728	578
ENSG00000061337	50	80	68	86	51	58	67	47
ENSG00000061455	3	8	12	6	2	6	10	4
ENSG00000061492	0	0	0	0	1	1	2	0
ENSG00000061656	121	148	185	129	133	99	211	125
ENSG00000061676	5385	5232	6996	6170	5193	5575	5212	5209
ENSG00000061794	1134	922	1455	1199	1178	1192	1176	1205
ENSG00000061918	0	1	1	0	0	0	0	1
ENSG00000061936	1369	1612	1848	1852	1457	1661	1546	1356
ENSG00000061938	1779	2264	2022	2174	1729	2014	2525	1918
ENSG00000061987	1002	997	1368	1251	1241	1307	1226	1163
ENSG00000062038	1759	2250	2142	2455	1905	2168	2265	2043
ENSG00000062096	0	0	0	0	0	0	0	0
ENSG00000062194	3134	2766	4839	3869	3441	3668	3158	3282
ENSG00000062282	56	66	95	90	125	139	151	139
ENSG00000062370	107	108	146	109	103	107	123	109
ENSG00000062485	3272	3563	4106	4095	3348	3554	3674	3249
ENSG00000062524	52	50	54	55	54	57	84	59
ENSG00000062582	5	4	5	3	9	10	4	7
ENSG00000062598	1303	1551	1786	1732	1475	1469	1508	1313
ENSG00000062650	2521	2237	3305	3013	2750	3017	2645	2325
ENSG00000062716	3339	2660	3883	3169	2704	3121	3125	2921
ENSG00000062725	709	539	881	645	720	750	795	701
ENSG00000062822	1125	1640	1306	1457	1205	1221	1541	1223
ENSG00000063015	21	37	25	39	44	29	41	34
ENSG00000063046	7452	7745	9887	8755	8148	9113	9171	7802
ENSG00000063127	51	55	119	86	72	55	55	70
ENSG00000063169	1164	1512	1280	1342	1315	1527	1569	1140
ENSG00000063176	296	358	334	322	382	368	422	341
ENSG00000063177	6460	7341	6129	5880	5306	5953	8520	6989
ENSG00000063180	68	80	83	82	84	79	135	88
ENSG00000063241	216	318	308	333	314	390	422	377
ENSG00000063244	4547	5603	4558	4963	4641	5281	5915	4705
ENSG00000063245	2490	3338	2744	2870	2612	2995	3349	2548
ENSG00000063322	1195	1364	1360	1368	1070	1052	1390	1103
ENSG00000063438	5	9	7	4	8	2	6	11
ENSG00000063515	0	0	0	0	0	4	0	1
ENSG00000063587	143	153	170	167	125	150	172	153
ENSG00000063601	1253	1275	1533	1471	1360	1360	1295	1164
ENSG00000063660	3224	3972	3639	4181	3330	3727	4431	3414
ENSG00000063761	162	260	228	246	201	244	228	185
ENSG00000063854	331	507	333	406	344	428	540	355
ENSG00000063978	964	1146	1272	1289	964	1007	1034	1009
ENSG00000064012	714	579	978	677	635	787	662	720
ENSG00000064042	34	17	56	48	33	43	23	19
ENSG00000064102	832	629	1012	818	771	877	785	746
ENSG00000064115	1193	1115	1332	1206	1285	1282	1285	1270
ENSG00000064195	1279	1598	1570	1730	1770	1948	2064	1493
ENSG00000064199	8	14	24	23	11	21	16	18
ENSG00000064201	1	0	1	1	0	0	0	0
ENSG00000064205	1	0	3	0	0	0	2	2
ENSG00000064218	0	0	0	0	0	0	0	0
ENSG00000064225	399	341	554	425	439	527	466	490
ENSG00000064270	903	1014	1042	922	946	1086	1415	1011
ENSG00000064300	26	54	39	21	12	22	16	17
ENSG00000064309	225	257	265	261	210	246	244	210
ENSG00000064313	673	585	900	900	899	882	734	733
ENSG00000064393	178	205	297	258	327	329	376	262
ENSG00000064419	2217	2615	2884	2733	2251	2364	2441	2193
ENSG00000064489	0	0	0	1	0	3	0	0
ENSG00000064490	286	276	250	264	191	239	296	243
ENSG00000064545	238	327	312	261	273	291	433	297
ENSG00000064547	346	463	395	421	355	325	473	296
ENSG00000064601	2901	3991	3297	3508	2942	3223	4044	2947
ENSG00000064607	1205	1390	1590	1552	1494	1521	1609	1359
ENSG00000064651	830	808	1031	1037	918	1087	928	922
ENSG00000064652	832	670	995	934	658	747	656	741
ENSG00000064655	56	58	36	51	48	58	74	61
ENSG00000064666	2643	3159	3236	3069	2390	2831	2895	2292
ENSG00000064687	540	745	627	655	542	644	862	631
ENSG00000064692	0	0	4	0	5	1	4	3
ENSG00000064703	475	426	611	560	518	536	472	486
ENSG00000064726	596	538	891	726	507	586	500	584
ENSG00000064763	1054	1051	1572	1157	1344	1316	1438	1228
ENSG00000064787	13	14	20	11	15	24	34	16
ENSG00000064835	0	1	0	0	2	0	1	0
ENSG00000064886	82	83	102	78	36	58	77	62
ENSG00000064932	1582	2220	1796	2153	1586	1702	2200	1455
ENSG00000064933	335	315	522	371	336	416	370	419
ENSG00000064961	964	1367	1286	1216	909	998	1310	943
ENSG00000064989	0	1	1	4	1	1	5	1
ENSG00000064995	1040	921	1121	824	864	1032	1112	1096
ENSG00000064999	2170	2622	2649	2856	2463	2587	2929	2359
ENSG00000065000	4653	6181	6087	7251	5612	6008	6441	4816
ENSG00000065029	451	504	533	603	478	468	602	460
ENSG00000065054	170	236	241	207	267	252	296	245
ENSG00000065057	151	207	213	173	172	180	235	212
ENSG00000065060	1524	1700	1734	1862	1531	1605	1641	1407
ENSG00000065135	1357	1355	1709	1501	1179	1337	1279	1201
ENSG00000065150	7986	8550	10188	9588	8926	9446	8649	8563
ENSG00000065154	1667	1688	1682	1466	1479	1902	2106	1995
ENSG00000065183	605	712	814	695	709	757	698	653
ENSG00000065243	1300	1024	1774	1553	1296	1512	1176	1292
ENSG00000065268	1198	1601	1272	1471	1107	1190	1588	1318
ENSG00000065308	2665	3091	3154	3352	2693	2741	2788	2539
ENSG00000065320	792	993	782	854	649	712	791	695
ENSG00000065325	0	0	0	1	0	0	0	0
ENSG00000065328	1202	1321	1517	1412	1225	1236	1140	1138
ENSG00000065357	299	466	426	406	314	384	505	315
ENSG00000065361	1827	2433	2588	2303	2406	2508	2868	2171
ENSG00000065371	0	0	0	0	0	0	0	0
ENSG00000065413	145	188	156	188	199	251	198	239
ENSG00000065427	4739	5218	5842	5450	4690	5261	5435	4936
ENSG00000065457	787	800	893	860	743	872	848	794
ENSG00000065485	653	860	866	701	591	702	692	607
ENSG00000065491	464	607	676	629	618	533	566	498
ENSG00000065518	723	713	655	505	510	658	983	879
ENSG00000065526	2757	3503	4311	4486	3879	4014	3582	3038
ENSG00000065534	220	253	303	305	239	291	269	244
ENSG00000065548	2386	2241	3202	2802	2400	2694	2581	2369
ENSG00000065559	601	607	954	770	692	674	746	618
ENSG00000065600	210	257	217	248	192	186	239	229
ENSG00000065609	0	1	3	2	0	1	0	0
ENSG00000065613	2093	1865	3330	2864	2416	2477	2029	2034
ENSG00000065615	675	615	889	738	708	744	685	569
ENSG00000065618	18	23	16	22	12	27	15	9
ENSG00000065621	33	9	29	14	17	18	32	23
ENSG00000065665	320	332	386	323	259	347	348	286
ENSG00000065675	41	74	85	63	71	81	93	81
ENSG00000065717	193	255	200	235	247	237	303	221
ENSG00000065802	365	395	376	360	259	334	464	376
ENSG00000065809	892	743	1113	1079	867	872	752	743
ENSG00000065833	1446	1450	1794	1427	1165	1392	1409	1218
ENSG00000065882	795	812	1043	1010	670	637	580	609
ENSG00000065883	1236	1487	1868	1633	1525	1580	1609	1459
ENSG00000065911	2128	2406	2555	2479	1669	1903	1686	1584
ENSG00000065923	1471	1385	1676	1718	1610	1763	1531	1581
ENSG00000065970	1777	2157	2181	2411	1863	2002	1977	1876
ENSG00000065978	9063	10948	10371	10017	9713	10920	10987	9091
ENSG00000065989	96	132	128	137	133	146	149	143
ENSG00000066027	1540	1420	1919	1711	1713	1802	1686	1825
ENSG00000066032	0	0	0	0	0	0	0	0
ENSG00000066044	1643	1761	1839	1930	1634	1933	1884	1716
ENSG00000066056	1	3	5	4	6	2	2	4
ENSG00000066084	2995	3300	3725	3754	3651	3821	3651	3091
ENSG00000066117	2285	2502	2674	2620	2568	2447	2672	2240
ENSG00000066135	350	446	440	388	379	407	452	327
ENSG00000066136	662	799	842	998	774	740	823	710
ENSG00000066185	4	0	0	1	2	7	3	3
ENSG00000066230	52	113	63	49	67	98	131	76
ENSG00000066248	42	70	51	66	38	57	52	50
ENSG00000066279	2441	1894	3930	2942	2703	3409	2393	2618
ENSG00000066294	0	0	0	0	1	0	0	0
ENSG00000066322	1408	1875	1530	1724	1184	1324	1781	1270
ENSG00000066336	0	0	0	1	1	0	1	1
ENSG00000066379	24	19	25	35	20	27	43	28
ENSG00000066382	0	0	0	0	0	0	0	0
ENSG00000066405	16	10	24	14	8	10	7	4
ENSG00000066422	926	811	1217	1065	931	1032	966	892
ENSG00000066427	385	292	533	320	321	418	366	360
ENSG00000066455	1427	1455	2196	2018	1743	1715	1498	1339
ENSG00000066468	2958	3156	3395	3536	3170	3591	3410	3130
ENSG00000066557	355	265	513	424	328	411	297	388
ENSG00000066583	1049	1132	1188	1200	1044	1267	1185	1242
ENSG00000066629	275	312	358	336	300	316	371	264
ENSG00000066651	411	315	456	287	371	409	349	325
ENSG00000066654	1131	964	1547	1322	1110	1340	1278	1157
ENSG00000066697	338	290	523	457	351	352	321	297
ENSG00000066735	1738	2163	2054	2055	2035	2317	2653	1933
ENSG00000066739	1873	1963	2662	2373	2745	2954	2793	2383
ENSG00000066777	1225	1272	1690	1497	1335	1478	1328	1227
ENSG00000066813	0	0	0	1	0	0	4	0
ENSG00000066827	174	192	186	210	179	175	241	195
ENSG00000066855	383	377	518	424	392	395	402	428
ENSG00000066923	420	444	546	487	479	516	543	463
ENSG00000066926	826	862	910	886	581	666	763	598
ENSG00000066933	779	765	983	949	804	921	877	776
ENSG00000067048	0	0	0	0	0	0	0	0
ENSG00000067057	12787	17676	15024	15943	12150	13079	15115	11649
ENSG00000067064	1749	1332	2093	1622	1407	1714	1528	1805
ENSG00000067066	291	259	456	388	284	274	242	278
ENSG00000067082	3227	3054	3589	3519	2063	2196	2061	1955
ENSG00000067113	134	160	196	134	180	198	209	181
ENSG00000067141	102	131	173	124	190	202	188	160
ENSG00000067167	3575	2843	4690	3959	3182	3678	3139	3159
ENSG00000067177	623	730	713	727	804	935	894	763
ENSG00000067182	2789	3549	3173	3198	2530	2777	3365	2446
ENSG00000067191	18	52	60	39	44	32	25	25
ENSG00000067208	454	374	656	547	507	577	506	406
ENSG00000067221	72	127	97	89	66	75	104	68
ENSG00000067225	26691	35083	32033	33269	24222	27797	31756	24691
ENSG00000067248	1488	1185	2205	1896	1637	1785	1495	1446
ENSG00000067334	1600	1308	2224	2006	1666	1732	1689	1544
ENSG00000067365	459	594	563	598	571	518	611	560
ENSG00000067369	1673	2013	2122	2046	1776	1876	1955	1516
ENSG00000067445	0	0	0	1	1	1	0	0
ENSG00000067533	398	285	521	416	438	531	370	431
ENSG00000067560	2943	2170	3348	2721	2461	2736	2662	2819
ENSG00000067596	2806	3168	3570	3630	3134	3219	3468	2749
ENSG00000067606	702	992	1190	1170	959	1020	1231	759
ENSG00000067646	0	0	0	0	0	0	0	0
ENSG00000067704	3499	3599	4748	4042	4199	4267	4553	4052
ENSG00000067715	28	29	55	45	32	36	32	39
ENSG00000067798	21	39	26	39	8	8	5	8
ENSG00000067829	450	637	596	644	531	494	665	579
ENSG00000067836	111	116	60	105	78	86	142	100
ENSG00000067840	6	22	30	20	14	16	23	20
ENSG00000067842	11	13	25	23	17	19	41	20
ENSG00000067900	2153	1806	3240	2714	2298	2554	2118	2225
ENSG00000067955	1537	1360	1872	1712	1316	1685	1565	1611
ENSG00000067992	114	119	176	119	125	174	127	118
ENSG00000068001	266	381	264	331	241	290	388	281
ENSG00000068024	121	158	153	143	126	175	163	119
ENSG00000068028	442	596	492	632	421	466	499	455
ENSG00000068078	306	431	398	403	458	504	664	465
ENSG00000068079	356	387	283	269	176	244	312	284
ENSG00000068097	724	721	833	757	702	658	727	619
ENSG00000068120	2604	3638	3358	3278	2778	3027	3499	2731
ENSG00000068137	562	696	592	506	468	569	726	517
ENSG00000068305	434	365	641	589	447	522	496	404
ENSG00000068308	1256	1531	1561	1653	1333	1423	1556	1285
ENSG00000068323	2355	3103	2900	2994	2282	2547	2908	2274
ENSG00000068354	215	310	276	290	207	246	266	223
ENSG00000068366	2355	1966	3184	2705	2404	2738	2167	2553
ENSG00000068383	373	441	519	547	375	420	413	375
ENSG00000068394	650	682	601	638	524	588	707	540
ENSG00000068400	1362	1787	1866	1732	1568	1644	1832	1450
ENSG00000068438	710	883	713	779	620	674	823	639
ENSG00000068489	1478	1332	2270	2154	1497	1574	1344	1399
ENSG00000068615	4233	3904	4560	4544	4475	4953	4861	4537
ENSG00000068650	3503	4562	4495	5052	4354	4592	4545	4081
ENSG00000068654	4168	4761	4645	5309	4630	4941	4878	4327
ENSG00000068697	1992	2145	2665	2518	2216	2291	2265	2009
ENSG00000068724	1679	2016	1758	1950	1731	1911	2193	1624
ENSG00000068745	1806	2090	1957	1785	1645	2059	2402	1967
ENSG00000068781	0	0	0	0	0	0	1	0
ENSG00000068784	423	430	613	536	371	520	401	374
ENSG00000068796	1273	1123	1756	1397	1299	1437	1297	1291
ENSG00000068831	1111	1534	1292	1501	1123	1389	1719	1333
ENSG00000068878	4599	4488	6436	5915	5000	5467	5057	4605
ENSG00000068885	129	69	166	106	91	121	109	136
ENSG00000068903	619	844	698	768	655	656	870	678
ENSG00000068912	799	701	1105	849	773	776	784	684
ENSG00000068971	458	546	621	601	424	462	521	430
ENSG00000068976	97	83	82	75	84	89	103	71
ENSG00000068985	0	0	0	0	0	0	0	0
ENSG00000069011	1196	1620	1649	1873	1603	1525	1554	1192
ENSG00000069018	2	0	0	3	4	2	2	5
ENSG00000069020	2236	2434	3171	3177	2679	2842	2538	1990
ENSG00000069122	36	26	46	33	24	32	22	26
ENSG00000069188	16	37	14	5	12	23	35	19
ENSG00000069206	0	0	0	0	0	0	0	0
ENSG00000069248	1717	1819	2117	1860	1938	2024	2090	1901
ENSG00000069275	3567	2926	4819	4028	3984	4444	3998	4067
ENSG00000069329	3341	3131	4327	3850	3313	3472	3323	3314
ENSG00000069345	1995	1944	2324	1974	1904	2074	2279	2098
ENSG00000069399	206	267	277	255	192	197	219	164
ENSG00000069424	154	185	186	159	184	217	227	183
ENSG00000069431	15	4	8	7	21	33	25	22
ENSG00000069482	480	563	416	563	377	448	431	516
ENSG00000069493	108	75	125	125	67	96	102	92
ENSG00000069509	236	215	236	210	191	234	216	198
ENSG00000069535	5	6	8	2	7	9	6	3
ENSG00000069667	62	74	82	74	39	53	29	29
ENSG00000069696	12	17	22	25	23	15	12	13
ENSG00000069702	8123	8328	9309	10153	9812	10351	9266	8854
ENSG00000069764	2	8	10	11	8	9	16	9
ENSG00000069812	504	635	678	582	415	551	677	479
ENSG00000069849	3499	3483	3302	3037	3097	3716	4527	4330
ENSG00000069869	774	721	1052	1004	801	817	656	677
ENSG00000069943	93	57	74	67	78	71	60	89
ENSG00000069956	2413	2320	3500	2847	2309	2349	2435	2300
ENSG00000069966	194	199	188	187	166	159	235	165
ENSG00000069974	86	72	139	67	66	80	73	77
ENSG00000069998	945	1134	1077	1134	938	1042	1241	880
ENSG00000070010	1291	1413	1635	1713	1360	1521	1624	1295
ENSG00000070018	1167	1257	1452	1301	1279	1571	1464	1333
ENSG00000070019	29	23	34	47	22	40	28	28
ENSG00000070031	7	4	0	3	2	4	9	8
ENSG00000070047	2562	3249	3091	3322	2748	2816	3235	2493
ENSG00000070061	1692	1761	2215	1946	1725	1913	1928	1785
ENSG00000070081	1598	1446	2784	2141	1631	1903	1693	1410
ENSG00000070087	866	886	1222	880	769	939	918	865
ENSG00000070159	670	832	808	846	610	662	686	612
ENSG00000070182	485	653	476	642	804	789	777	687
ENSG00000070190	301	219	321	242	112	135	137	147
ENSG00000070193	0	0	0	0	0	0	0	0
ENSG00000070214	2021	1740	2673	2303	1975	2168	2135	2152
ENSG00000070269	180	165	237	200	220	232	242	227
ENSG00000070366	1149	1350	1442	1423	1200	1337	1353	1080
ENSG00000070367	1258	1000	1734	1417	1199	1353	1190	1296
ENSG00000070371	193	263	207	231	218	245	252	213
ENSG00000070388	30	25	35	29	50	39	49	33
ENSG00000070404	110	187	149	157	107	132	173	129
ENSG00000070413	1489	1921	1596	1934	1571	1811	2080	1596
ENSG00000070423	876	1140	1014	1088	754	905	1061	842
ENSG00000070444	640	841	778	932	646	697	797	691
ENSG00000070476	1006	1354	1343	1371	1063	1201	1232	1135
ENSG00000070495	948	1077	998	938	847	927	1039	999
ENSG00000070501	290	248	334	284	265	302	334	342
ENSG00000070526	21	26	24	23	14	26	28	23
ENSG00000070540	510	806	830	853	537	588	607	524
ENSG00000070601	44	34	99	74	48	43	61	33
ENSG00000070610	2552	3390	3179	3333	2712	2869	3257	2691
ENSG00000070614	2328	3019	2776	3316	2411	2659	2785	2249
ENSG00000070669	36	29	34	23	15	12	18	14
ENSG00000070718	237	296	361	286	252	317	304	259
ENSG00000070729	100	88	96	99	66	71	78	58
ENSG00000070731	144	194	159	165	132	174	205	152
ENSG00000070748	3	7	7	4	2	0	0	1
ENSG00000070756	14260	17459	20831	20097	20598	21647	20198	16628
ENSG00000070759	163	247	239	233	211	206	255	176
ENSG00000070761	403	453	433	436	353	446	506	393
ENSG00000070770	1906	2111	2514	2399	2230	2324	2399	1949
ENSG00000070778	571	643	665	738	551	624	600	508
ENSG00000070785	371	343	437	348	363	376	372	384
ENSG00000070808	29	32	41	22	14	21	37	22
ENSG00000070814	8751	9529	9780	10986	8291	8928	8488	7904
ENSG00000070831	82	53	97	69	87	103	78	72
ENSG00000070882	722	717	905	943	870	913	839	900
ENSG00000070886	6	16	9	9	13	6	12	7
ENSG00000070915	425	564	607	556	683	636	946	674
ENSG00000070950	530	424	649	624	459	507	484	506
ENSG00000070961	2916	2402	3643	3154	3385	3815	3433	3401
ENSG00000070985	5	15	7	5	3	3	5	2
ENSG00000071051	1535	1892	1968	2153	1835	1803	1993	1556
ENSG00000071054	4883	5532	6514	6223	5780	6186	5926	4957
ENSG00000071073	1882	1633	2447	2147	2013	2248	2003	2000
ENSG00000071082	6702	7469	6137	5001	4717	6428	9596	8398
ENSG00000071127	6450	8702	7716	8125	6277	7001	7417	5776
ENSG00000071189	667	636	898	839	756	706	806	713
ENSG00000071203	0	0	0	0	0	0	0	0
ENSG00000071205	488	518	612	555	598	617	609	535
ENSG00000071242	7	6	13	6	9	6	7	6
ENSG00000071243	127	116	159	162	159	171	182	187
ENSG00000071246	14	27	10	32	31	21	20	14
ENSG00000071282	100	147	125	129	57	73	57	53
ENSG00000071462	1826	1938	1876	1605	1301	1773	2067	1711
ENSG00000071537	2217	2101	2861	2560	2158	2474	2271	2220
ENSG00000071539	1985	1952	2078	2025	1498	1755	1516	1670
ENSG00000071553	2835	3756	3336	3437	2741	3011	3594	2708
ENSG00000071564	1810	2525	2546	2601	2322	2396	2764	2100
ENSG00000071575	13	20	19	7	30	14	13	18
ENSG00000071626	2852	3187	3484	3246	2964	3343	3732	3030
ENSG00000071655	744	796	834	732	779	861	1134	825
ENSG00000071677	2	0	0	0	0	0	0	0
ENSG00000071794	467	374	610	473	530	607	532	491
ENSG00000071859	1576	2037	1732	1844	1335	1500	2005	1508
ENSG00000071889	495	646	639	495	430	420	630	481
ENSG00000071894	1790	2464	2169	2557	1778	2087	2411	1949
ENSG00000071909	0	0	0	7	1	0	4	0
ENSG00000071967	370	363	387	340	490	524	412	633
ENSG00000071991	0	0	0	0	0	0	0	0
ENSG00000071994	1373	1224	1413	1227	1105	1315	1518	1349
ENSG00000072041	1	0	0	4	0	1	0	1
ENSG00000072042	1354	1630	2026	1745	1592	1763	1788	1440
ENSG00000072062	387	415	523	446	416	492	525	491
ENSG00000072071	416	553	493	529	551	609	703	515
ENSG00000072080	0	0	0	0	0	0	0	0
ENSG00000072110	9739	13576	12506	14373	10436	10965	10278	8702
ENSG00000072121	2369	2880	2916	2946	2753	2822	2836	2330
ENSG00000072133	68	58	94	103	87	100	114	89
ENSG00000072134	1099	1308	1534	1525	1305	1360	1424	1013
ENSG00000072135	1009	1297	1382	1399	1044	1017	1150	952
ENSG00000072163	48	65	54	71	62	42	67	66
ENSG00000072182	8	5	5	0	1	3	0	2
ENSG00000072195	550	726	701	638	557	497	784	609
ENSG00000072201	56	55	66	84	58	68	59	55
ENSG00000072210	1058	983	1216	979	950	1074	1162	1080
ENSG00000072274	17690	17676	18878	17896	15608	18352	16680	17435
ENSG00000072310	3422	4829	4345	4632	3568	3790	5169	3241
ENSG00000072315	1	3	1	5	0	1	0	0
ENSG00000072364	9233	9176	13078	12157	9929	10725	9450	8364
ENSG00000072401	892	835	1091	884	793	880	934	928
ENSG00000072415	721	633	878	796	627	718	678	658
ENSG00000072422	2713	2759	4167	3015	3643	3812	4425	3154
ENSG00000072501	3980	4637	5410	5488	4492	4947	4483	3878
ENSG00000072506	1017	1503	1030	1090	912	1064	1589	1131
ENSG00000072518	1878	2173	2119	2165	2087	2380	2473	1858
ENSG00000072571	2337	1621	3301	2773	2434	2568	2055	2326
ENSG00000072609	886	1175	1030	1079	863	999	1134	875
ENSG00000072657	0	0	0	0	0	0	0	0
ENSG00000072682	497	703	604	635	322	363	395	308
ENSG00000072694	0	0	2	0	0	0	0	0
ENSG00000072736	650	741	995	960	893	967	842	670
ENSG00000072756	656	536	841	624	615	721	692	699
ENSG00000072778	3249	4075	3917	3621	2337	2494	3513	2758
ENSG00000072786	1686	2118	2080	2352	1493	1618	1494	1315
ENSG00000072803	1260	1316	1810	1428	1402	1532	1556	1378
ENSG00000072818	51	61	59	52	32	49	67	25
ENSG00000072832	0	0	0	0	0	0	0	0
ENSG00000072840	1	1	1	0	0	0	0	0
ENSG00000072849	456	370	576	433	403	480	452	419
ENSG00000072858	6	1	1	0	1	3	0	0
ENSG00000072864	540	594	599	578	567	641	594	532
ENSG00000072952	59	60	72	70	50	66	59	62
ENSG00000072954	61	74	61	60	56	60	117	82
ENSG00000072958	672	897	694	904	620	647	779	675
ENSG00000073008	1234	1599	1537	1571	1114	1267	1158	1013
ENSG00000073050	386	443	393	366	347	392	393	340
ENSG00000073060	753	1154	955	1077	859	890	1010	816
ENSG00000073067	14	23	15	1	8	13	8	9
ENSG00000073111	4340	5923	5063	5909	4613	5054	5169	4150
ENSG00000073146	5	1	4	0	0	7	3	0
ENSG00000073150	137	235	183	202	100	113	140	114
ENSG00000073169	484	777	612	740	563	512	789	552
ENSG00000073282	618	617	863	892	638	662	702	734
ENSG00000073331	33	24	30	12	52	33	34	46
ENSG00000073350	3095	4380	3421	3987	3356	3556	4554	3333
ENSG00000073417	601	642	770	781	709	688	668	670
ENSG00000073464	63	43	61	54	33	50	44	65
ENSG00000073536	431	539	394	470	463	406	527	409
ENSG00000073578	80	52	81	88	86	98	99	85
ENSG00000073584	101	72	131	105	101	129	92	88
ENSG00000073598	1	4	1	1	1	2	7	2
ENSG00000073605	345	388	392	289	322	402	426	374
ENSG00000073614	2247	2420	3044	2735	2385	2685	2593	2210
ENSG00000073670	21	45	24	38	41	35	21	34
ENSG00000073711	385	328	627	491	426	485	373	413
ENSG00000073712	1783	1853	2389	2098	1929	2158	2031	1718
ENSG00000073734	0	0	2	2	1	2	1	0
ENSG00000073737	27	27	29	30	22	32	42	24
ENSG00000073754	0	0	0	1	0	1	0	1
ENSG00000073756	15	28	19	37	21	17	15	10
ENSG00000073792	2589	2957	3648	3819	3378	3532	3013	2842
ENSG00000073803	346	357	469	404	368	432	386	418
ENSG00000073849	536	549	746	678	767	869	1030	815
ENSG00000073861	0	1	6	0	0	0	0	1
ENSG00000073910	32	40	37	40	36	56	39	24
ENSG00000073921	3988	4113	5217	5038	3725	4297	3949	3506
ENSG00000073969	994	1131	1298	1190	1084	1235	1172	1052
ENSG00000074047	18	29	34	14	28	38	47	24
ENSG00000074054	1441	1724	2018	2037	1812	1899	1665	1600
ENSG00000074071	334	436	264	235	286	362	512	438
ENSG00000074181	2086	3005	2756	3362	2736	2812	3597	2553
ENSG00000074201	2334	2706	2946	2677	2501	2773	3020	2474
ENSG00000074211	3	7	11	13	0	0	2	3
ENSG00000074219	483	608	634	593	523	557	665	416
ENSG00000074266	767	693	752	655	649	733	805	780
ENSG00000074276	7	16	9	12	6	6	6	11
ENSG00000074317	0	0	1	0	1	0	0	0
ENSG00000074319	1297	1441	1610	1570	1267	1431	1514	1193
ENSG00000074356	1950	1973	2429	2442	2228	2464	2419	2125
ENSG00000074370	184	284	277	297	428	382	540	358
ENSG00000074410	639	824	816	803	828	942	831	770
ENSG00000074416	2309	2695	2749	2843	2013	2275	2462	1940
ENSG00000074527	45	54	70	45	80	111	102	102
ENSG00000074582	671	812	669	751	611	681	861	714
ENSG00000074590	140	197	170	144	146	136	139	135
ENSG00000074603	761	615	788	770	628	753	671	708
ENSG00000074621	89	81	112	110	114	108	117	96
ENSG00000074657	852	958	1206	1329	1379	1317	1260	1176
ENSG00000074660	23	15	21	16	7	8	12	10
ENSG00000074695	1780	1662	2508	2043	1711	1957	1871	1836
ENSG00000074696	3140	3074	3814	3513	3159	3393	3835	3415
ENSG00000074706	0	0	0	1	0	0	0	1
ENSG00000074755	1867	2280	2214	2517	2044	2113	2380	1984
ENSG00000074771	0	0	0	0	0	0	0	0
ENSG00000074800	33870	42153	39548	37345	30390	34157	40799	32676
ENSG00000074803	0	0	0	0	0	0	0	0
ENSG00000074842	985	1141	782	952	553	757	1170	884
ENSG00000074855	480	660	507	521	435	456	609	594
ENSG00000074935	136	114	180	130	122	135	146	133
ENSG00000074964	371	553	520	562	562	563	617	453
ENSG00000074966	7	1	6	3	6	4	6	3
ENSG00000075035	0	0	0	0	0	0	0	0
ENSG00000075043	0	2	3	2	6	1	2	1
ENSG00000075073	15	28	30	22	21	30	23	19
ENSG00000075089	499	411	652	468	386	508	541	561
ENSG00000075131	446	417	522	388	439	463	486	438
ENSG00000075142	218	209	244	247	212	208	233	220
ENSG00000075151	1336	1459	1975	1884	1688	1806	1528	1490
ENSG00000075188	697	789	874	791	755	765	720	689
ENSG00000075213	31	40	67	47	104	99	79	81
ENSG00000075218	1354	1353	1631	1658	1405	1547	1323	1260
ENSG00000075223	49	29	51	64	56	76	41	58
ENSG00000075234	428	455	485	442	404	466	514	445
ENSG00000075239	852	884	1147	1087	888	973	1031	943
ENSG00000075240	411	536	560	515	481	555	791	584
ENSG00000075275	2345	2958	2985	3149	2429	2515	3009	2192
ENSG00000075290	4	2	3	12	5	7	2	6
ENSG00000075292	2213	2008	3488	2882	2614	2857	2483	2362
ENSG00000075303	234	162	261	249	180	203	184	223
ENSG00000075336	227	226	322	255	224	272	231	279
ENSG00000075340	10	12	17	14	24	30	15	20
ENSG00000075388	0	0	0	1	1	0	0	0
ENSG00000075391	1581	1654	2468	2162	2362	2687	2245	2000
ENSG00000075399	136	228	166	174	172	158	241	186
ENSG00000075407	384	279	608	470	480	505	428	505
ENSG00000075413	1903	2046	2697	2370	2054	2097	2279	2020
ENSG00000075415	9634	10587	9288	7769	7524	9170	11983	10026
ENSG00000075420	1757	1840	2263	2286	1837	1990	1802	1751
ENSG00000075426	2455	3071	3122	3018	2330	2652	2705	2289
ENSG00000075429	0	0	0	2	0	0	0	0
ENSG00000075461	272	434	433	460	269	296	313	239
ENSG00000075539	938	965	1352	1095	1101	1249	1111	1036
ENSG00000075568	2330	2359	3386	3212	2695	2706	2471	2210
ENSG00000075618	1627	2085	1892	2106	1431	1576	1635	1492
ENSG00000075624	60040	76309	65035	76619	52349	59457	66697	55636
ENSG00000075643	70	105	85	96	106	88	112	100
ENSG00000075651	237	267	299	261	168	203	202	200
ENSG00000075673	2	11	4	7	8	4	13	8
ENSG00000075702	834	1380	1149	1207	888	920	1009	811
ENSG00000075711	1988	1891	2636	2434	2174	2380	2198	2031
ENSG00000075785	6467	7570	8326	8166	6307	7323	7373	6079
ENSG00000075790	18	14	13	20	24	10	15	22
ENSG00000075826	81	77	127	91	79	111	127	72
ENSG00000075856	1191	1261	1328	1335	1225	1305	1435	1166
ENSG00000075884	0	0	0	0	1	0	1	2
ENSG00000075886	21	14	17	15	16	17	17	16
ENSG00000075891	5	3	3	0	1	0	2	0
ENSG00000075914	323	352	252	264	246	356	377	384
ENSG00000075945	226	220	294	254	221	211	234	237
ENSG00000075975	317	441	428	437	317	357	403	317
ENSG00000076003	3018	3344	3681	3590	3135	3428	3337	2969
ENSG00000076043	979	842	1125	929	763	971	964	997
ENSG00000076053	752	447	934	715	510	729	654	749
ENSG00000076067	757	963	1038	1005	875	888	920	802
ENSG00000076108	7256	8749	9220	8969	8863	9358	9670	7536
ENSG00000076201	1978	2885	2440	2792	2011	2136	2385	1778
ENSG00000076242	899	975	1228	1200	990	1013	994	887
ENSG00000076248	1408	1304	1510	1494	1452	1574	1645	1493
ENSG00000076258	16	8	19	16	24	21	22	25
ENSG00000076321	326	349	420	408	331	392	359	346
ENSG00000076344	12	26	18	14	14	12	23	12
ENSG00000076351	730	725	747	835	744	785	759	734
ENSG00000076356	3091	4082	3537	4375	3371	3566	3581	2911
ENSG00000076382	2142	2578	2700	2703	2313	2439	2458	2310
ENSG00000076513	1082	1222	1581	1552	1294	1364	1155	1099
ENSG00000076554	651	341	907	632	489	568	484	665
ENSG00000076555	173	272	220	219	234	211	315	161
ENSG00000076604	2328	3275	2637	3017	2048	2316	2966	2144
ENSG00000076641	20	31	36	21	27	23	44	23
ENSG00000076650	455	476	607	674	552	513	471	446
ENSG00000076662	0	0	1	0	4	0	1	0
ENSG00000076685	847	797	1168	965	808	877	750	719
ENSG00000076706	376	460	527	462	281	320	371	251
ENSG00000076716	6	3	6	5	3	1	3	1
ENSG00000076770	11006	9526	13584	13205	12316	14577	12299	13559
ENSG00000076826	598	735	697	690	589	760	849	642
ENSG00000076864	442	590	583	486	270	319	354	235
ENSG00000076924	1683	2264	1928	2197	1607	1915	2379	1738
ENSG00000076928	1001	1450	1295	1300	1103	1181	1447	1120
ENSG00000076944	36	48	43	62	39	44	38	23
ENSG00000076984	677	836	778	834	678	810	923	691
ENSG00000077009	83	101	80	88	64	71	76	67
ENSG00000077044	1941	2536	2381	2482	1896	1953	2222	1765
ENSG00000077063	152	186	174	157	175	210	202	201
ENSG00000077080	1	0	4	0	5	1	2	1
ENSG00000077092	2	1	2	1	2	4	3	6
ENSG00000077097	2494	2326	3767	3027	3014	3298	2732	2589
ENSG00000077147	5152	4343	6722	5476	4992	5822	5478	5238
ENSG00000077150	2375	3257	2660	2790	1883	2157	2383	2071
ENSG00000077152	462	516	605	513	446	516	522	564
ENSG00000077157	727	816	1062	935	995	959	854	815
ENSG00000077232	2191	1757	2885	2474	1717	1978	1627	1904
ENSG00000077235	3073	3713	3870	3952	3710	3777	3908	3093
ENSG00000077238	436	597	504	514	308	385	407	336
ENSG00000077254	979	867	1278	1010	1043	1152	977	1006
ENSG00000077264	59	31	69	57	95	74	114	74
ENSG00000077274	690	857	1071	982	1343	1286	1445	984
ENSG00000077279	0	0	0	0	0	0	1	0
ENSG00000077312	761	977	977	1140	833	821	1039	876
ENSG00000077327	0	0	0	0	2	1	0	2
ENSG00000077348	215	304	213	209	184	245	294	238
ENSG00000077380	2301	2259	2923	2698	2197	2398	2259	2116
ENSG00000077420	161	179	208	177	186	216	225	142
ENSG00000077454	382	600	457	582	392	512	600	418
ENSG00000077458	623	429	765	709	530	618	584	567
ENSG00000077463	295	466	412	408	290	313	479	307
ENSG00000077498	1	0	0	0	0	0	0	0
ENSG00000077514	1176	1195	1699	1463	1281	1322	1232	1204
ENSG00000077522	16	17	13	19	2	6	10	7
ENSG00000077549	2733	2921	3045	3060	2304	2742	2825	2453
ENSG00000077585	118	141	169	124	109	138	104	118
ENSG00000077616	459	345	544	507	710	748	669	682
ENSG00000077684	512	497	598	555	587	598	592	592
ENSG00000077713	397	444	510	487	414	376	429	387
ENSG00000077721	1044	954	1191	958	753	950	1085	963
ENSG00000077782	659	871	817	831	867	953	927	821
ENSG00000077800	3	1	0	0	0	2	0	1
ENSG00000077935	224	149	393	294	255	224	206	228
ENSG00000077942	6663	8792	7184	8046	6203	7021	8445	6728
ENSG00000077943	0	3	3	0	0	1	1	4
ENSG00000077984	21	20	8	12	10	22	23	22
ENSG00000078018	0	0	0	0	0	3	2	0
ENSG00000078043	141	132	243	183	149	206	183	175
ENSG00000078053	0	0	0	0	0	0	0	0
ENSG00000078061	827	1114	944	1109	831	994	1133	879
ENSG00000078070	708	834	786	762	758	812	933	742
ENSG00000078081	237	232	301	328	247	249	211	260
ENSG00000078098	13	17	19	16	10	7	14	4
ENSG00000078114	602	566	896	702	728	825	726	680
ENSG00000078124	1977	1353	2650	2226	1811	2163	1780	2005
ENSG00000078140	1457	1153	1816	1538	1239	1578	1459	1629
ENSG00000078142	371	356	520	440	407	431	411	363
ENSG00000078177	1166	832	1691	1344	1093	1473	1128	1238
ENSG00000078237	200	198	354	275	266	333	262	289
ENSG00000078246	1306	1552	2099	1740	1413	1541	1477	1218
ENSG00000078269	1982	2329	2519	2361	1811	1994	2106	1795
ENSG00000078295	57	77	77	63	68	64	88	64
ENSG00000078304	2296	2178	2848	2534	2352	2549	2586	2348
ENSG00000078328	0	0	0	0	0	0	0	0
ENSG00000078369	4003	5010	5256	5851	3922	4449	4453	3616
ENSG00000078399	2	12	7	6	8	16	6	5
ENSG00000078401	44	47	57	70	61	69	53	60
ENSG00000078403	2171	2492	2947	3082	2477	2547	2414	2310
ENSG00000078487	22	27	22	9	36	23	25	27
ENSG00000078549	1	0	1	0	0	0	0	0
ENSG00000078579	0	0	0	0	0	0	0	0
ENSG00000078589	0	0	0	0	0	0	0	0
ENSG00000078596	0	1	0	1	0	1	0	0
ENSG00000078618	2410	2471	3164	2821	2781	2653	2832	2392
ENSG00000078668	1511	1377	1592	1422	1445	1526	1608	1471
ENSG00000078674	1930	1882	2822	2498	2119	2245	2019	1892
ENSG00000078687	263	400	445	418	369	376	384	332
ENSG00000078699	1392	1742	1757	1567	1541	1755	1957	1549
ENSG00000078725	0	0	0	3	0	0	0	0
ENSG00000078747	949	609	1254	957	705	904	849	960
ENSG00000078795	6	0	3	7	12	7	3	1
ENSG00000078804	1611	1963	1941	2118	1364	1583	1446	1214
ENSG00000078808	2263	2796	2361	2624	2107	2371	2881	2207
ENSG00000078814	56	99	86	117	98	82	109	73
ENSG00000078898	0	0	0	0	0	0	0	0
ENSG00000078900	580	733	872	925	875	990	1136	730
ENSG00000078902	1538	2036	1646	1873	1567	1702	2303	1651
ENSG00000078967	59	26	45	51	48	51	53	64
ENSG00000079101	0	1	2	1	1	1	4	2
ENSG00000079102	0	0	0	0	0	0	0	0
ENSG00000079112	314	310	446	418	351	371	372	289
ENSG00000079134	1019	820	1397	1162	1050	1130	1040	1038
ENSG00000079150	1	0	1	2	3	7	1	5
ENSG00000079156	163	171	220	157	136	140	122	159
ENSG00000079215	2126	2060	2622	2235	2154	2589	2504	2519
ENSG00000079246	8490	8361	10938	9363	8608	9473	9275	8513
ENSG00000079257	8	12	14	10	7	0	12	12
ENSG00000079263	2	2	1	1	2	2	0	0
ENSG00000079277	537	610	709	727	607	678	634	593
ENSG00000079308	3571	4322	3890	4821	3717	4107	3935	3457
ENSG00000079313	998	1482	1350	1501	1283	1322	1252	1051
ENSG00000079332	4089	3864	5020	4252	3796	4451	4750	4232
ENSG00000079335	182	152	254	223	193	177	150	173
ENSG00000079337	36	43	34	50	34	48	69	48
ENSG00000079385	182	221	200	239	92	84	68	102
ENSG00000079387	623	583	892	872	779	807	676	697
ENSG00000079393	40	77	35	42	44	45	45	27
ENSG00000079432	1759	2530	2248	2588	2083	2222	2341	1790
ENSG00000079435	46	47	30	18	25	19	32	33
ENSG00000079459	3314	3834	3719	3652	3064	3390	3608	3198
ENSG00000079462	150	206	176	165	133	173	200	189
ENSG00000079482	159	134	197	182	127	168	186	155
ENSG00000079557	0	0	3	0	0	4	0	1
ENSG00000079616	2310	2597	2751	2682	2199	2336	2619	2027
ENSG00000079689	3	0	4	0	4	5	4	2
ENSG00000079691	621	644	869	835	748	786	674	627
ENSG00000079739	605	765	806	695	728	871	991	801
ENSG00000079785	4242	4021	5244	4595	4108	4547	4594	4340
ENSG00000079805	3800	5291	5243	5627	4425	4654	5171	3647
ENSG00000079819	869	886	1083	1054	903	963	756	833
ENSG00000079841	0	0	2	1	4	7	2	9
ENSG00000079931	5	5	2	4	0	1	2	4
ENSG00000079950	1109	885	1271	1097	926	1199	1134	1206
ENSG00000079974	355	333	366	346	347	333	354	293
ENSG00000079999	1322	1685	1491	1822	1106	1209	1561	1145
ENSG00000080007	3	2	4	1	2	5	0	8
ENSG00000080031	35	61	46	65	28	24	20	13
ENSG00000080166	0	0	0	0	0	0	1	0
ENSG00000080189	1791	2217	2042	2164	1734	2041	2422	1895
ENSG00000080200	57	55	71	49	64	79	47	60
ENSG00000080224	1	0	0	1	1	1	0	2
ENSG00000080293	13	21	12	8	18	7	19	20
ENSG00000080298	172	143	217	157	124	198	174	149
ENSG00000080345	3082	2248	4433	3572	2970	3688	2917	3062
ENSG00000080371	1187	978	1462	1270	985	1222	1146	1016
ENSG00000080493	2	1	6	1	1	1	5	0
ENSG00000080503	4374	4870	5855	5893	5866	6211	5764	4909
ENSG00000080511	0	3	1	3	0	0	0	0
ENSG00000080546	193	188	267	224	189	254	293	262
ENSG00000080561	54	58	72	67	85	60	67	60
ENSG00000080572	0	0	0	0	0	0	0	0
ENSG00000080573	13	13	16	14	15	12	19	21
ENSG00000080603	101	114	116	170	111	106	152	133
ENSG00000080608	809	707	1130	957	926	1035	868	856
ENSG00000080618	0	5	3	6	1	3	1	1
ENSG00000080644	5	7	6	8	7	7	8	9
ENSG00000080709	0	1	0	0	0	0	0	0
ENSG00000080802	504	558	805	717	542	629	461	501
ENSG00000080815	2437	2530	3080	2721	2327	2586	2636	2222
ENSG00000080819	464	442	543	478	431	470	480	391
ENSG00000080822	450	288	657	479	325	435	366	459
ENSG00000080823	82	101	109	98	108	77	103	107
ENSG00000080824	40389	39034	55639	48555	42611	46885	43451	41965
ENSG00000080839	650	435	798	752	526	639	518	521
ENSG00000080845	2058	2761	2762	2877	2485	2810	2741	2014
ENSG00000080854	592	872	804	869	815	941	998	861
ENSG00000080910	0	0	0	0	0	0	0	0
ENSG00000080986	1090	829	1359	1077	1019	1099	998	1136
ENSG00000081014	575	497	727	626	660	685	702	862
ENSG00000081019	178	148	295	195	210	237	181	237
ENSG00000081026	311	377	591	504	526	558	490	425
ENSG00000081041	36	57	60	37	27	52	59	47
ENSG00000081051	119	111	127	150	227	250	285	159
ENSG00000081052	4	11	16	14	11	11	9	11
ENSG00000081059	624	733	832	897	747	807	784	621
ENSG00000081087	553	449	662	582	432	532	548	553
ENSG00000081138	0	0	0	0	0	0	0	0
ENSG00000081148	4	2	3	1	9	2	1	2
ENSG00000081154	1931	1449	2446	1850	1526	2036	1889	1819
ENSG00000081177	639	641	752	673	538	627	670	591
ENSG00000081181	171	204	188	222	127	165	147	175
ENSG00000081189	0	3	0	0	0	1	0	0
ENSG00000081237	0	3	0	1	0	4	2	2
ENSG00000081248	10	4	9	8	25	23	25	20
ENSG00000081277	54	69	84	96	72	109	128	83
ENSG00000081307	817	798	1044	772	746	847	924	870
ENSG00000081320	484	360	581	528	386	495	410	509
ENSG00000081377	2811	2677	3531	3283	3420	3405	3543	3146
ENSG00000081386	549	546	774	593	575	653	639	537
ENSG00000081479	25438	31943	30704	33452	32061	35759	34648	31834
ENSG00000081665	280	204	402	295	231	270	243	290
ENSG00000081692	38	30	38	28	24	28	40	40
ENSG00000081721	253	228	283	222	194	230	288	214
ENSG00000081760	813	1101	1042	972	759	845	997	803
ENSG00000081791	1289	1567	1399	1518	1166	1408	1587	1414
ENSG00000081800	0	0	0	0	0	0	0	0
ENSG00000081803	26	29	39	38	21	26	19	26
ENSG00000081818	0	2	0	1	0	3	0	1
ENSG00000081842	0	1	0	0	0	0	0	0
ENSG00000081853	17	6	4	6	13	1	4	5
ENSG00000081870	263	178	276	234	209	299	273	292
ENSG00000081913	452	596	686	598	603	628	718	548
ENSG00000081923	508	587	753	756	645	665	688	619
ENSG00000081985	25	17	25	37	9	21	24	13
ENSG00000082014	10	14	36	8	46	21	43	28
ENSG00000082068	935	1005	1164	1067	1009	1056	1094	927
ENSG00000082074	2729	2567	4191	3935	3203	3275	2712	2643
ENSG00000082126	1	4	11	5	2	2	6	3
ENSG00000082146	488	391	537	542	508	470	579	490
ENSG00000082153	3566	2857	4252	3593	3233	3575	3518	3886
ENSG00000082175	0	0	0	0	0	0	0	0
ENSG00000082196	1	2	0	1	1	3	10	6
ENSG00000082212	392	362	524	472	411	428	400	363
ENSG00000082213	957	832	1221	1127	952	1051	908	880
ENSG00000082258	1600	1530	2186	1962	1867	2140	2066	1871
ENSG00000082269	318	315	494	501	457	408	431	413
ENSG00000082293	0	0	0	0	0	0	0	1
ENSG00000082397	484	456	940	672	613	613	609	447
ENSG00000082438	1443	1378	2540	2322	2124	2091	1733	1548
ENSG00000082458	659	812	936	826	709	852	890	719
ENSG00000082482	0	0	0	0	0	0	0	0
ENSG00000082497	37	35	61	69	39	60	52	30
ENSG00000082512	267	229	357	269	240	262	190	331
ENSG00000082515	640	603	605	521	436	621	726	675
ENSG00000082516	1641	1731	2026	2051	1779	1865	1749	1693
ENSG00000082556	0	0	2	4	2	0	3	7
ENSG00000082641	10356	13158	12259	12677	9301	10019	11256	8304
ENSG00000082684	3	2	11	2	2	6	4	1
ENSG00000082701	2399	2376	3103	2787	2267	2551	2451	2265
ENSG00000082781	1537	1934	1653	2041	1562	1712	2040	1700
ENSG00000082805	2385	2758	3167	3091	2926	2902	2849	2397
ENSG00000082898	7082	5993	9359	7705	7298	7991	7197	7838
ENSG00000082996	587	564	819	738	611	754	701	696
ENSG00000083067	0	0	0	2	0	0	0	0
ENSG00000083093	426	364	547	492	419	483	374	405
ENSG00000083097	315	258	352	269	292	348	373	289
ENSG00000083099	525	394	633	583	542	573	506	496
ENSG00000083123	149	130	170	154	143	176	160	166
ENSG00000083168	1171	1358	1697	1601	1618	1621	1471	1298
ENSG00000083223	1522	1444	2334	1889	1735	1893	1742	1553
ENSG00000083290	263	285	331	285	245	264	256	182
ENSG00000083307	1231	1378	1523	1463	1401	1535	1591	1331
ENSG00000083312	6691	6293	8906	7750	6673	7743	6927	7230
ENSG00000083444	1042	1607	1507	1410	1127	1251	1608	1148
ENSG00000083454	7	3	7	4	19	6	6	5
ENSG00000083457	142	156	165	108	127	132	155	163
ENSG00000083520	2121	1924	2639	2420	2247	2417	2183	2025
ENSG00000083535	224	177	333	287	257	274	232	214
ENSG00000083544	157	150	202	179	199	220	209	156
ENSG00000083635	414	358	403	343	367	369	426	437
ENSG00000083642	1081	923	1760	1508	1316	1493	1211	1281
ENSG00000083720	294	268	348	300	275	282	277	287
ENSG00000083750	156	160	160	176	183	174	187	142
ENSG00000083782	0	0	0	0	0	0	0	0
ENSG00000083799	528	428	588	508	432	493	486	522
ENSG00000083807	35	48	23	15	21	33	47	36
ENSG00000083812	243	287	250	267	197	226	293	267
ENSG00000083814	20	13	20	27	22	19	13	21
ENSG00000083817	105	115	110	95	83	66	81	88
ENSG00000083828	95	109	152	115	106	124	124	118
ENSG00000083838	29	46	43	45	44	56	107	41
ENSG00000083844	329	339	500	490	252	326	390	290
ENSG00000083845	6984	9550	6473	7053	5337	6994	9706	7848
ENSG00000083857	1865	2216	2429	2479	2107	2355	2012	1835
ENSG00000083896	2525	2451	3289	2989	2578	2953	2846	2609
ENSG00000083937	1071	850	1492	1147	1027	1090	1040	918
ENSG00000084070	250	264	271	271	256	288	277	263
ENSG00000084072	577	675	691	603	605	677	681	561
ENSG00000084073	1251	914	1562	1377	1243	1345	1233	1286
ENSG00000084090	2964	2850	3604	3240	2807	3210	3550	3395
ENSG00000084092	680	754	932	730	720	681	921	676
ENSG00000084093	1228	1029	1815	1498	1158	1441	1349	1331
ENSG00000084110	8	5	14	4	13	9	12	2
ENSG00000084112	1227	1501	1619	1706	1486	1474	1626	1277
ENSG00000084207	7131	9401	7348	7076	5416	6705	9974	7710
ENSG00000084234	31679	38811	42136	42633	35950	38608	36819	32775
ENSG00000084444	214	209	219	215	222	223	224	208
ENSG00000084453	15	16	11	20	16	28	19	8
ENSG00000084463	4183	4370	5737	6128	4677	4952	4578	3938
ENSG00000084623	2334	3040	2532	2712	2387	2399	2959	2529
ENSG00000084628	17	25	20	19	18	14	25	8
ENSG00000084636	148	154	178	160	84	122	140	113
ENSG00000084652	2058	2196	2421	2511	1851	2197	2286	1950
ENSG00000084674	1223	1357	2382	1769	1866	2054	1908	1450
ENSG00000084676	792	990	1218	1309	1123	1120	1104	860
ENSG00000084693	898	1129	1169	1090	878	928	1003	867
ENSG00000084710	203	238	223	179	232	273	266	290
ENSG00000084731	1101	1440	1425	1410	1005	1095	1113	799
ENSG00000084733	3154	3199	4065	3522	2920	3134	3333	3041
ENSG00000084734	14	16	19	10	4	16	8	12
ENSG00000084754	5060	5437	6026	5375	4933	5425	5724	4985
ENSG00000084764	114	151	133	159	118	152	144	135
ENSG00000084774	4172	5642	4665	5446	4490	4635	4907	4384
ENSG00000085063	1225	1181	1380	1226	1156	1293	1339	1306
ENSG00000085117	20	25	20	19	14	10	24	30
ENSG00000085185	1321	1646	2096	1846	2045	2131	2233	1487
ENSG00000085224	1481	1252	2441	1913	1682	2068	1680	1662
ENSG00000085231	173	155	233	146	136	170	160	191
ENSG00000085265	0	0	0	0	0	0	0	0
ENSG00000085274	199	134	183	143	119	190	154	199
ENSG00000085276	81	74	87	101	77	100	117	65
ENSG00000085365	774	520	1088	906	741	839	709	777
ENSG00000085377	746	876	857	721	651	816	821	700
ENSG00000085382	307	342	375	302	290	327	253	285
ENSG00000085415	2067	1987	2436	2238	1923	2213	2207	2257
ENSG00000085433	507	529	678	575	626	633	624	559
ENSG00000085449	884	668	1251	1021	889	933	839	905
ENSG00000085465	57	40	35	60	52	44	51	38
ENSG00000085491	922	713	1284	1036	673	919	754	826
ENSG00000085511	1204	1476	1782	1698	1762	1636	1682	1403
ENSG00000085514	14	7	7	3	6	3	6	12
ENSG00000085552	285	314	312	334	333	371	402	289
ENSG00000085563	22	18	33	16	48	64	45	36
ENSG00000085644	149	227	215	198	171	162	201	168
ENSG00000085662	1021	1225	1039	994	863	931	1356	1129
ENSG00000085719	987	887	1289	1027	988	1103	1083	1142
ENSG00000085721	865	830	1007	966	804	865	873	838
ENSG00000085733	12221	15450	14953	15187	11204	12553	14044	11354
ENSG00000085741	2073	2415	2122	2517	1688	1947	2340	1846
ENSG00000085760	904	850	1273	1114	1068	1076	1094	898
ENSG00000085788	1256	1095	1629	1440	1211	1418	1424	1310
ENSG00000085831	266	344	339	368	290	328	415	288
ENSG00000085832	1293	1341	2089	1663	1516	1538	1265	1320
ENSG00000085840	711	858	903	933	701	703	751	672
ENSG00000085871	113	122	118	82	103	105	120	124
ENSG00000085872	1286	1791	1639	1983	1383	1709	1553	1272
ENSG00000085978	619	711	820	739	675	742	800	681
ENSG00000085982	686	660	840	813	762	754	746	643
ENSG00000085998	860	1237	1149	1110	892	922	1139	890
ENSG00000085999	415	478	458	408	364	412	477	367
ENSG00000086015	2204	2759	2696	3003	2498	2641	2765	2206
ENSG00000086061	8914	9512	11561	10284	9691	10914	10952	9853
ENSG00000086062	3835	4140	5339	5431	3762	4001	3864	3266
ENSG00000086065	1233	1438	1645	1433	1249	1467	1481	1175
ENSG00000086102	1861	2047	2275	2399	1846	1892	1881	1580
ENSG00000086159	7	2	6	9	5	2	8	2
ENSG00000086189	498	462	551	564	480	519	506	510
ENSG00000086200	1061	831	1250	1148	869	929	899	947
ENSG00000086205	0	0	0	0	0	0	0	0
ENSG00000086232	4792	5310	6115	5817	6041	6040	6527	5280
ENSG00000086288	0	0	0	0	0	0	0	0
ENSG00000086289	3	0	2	0	3	0	0	0
ENSG00000086300	114	88	106	104	58	94	64	104
ENSG00000086475	1888	2027	2115	2164	1719	1824	2026	1775
ENSG00000086504	1132	1447	1118	1161	993	1311	1662	1351
ENSG00000086506	20	36	25	21	13	19	44	21
ENSG00000086544	1291	1545	1491	1588	1168	1350	1673	1259
ENSG00000086548	227	227	267	299	169	154	114	97
ENSG00000086570	686	729	838	823	1093	1201	1194	953
ENSG00000086589	1664	1565	2062	2144	1548	1719	1620	1515
ENSG00000086598	3256	2926	4293	3537	3119	3485	3503	3120
ENSG00000086619	88	65	90	76	61	87	84	65
ENSG00000086666	1038	997	1225	1107	905	1044	1185	1034
ENSG00000086696	2	6	4	3	12	17	10	16
ENSG00000086712	655	553	824	713	681	706	688	625
ENSG00000086717	1	3	1	0	2	1	7	5
ENSG00000086730	32	35	50	39	40	22	38	38
ENSG00000086758	14390	19716	19518	21121	20061	20804	20224	16206
ENSG00000086827	1274	1275	1595	1578	1298	1386	1383	1282
ENSG00000086848	188	161	213	157	169	138	183	148
ENSG00000086967	79	78	77	74	114	83	96	107
ENSG00000086991	0	0	1	2	0	0	0	0
ENSG00000087008	446	519	559	599	404	477	552	481
ENSG00000087053	1439	1298	1877	1745	1398	1502	1377	1356
ENSG00000087074	2671	3239	3127	3047	2277	2778	3167	2220
ENSG00000087076	306	339	255	235	180	217	355	224
ENSG00000087077	1817	2321	1927	1865	1585	1893	2367	1899
ENSG00000087085	582	772	694	735	470	592	630	594
ENSG00000087086	31452	39332	36770	32909	22777	27099	34388	25741
ENSG00000087087	3840	5104	4561	4772	3999	4428	4894	4079
ENSG00000087088	794	987	828	905	722	893	1070	811
ENSG00000087095	1192	1315	1572	1538	1446	1558	1395	1274
ENSG00000087111	2131	2538	2264	2580	2045	2346	2735	1963
ENSG00000087116	2	1	9	12	2	6	7	4
ENSG00000087128	2	0	0	0	0	0	1	1
ENSG00000087152	3385	4110	4117	3988	3582	4015	4843	3672
ENSG00000087157	1364	1574	1551	1562	1316	1571	1641	1377
ENSG00000087191	2129	2487	2423	2309	1993	2227	2509	2068
ENSG00000087206	704	826	935	839	823	890	946	758
ENSG00000087237	7	16	8	5	8	7	3	6
ENSG00000087245	15	23	27	12	22	34	34	22
ENSG00000087250	0	0	0	0	0	0	0	0
ENSG00000087253	217	197	283	222	274	283	276	335
ENSG00000087258	118	144	146	109	100	92	94	82
ENSG00000087263	831	695	911	860	669	720	728	808
ENSG00000087266	1525	1922	1833	1972	1669	1955	2315	1663
ENSG00000087269	905	1053	1212	1091	1119	1186	1133	957
ENSG00000087274	3565	4429	4478	4269	4178	4393	4700	3619
ENSG00000087299	393	282	411	295	324	390	501	385
ENSG00000087301	150	150	187	161	163	184	151	144
ENSG00000087302	1210	1255	1393	1167	1106	1326	1473	1398
ENSG00000087303	11	15	22	16	30	11	22	19
ENSG00000087338	448	399	546	488	397	481	512	450
ENSG00000087365	5574	6174	7061	7271	5940	6198	6163	5166
ENSG00000087448	412	354	553	452	440	522	480	505
ENSG00000087460	21639	27911	27908	30075	26333	27484	32091	25419
ENSG00000087470	2714	2593	3756	3304	2784	2945	2697	2697
ENSG00000087494	0	0	1	0	0	2	0	0
ENSG00000087495	40	23	46	38	27	18	27	27
ENSG00000087502	1080	832	1466	1198	1100	1155	1015	1056
ENSG00000087510	7279	7770	9145	8463	7740	8614	8631	7417
ENSG00000087586	3618	3746	4899	4318	3820	4285	4160	3789
ENSG00000087589	4	9	14	9	1	1	7	9
ENSG00000087842	541	555	610	535	462	474	528	472
ENSG00000087884	27	40	44	31	24	40	55	43
ENSG00000087903	192	248	240	233	216	198	239	169
ENSG00000087995	433	524	587	525	440	539	514	503
ENSG00000088002	2	4	10	2	2	4	6	1
ENSG00000088035	268	216	289	250	220	234	260	242
ENSG00000088038	1749	2238	2201	2376	2059	2144	2379	1694
ENSG00000088053	55	87	65	82	44	74	75	72
ENSG00000088179	376	360	523	468	417	540	428	474
ENSG00000088205	1787	1461	2303	1930	1693	1945	1733	1877
ENSG00000088247	6425	7240	7725	7660	6878	7797	7718	6602
ENSG00000088256	780	933	899	1041	769	799	976	712
ENSG00000088280	464	503	480	537	473	424	503	408
ENSG00000088298	739	1001	1001	877	723	740	952	729
ENSG00000088305	14146	16575	16567	17717	16098	17049	17383	15345
ENSG00000088320	1	0	0	0	0	0	0	2
ENSG00000088325	8456	8263	11141	10768	8950	9155	8257	8005
ENSG00000088356	670	748	593	538	502	612	771	751
ENSG00000088367	685	924	840	962	698	752	656	620
ENSG00000088386	45	52	60	51	37	56	40	31
ENSG00000088387	11477	12712	14513	15192	12574	13383	12638	11564
ENSG00000088448	2078	2361	2771	2197	1970	2721	2702	2504
ENSG00000088451	375	291	452	403	324	385	436	347
ENSG00000088538	18	10	30	22	21	27	23	11
ENSG00000088543	6	17	6	4	7	11	10	7
ENSG00000088682	702	883	857	944	785	810	962	725
ENSG00000088726	558	709	637	557	427	485	597	411
ENSG00000088727	55	44	60	68	30	52	55	49
ENSG00000088756	765	638	1009	746	817	826	788	836
ENSG00000088766	138	172	150	169	148	149	178	126
ENSG00000088782	0	0	0	0	0	0	0	0
ENSG00000088808	224	300	326	386	235	277	276	225
ENSG00000088812	1567	1778	2117	2002	1717	1730	1882	1585
ENSG00000088826	422	653	532	575	478	505	555	533
ENSG00000088827	0	1	0	0	0	3	0	0
ENSG00000088832	2074	2320	2572	2354	1877	2091	2169	1970
ENSG00000088833	2121	2411	2318	2067	1974	2066	2191	1841
ENSG00000088836	53	113	85	99	107	116	118	101
ENSG00000088854	12	20	11	9	8	19	3	22
ENSG00000088876	54	88	118	72	83	84	94	95
ENSG00000088881	27	42	24	33	24	42	35	25
ENSG00000088882	7	18	15	17	10	4	15	2
ENSG00000088888	3838	4423	4607	4557	4039	4407	4708	3938
ENSG00000088899	103	155	162	173	93	107	135	136
ENSG00000088926	0	0	0	0	0	0	0	0
ENSG00000088930	2433	2474	2828	2658	2517	2506	2492	2290
ENSG00000088970	133	145	239	235	156	176	204	152
ENSG00000088986	1487	1801	1575	1438	1098	1465	2177	1650
ENSG00000088992	9	16	23	9	18	14	23	17
ENSG00000089006	3255	3022	4180	3436	3106	3532	3536	3471
ENSG00000089009	15548	14818	18606	17146	15272	16801	18139	16455
ENSG00000089012	0	0	0	0	0	0	0	0
ENSG00000089022	719	866	946	889	771	836	928	779
ENSG00000089041	8	7	12	8	10	6	8	5
ENSG00000089048	488	349	925	666	612	633	497	507
ENSG00000089050	289	268	357	303	344	333	375	325
ENSG00000089053	2237	2439	2609	2427	2244	2395	2731	2354
ENSG00000089057	1615	1923	1954	2093	1537	1652	1565	1607
ENSG00000089060	561	684	573	557	398	543	593	510
ENSG00000089063	1035	1080	1336	1305	1111	1162	1235	1161
ENSG00000089091	54	42	58	70	62	73	76	61
ENSG00000089094	918	1242	1294	1372	1276	1297	1512	1065
ENSG00000089101	0	0	0	1	1	0	1	0
ENSG00000089116	1	2	4	10	2	2	2	5
ENSG00000089123	340	449	398	363	331	349	405	348
ENSG00000089127	77	95	70	78	94	96	95	109
ENSG00000089154	8201	10811	10016	10720	8745	8843	10270	8302
ENSG00000089157	29752	40417	33106	32748	31458	36213	44053	33258
ENSG00000089159	2973	4037	3677	4161	3159	3491	3540	2950
ENSG00000089163	56	76	62	66	41	70	90	79
ENSG00000089169	0	0	1	0	0	0	0	0
ENSG00000089177	299	389	480	442	345	389	314	314
ENSG00000089195	729	679	975	793	663	784	749	728
ENSG00000089199	1	3	1	3	3	0	9	3
ENSG00000089220	1400	1628	1436	1408	1312	1608	1888	1617
ENSG00000089225	0	0	0	0	0	0	0	0
ENSG00000089234	772	894	1035	992	925	872	897	748
ENSG00000089248	2755	3393	2830	2473	2224	2638	3621	2849
ENSG00000089250	0	0	0	1	0	0	0	0
ENSG00000089280	5766	5932	6197	5820	5452	6267	7057	5714
ENSG00000089289	548	718	705	615	599	717	856	636
ENSG00000089327	522	735	682	637	434	443	522	447
ENSG00000089335	452	383	528	457	407	488	389	431
ENSG00000089351	379	620	541	618	424	476	530	430
ENSG00000089356	36	23	31	30	37	31	51	31
ENSG00000089472	90	88	109	101	97	99	124	92
ENSG00000089486	379	473	503	543	363	378	477	361
ENSG00000089505	11	17	19	11	20	13	3	12
ENSG00000089558	5	6	1	3	11	5	24	10
ENSG00000089597	10382	12578	10962	10776	9687	10553	12952	10705
ENSG00000089639	416	617	500	643	515	585	584	444
ENSG00000089682	373	265	624	442	338	442	373	449
ENSG00000089685	1533	1245	1438	1251	1102	1378	1671	1567
ENSG00000089692	19	41	22	32	25	32	45	27
ENSG00000089693	4009	5073	4665	4620	3810	4508	5292	4161
ENSG00000089723	47	69	84	52	84	57	65	64
ENSG00000089737	2994	3326	3825	3601	3196	3657	3596	2942
ENSG00000089775	279	243	378	274	281	276	263	308
ENSG00000089818	393	417	529	477	496	484	464	474
ENSG00000089820	17	35	35	37	19	18	14	30
ENSG00000089847	17	19	21	18	14	5	39	16
ENSG00000089876	1336	1489	1880	1627	1593	1646	1708	1334
ENSG00000089902	3942	4301	5376	5319	4834	4943	4753	4333
ENSG00000089916	820	871	1076	1045	744	918	988	914
ENSG00000090006	185	320	283	314	228	237	310	224
ENSG00000090013	1028	1469	1051	1082	745	835	1343	877
ENSG00000090020	3067	4049	3785	4182	3171	3590	3866	2889
ENSG00000090054	2524	2065	2968	2671	2155	2425	2441	2365
ENSG00000090060	13913	12304	17934	16161	15143	16002	14860	14826
ENSG00000090061	748	690	706	768	596	712	741	661
ENSG00000090097	70	112	91	88	99	87	96	85
ENSG00000090104	0	0	0	0	0	2	0	0
ENSG00000090238	683	934	841	723	717	806	1084	805
ENSG00000090263	263	245	302	210	209	261	345	310
ENSG00000090266	127	112	129	110	118	108	152	137
ENSG00000090273	2257	2570	2333	2274	1935	2226	2600	2225
ENSG00000090316	1857	2319	2010	2050	1711	1825	2135	1767
ENSG00000090339	645	1083	899	1030	569	611	636	516
ENSG00000090372	1889	2658	2482	2536	2139	2275	2535	1843
ENSG00000090376	0	3	1	0	0	0	0	0
ENSG00000090382	174	179	204	166	187	232	235	199
ENSG00000090402	9	17	11	13	22	42	18	22
ENSG00000090432	383	547	555	592	431	497	636	431
ENSG00000090447	233	276	320	290	200	258	226	221
ENSG00000090470	585	554	689	609	623	672	685	587
ENSG00000090487	1145	1229	1432	1198	1082	1276	1405	1250
ENSG00000090512	1	5	0	7	0	0	0	0
ENSG00000090520	931	935	1232	1012	988	1163	1125	992
ENSG00000090530	33	54	65	38	55	59	84	53
ENSG00000090534	10	9	19	16	18	12	37	7
ENSG00000090539	82	84	89	97	135	178	214	127
ENSG00000090554	6	4	9	2	4	0	2	3
ENSG00000090565	495	740	658	739	686	798	849	573
ENSG00000090581	448	606	522	626	421	510	686	531
ENSG00000090612	583	490	730	671	593	632	572	561
ENSG00000090615	2745	3330	3423	3570	2807	3016	3127	2801
ENSG00000090621	2750	2493	2915	2671	2713	2970	2924	2730
ENSG00000090659	0	0	1	0	1	0	0	0
ENSG00000090661	113	189	152	154	228	197	254	197
ENSG00000090674	497	682	587	726	510	642	756	504
ENSG00000090686	1135	1165	1601	1475	1270	1354	1268	1178
ENSG00000090776	235	358	310	272	279	315	433	277
ENSG00000090857	1118	1386	1600	1691	1530	1489	1577	1280
ENSG00000090861	10192	13435	12285	11770	9546	10534	12810	9318
ENSG00000090863	3072	3831	4356	4175	3521	3649	4218	3235
ENSG00000090889	1237	1137	1521	1612	1349	1331	1131	1177
ENSG00000090905	1300	1575	1865	1941	1596	1798	1658	1513
ENSG00000090924	780	1085	1025	1065	777	884	889	738
ENSG00000090932	45	60	59	37	62	61	88	55
ENSG00000090971	126	156	88	80	96	126	175	167
ENSG00000090975	778	1223	1172	1310	918	900	1091	721
ENSG00000090989	388	360	520	397	327	386	372	419
ENSG00000091009	399	153	489	330	259	338	297	388
ENSG00000091010	9	7	4	8	9	4	3	5
ENSG00000091039	1371	982	1609	1524	1210	1463	1139	1357
ENSG00000091073	446	619	509	631	419	479	497	413
ENSG00000091106	0	4	3	8	14	13	1	5
ENSG00000091127	667	732	1011	856	797	867	712	726
ENSG00000091128	14	11	11	28	19	26	22	18
ENSG00000091129	521	547	714	658	514	574	516	560
ENSG00000091136	10852	12742	13235	13183	12484	13512	13717	12196
ENSG00000091137	6	2	4	1	4	2	4	5
ENSG00000091138	2	3	1	1	4	5	9	1
ENSG00000091140	2101	2293	2767	2348	2221	2627	2661	2421
ENSG00000091157	167	165	234	240	250	226	176	162
ENSG00000091164	805	729	1045	863	762	838	856	817
ENSG00000091181	0	0	1	0	0	5	1	0
ENSG00000091262	240	251	225	245	249	301	326	296
ENSG00000091317	1248	1049	1460	1203	953	1080	1190	1245
ENSG00000091409	2801	2341	3651	3176	2842	3156	2505	2787
ENSG00000091428	20	16	20	23	18	20	11	16
ENSG00000091436	508	480	734	588	502	601	541	582
ENSG00000091482	1	2	3	0	5	3	5	3
ENSG00000091483	1717	1945	1920	1764	1939	2053	2228	2085
ENSG00000091490	97	114	155	139	71	68	63	64
ENSG00000091513	0	2	9	3	2	7	5	1
ENSG00000091527	6325	5779	8060	7041	7008	8207	6943	6567
ENSG00000091536	28	35	15	34	20	27	40	23
ENSG00000091542	1612	1575	1887	1772	1425	1737	1897	1477
ENSG00000091583	51	78	119	77	108	114	188	67
ENSG00000091592	7	34	14	21	10	10	22	13
ENSG00000091622	22	34	27	43	11	14	26	26
ENSG00000091640	371	484	413	400	373	433	510	425
ENSG00000091651	696	586	782	730	620	644	692	716
ENSG00000091656	14	12	16	14	15	13	15	20
ENSG00000091664	0	0	0	0	0	0	0	0
ENSG00000091704	2	0	0	0	2	0	0	0
ENSG00000091732	261	257	294	262	255	267	283	254
ENSG00000091831	5	3	2	0	4	0	1	5
ENSG00000091844	7	0	6	12	7	10	4	8
ENSG00000091879	8	11	10	17	7	7	4	4
ENSG00000091947	691	783	724	724	546	728	1047	776
ENSG00000091972	0	0	1	2	0	1	2	0
ENSG00000091986	32	61	41	43	45	59	38	35
ENSG00000092009	0	0	0	0	0	0	0	0
ENSG00000092010	2122	2336	2382	2228	2022	2386	2772	2503
ENSG00000092020	138	123	162	102	94	103	127	117
ENSG00000092036	147	132	186	140	109	143	178	144
ENSG00000092051	0	1	0	2	0	0	0	0
ENSG00000092054	15	10	15	10	4	7	9	14
ENSG00000092067	16	3	5	6	8	9	13	13
ENSG00000092068	12001	14987	16027	17791	17481	17878	18713	13372
ENSG00000092094	543	633	603	554	482	510	643	478
ENSG00000092096	31	35	30	23	35	42	49	24
ENSG00000092098	34	43	60	62	38	45	22	22
ENSG00000092108	981	759	1448	1106	843	1123	1049	993
ENSG00000092140	524	347	723	523	414	535	510	577
ENSG00000092148	4088	4243	6198	5152	4709	5019	4973	4277
ENSG00000092199	10255	10840	12225	10552	9779	11205	12344	10633
ENSG00000092200	14	24	23	21	18	11	12	15
ENSG00000092201	4623	4832	6211	5811	5360	5588	5345	4967
ENSG00000092203	2449	2867	3220	3533	2896	2937	2926	2239
ENSG00000092208	169	191	181	159	163	169	194	175
ENSG00000092295	363	545	461	457	262	282	395	281
ENSG00000092330	443	517	523	571	391	478	523	353
ENSG00000092345	0	0	0	0	0	0	0	0
ENSG00000092377	0	0	0	0	0	0	0	0
ENSG00000092421	12414	14951	16167	17118	14318	15797	15288	13034
ENSG00000092439	3202	2985	4451	3790	3340	3804	3172	3291
ENSG00000092445	1461	1995	1943	1867	2050	2275	2921	2128
ENSG00000092470	467	367	526	476	454	449	389	445
ENSG00000092529	5	15	9	13	5	13	14	14
ENSG00000092531	341	335	473	387	422	491	465	388
ENSG00000092607	2	0	1	0	1	0	0	3
ENSG00000092621	1517	2177	1813	1796	963	1120	1397	1181
ENSG00000092758	2088	2461	2419	2100	2347	2606	3130	2450
ENSG00000092820	22409	25551	29082	27869	23206	26300	25154	21094
ENSG00000092841	1211	1513	1420	1475	923	1175	1455	1381
ENSG00000092847	1919	2142	2315	2413	1943	2102	2200	1901
ENSG00000092850	2	6	2	1	2	1	6	4
ENSG00000092853	766	780	1075	932	816	808	668	749
ENSG00000092871	718	825	951	905	675	687	635	522
ENSG00000092929	3558	4876	4337	4468	2689	3002	3875	2747
ENSG00000092931	483	481	540	527	475	563	607	543
ENSG00000092964	404	438	472	488	404	456	418	345
ENSG00000092969	3	5	5	11	6	10	4	4
ENSG00000092978	254	248	407	350	342	324	329	288
ENSG00000093000	3951	3748	5362	4665	3932	4329	4214	3858
ENSG00000093009	639	788	768	865	650	670	730	653
ENSG00000093010	366	450	420	421	296	365	478	332
ENSG00000093072	0	8	11	6	6	6	13	1
ENSG00000093144	877	674	954	775	776	1071	970	959
ENSG00000093167	1021	1028	1282	1178	995	1134	971	905
ENSG00000093183	436	442	504	416	373	437	469	367
ENSG00000093217	277	337	440	402	387	487	397	302
ENSG00000094631	947	1123	1047	1056	751	868	1198	924
ENSG00000094661	0	0	0	0	0	1	0	0
ENSG00000094755	1	0	1	3	0	0	0	2
ENSG00000094796	2	0	0	2	2	0	0	0
ENSG00000094804	2385	2388	2764	2782	2071	2264	2092	2206
ENSG00000094841	132	129	186	124	99	105	135	105
ENSG00000094880	2911	2662	3421	3075	2847	2893	2941	2678
ENSG00000094914	724	816	673	803	701	707	882	767
ENSG00000094916	2020	1659	2502	2054	1914	2129	2017	2142
ENSG00000094963	0	0	0	0	0	2	0	0
ENSG00000094975	3872	3125	4937	4383	3708	4379	3476	3789
ENSG00000095002	2521	2241	2959	2588	2455	2699	2530	2518
[truncated: 18,037 more rows]
