# Supplementary material for: H2S‐Releasing Versatile Montmorillonite Nanoformulation Trilogically Renovates the Gut Microenvironment for Inflammatory Bowel Disease Modulation
Source: Adv Sci (Weinh). 2024 Feb 2;11(14):2308092. doi: 10.1002/advs.202308092 (PMC11005690; doi:10.1002/advs.202308092)
Supplement: Supplementary file 2 — Supporting Information [file ADVS-11-2308092-s001.zip › Supporting information/Supporting information 14. The expression levels of DEGs (Caco-2).xls]

SYMBOL	logFC	logCPM	PValue	FDR
EMP1	2.863028974	0.687608375	5.32E-14	2.12E-11
IL10RA	2.759746757	-0.09089888	2.41E-13	7.52E-11
MAP1B	2.706155752	3.181264721	2.24E-53	3.20E-49
NIBAN1	2.704155242	2.532912914	4.43E-41	1.59E-37
KRT16	2.539628467	-0.319710259	1.99E-10	3.28E-08
IL21R	2.479207039	-0.55961097	1.04E-08	1.12E-06
TNS4	2.477782204	3.195760188	1.78E-43	1.28E-39
IL2RB	2.39213718	-0.178931729	6.81E-12	1.48E-09
FOXF2	2.367326014	-1.127002496	6.99E-05	0.002362501
KLHDC7B	2.352881603	2.581073127	1.89E-20	1.69E-17
CCK	2.318426667	-0.542987817	3.28E-07	2.39E-05
ASB2	2.297192768	0.371261969	1.68E-13	5.58E-11
HMX1	2.203427843	-1.202134318	0.000141877	0.004233538
SPRR2D	2.184794752	2.132143544	3.80E-24	4.95E-21
IL1A	2.157956004	0.890882957	4.67E-12	1.10E-09
TNFRSF9	2.116730813	0.401504467	6.73E-13	1.85E-10
HLA-DRA	2.108846233	0.261809479	1.68E-07	1.28E-05
NAV3	2.055972522	0.18430902	1.63E-09	2.25E-07
BCAN	1.949779766	-1.188402549	0.000154652	0.004529815
SERPINE1	0.932956865	5.990828551	1.41E-17	1.01E-14
SHISAL1	1.945234263	-1.517801297	0.002493868	0.041752143
PLEKHO1	1.944761874	0.371167653	5.44E-09	6.23E-07
TGM2	0.774738528	8.820341168	2.04E-17	1.27E-14
KCNE4	1.917818272	-1.600677828	0.002000412	0.03559243
CTSE	1.902056619	1.140829441	1.64E-13	5.58E-11
ULBP1	1.893756073	0.916197784	2.91E-13	8.65E-11
COL1A2	1.877869049	3.544931997	1.06E-38	3.03E-35
PLEKHA6	0.775306204	7.6801873	1.13E-15	5.76E-13
FGG	-0.961234085	5.250466381	1.22E-15	6.05E-13
ALPG	-0.910259596	6.230847698	3.08E-15	1.47E-12
SPRY4	0.976668325	4.213855354	5.09E-15	2.35E-12
SPOCD1	1.78286479	-0.262596972	1.86E-05	0.000779814
AP3B2	1.724772019	-0.798892971	0.000528063	0.012359231
TGFB3	-0.721809439	5.807179186	2.91E-14	1.23E-11
HK2	0.825269737	5.801373811	5.16E-14	2.11E-11
TNFSF9	1.712456166	1.424166914	2.52E-13	7.69E-11
CXCL8	1.699370552	-0.306213758	1.82E-06	0.00010936
DIO1	-0.960588731	3.182066568	8.17E-14	3.08E-11
KRT80	-0.676214662	7.010977136	8.97E-14	3.29E-11
IL1RN	1.655263608	0.274235035	7.19E-09	7.92E-07
GSDMA	1.654248373	-1.349806088	0.002542159	0.042354151
ULBP2	1.653641107	1.522266499	5.07E-12	1.15E-09
ITGA2	1.647824643	6.252629108	3.45E-37	8.23E-34
IL32	0.754064121	5.279519229	1.81E-13	5.88E-11
GHRL	1.647253555	-0.929497644	0.000254061	0.006790023
CHAC1	1.611589322	3.452933923	4.43E-22	5.29E-19
IL23A	1.608253011	0.734201463	7.64E-07	5.14E-05
TGM5	1.60680275	1.402299154	1.79E-12	4.67E-10
H1-4	1.589451569	-0.739686473	0.000149852	0.004443749
ETS1	1.58157035	2.400394878	1.23E-16	6.77E-14
TXNRD1	0.613694075	8.961586361	4.54E-13	1.28E-10
H2AC20	1.555150976	-0.165348206	0.000783969	0.016979728
AVPR2	1.551375188	-0.385284599	2.61E-05	0.001022368
CASP5	1.53219033	0.369883886	4.10E-07	2.91E-05
RND1	1.529016751	1.544087377	2.35E-11	4.61E-09
SEPTIN3	1.50577105	3.948318678	6.02E-33	1.23E-29
ATF3	0.685470306	6.399810972	2.45E-12	6.17E-10
SCUBE3	-0.836657605	5.106406647	2.59E-12	6.40E-10
ANKRD35	1.489737182	-0.250971758	0.000284849	0.007498806
LCN2	-0.983163306	2.945562165	3.93E-12	9.38E-10
KIAA0319	1.477975276	1.646235968	5.56E-11	1.05E-08
ENDOU	-0.658076514	6.230570214	4.92E-12	1.14E-09
HSPA6	1.475140348	0.572590807	2.02E-05	0.000826224
SPRR3	1.463608472	-0.113972912	0.000636166	0.014394735
CREB5	1.461996117	-0.097272953	0.000176804	0.005054631
TRIM36	1.459949706	0.789515741	2.23E-06	0.00013172
AHNAK2	1.432951026	3.862453933	5.61E-17	3.21E-14
KLF6	0.620338307	7.16522758	8.06E-12	1.70E-09
PLAU	0.900039089	5.160864095	8.86E-12	1.84E-09
F2RL1	0.781545514	5.760871094	1.26E-11	2.57E-09
LAMA1	-0.594009313	7.206728707	1.41E-11	2.85E-09
SLC5A3	-0.775075866	5.44391121	1.97E-11	3.93E-09
IVL	1.421663791	3.016066119	1.32E-20	1.26E-17
ACTN2	1.418510298	-0.500708975	0.000215598	0.005949923
DDX60L	0.874706123	4.238672977	5.45E-11	1.04E-08
SELENOM	1.411495801	-0.832479595	0.00158671	0.029438403
DUSP1	0.957740398	3.348661667	5.85E-11	1.09E-08
PLIN2	0.677393304	7.554569385	6.62E-11	1.22E-08
RNF183	1.407722565	1.020519845	2.71E-08	2.62E-06
CLU	0.588709841	6.652082457	1.10E-10	1.98E-08
GREB1	-0.820899872	4.038687656	1.16E-10	2.06E-08
ZYX	0.560524664	6.554986382	1.33E-10	2.32E-08
DAPP1	0.993911129	3.437173708	1.43E-10	2.46E-08
LTA	1.403749422	1.154510127	3.29E-08	3.14E-06
P4HA2	0.771363547	4.66224182	1.67E-10	2.81E-08
MT2A	0.705366943	6.093823533	1.92E-10	3.19E-08
RASD1	1.391296691	2.198398296	2.68E-11	5.18E-09
ABCG2	0.559553069	5.899786068	2.11E-10	3.43E-08
RAP1GAP	0.801265464	4.434334048	2.29E-10	3.68E-08
TKTL1	-0.624967833	7.055323934	2.99E-10	4.76E-08
TNF	0.792662495	3.986726343	3.22E-10	5.08E-08
MT1E	1.378927871	0.390206666	0.000203572	0.00570599
AKNA	0.617709816	5.490971102	3.53E-10	5.41E-08
GPR179	1.378572431	-0.030913416	4.75E-05	0.00170393
ALPK3	-0.618791447	7.372246057	3.77E-10	5.69E-08
LIF	1.368685405	1.68584964	1.87E-12	4.78E-10
BHLHE40	0.619710053	6.104193046	4.65E-10	6.86E-08
FAT2	-0.591723698	5.653716906	5.84E-10	8.54E-08
MST1R	0.841518158	3.690994245	7.11E-10	1.03E-07
TNFRSF21	0.551709426	7.351870419	1.01E-09	1.44E-07
PLAUR	1.364864684	2.224211534	6.55E-12	1.44E-09
ENO2	0.863321713	4.267224485	1.49E-09	2.09E-07
GPR78	-0.69249103	4.573732538	1.62E-09	2.25E-07
TYMP	1.361187357	1.318023012	2.62E-09	3.45E-07
SLFN5	0.774437093	3.512104835	1.93E-09	2.63E-07
GPR155	-0.807617806	3.538288755	1.96E-09	2.65E-07
MYEOV	0.894634268	2.83376126	2.01E-09	2.69E-07
SLCO2A1	1.355204726	3.290553511	1.07E-17	8.05E-15
PLAAT2	1.351273732	-0.308414608	0.000212341	0.005894117
PTGDR2	1.337955723	-0.845371308	0.002949778	0.047418262
LCTL	1.329566335	-0.968671006	0.002482316	0.041752143
TNIP1	0.503957807	8.110618591	2.71E-09	3.46E-07
PKDCC	-0.977544954	3.848582265	2.91E-09	3.69E-07
PDK1	0.883673937	4.008589331	2.98E-09	3.74E-07
TRIB3	0.625797549	6.461447322	3.08E-09	3.84E-07
VANGL2	-0.593335387	5.264465787	3.48E-09	4.29E-07
CAPG	0.789117179	4.007964509	4.30E-09	5.26E-07
COL6A2	0.813067054	3.614010375	4.95E-09	6.00E-07
GPR157	-0.579459877	5.255967769	5.01E-09	6.00E-07
PPP1R18	0.660158045	4.827434472	5.08E-09	6.00E-07
LOC107987457	0.660158046	4.827434472	5.09E-09	6.00E-07
ATP10D	-0.64821008	4.2000352	5.11E-09	6.00E-07
SLC4A8	-0.798959462	4.166583148	5.19E-09	6.04E-07
HDAC9	1.329359614	-0.466504132	0.001140063	0.022869915
UPP1	1.32855649	6.651250117	4.01E-43	1.92E-39
DNAJC12	1.320841534	-0.605231247	0.000698832	0.015470433
STING1	1.319400825	-0.871304375	0.002543082	0.042354151
GBP1	0.896161499	3.356284161	6.31E-09	7.02E-07
CCL22	1.308631478	4.291952488	1.73E-17	1.17E-14
SH2D3C	1.30605211	0.476891786	0.000414066	0.010120585
BST2	-0.727448749	4.472964701	7.30E-09	7.99E-07
EMP3	1.293248208	2.086774141	4.91E-08	4.42E-06
CLIP4	1.27394265	0.355803885	0.000172542	0.004962483
DGAT2	-0.886903919	2.551651031	1.10E-08	1.17E-06
GNG2	-0.934497674	2.758071957	1.14E-08	1.21E-06
ANGPTL4	1.260579949	0.777161484	7.15E-05	0.002407676
ERO1A	0.556259598	6.675291732	1.42E-08	1.48E-06
RNF24	0.696415219	4.133298422	1.57E-08	1.63E-06
TUBB2A	0.644594139	5.348480279	1.59E-08	1.64E-06
LIN28A	-0.939694381	2.641171137	1.63E-08	1.67E-06
PIK3CD	0.640951638	4.815472872	1.76E-08	1.78E-06
HLA-DPA1	1.260207735	-0.334695639	0.002193394	0.038079973
GPR161	-0.692473524	3.583541427	2.01E-08	2.01E-06
ITGA7	-0.990853565	2.84327781	2.13E-08	2.12E-06
DDIT4	0.826427364	6.312323074	2.21E-08	2.18E-06
TICAM1	0.754879988	4.225366596	2.39E-08	2.35E-06
TUBA1A	0.53183028	6.05882006	2.66E-08	2.59E-06
PTPRH	1.257919795	1.039698379	4.33E-06	0.000226399
LDLR	0.554920843	7.709352491	3.23E-08	3.11E-06
CEACAM1	1.245141167	2.991490009	1.35E-12	3.58E-10
SPHK1	0.743313846	3.695867575	3.65E-08	3.47E-06
ISG20	1.244685983	2.46119449	1.50E-10	2.56E-08
CHRD	-0.891034054	2.7671143	3.76E-08	3.52E-06
LAMC2	0.577759632	7.040951972	3.92E-08	3.64E-06
KRT23	-0.518338892	8.803949021	4.22E-08	3.90E-06
SOHLH1	-0.869462058	3.885596514	4.62E-08	4.24E-06
SERPINB8	1.22560916	1.399328026	5.90E-07	4.12E-05
BCO1	-0.908812636	2.028823156	4.77E-08	4.32E-06
ZNF469	1.211194494	1.131660407	9.18E-06	0.000432698
WARS1	0.460992211	7.062108125	5.03E-08	4.50E-06
L1CAM	1.191640266	6.256427441	3.88E-26	6.17E-23
COL5A2	-0.819271303	2.936569554	5.34E-08	4.72E-06
CRISPLD2	0.478347973	5.856216965	5.50E-08	4.84E-06
ROBO3	1.18963798	0.393281698	0.000392716	0.00968137
MMRN2	-0.665605228	4.766957379	5.96E-08	5.17E-06
AOC1	-0.691282702	5.692835879	6.00E-08	5.17E-06
ACOT11	1.188947721	2.528825016	1.39E-08	1.46E-06
AKR1C1	0.752794222	3.272744242	6.33E-08	5.37E-06
AFP	-0.890148209	3.26222889	6.34E-08	5.37E-06
SYTL2	-0.846716679	3.242931511	6.72E-08	5.66E-06
JUN	1.176278433	3.686982502	2.55E-18	2.15E-15
NQO1	0.533768317	7.576349239	7.22E-08	6.01E-06
ID3	1.170867016	1.397844948	1.86E-08	1.88E-06
MTUS2	-0.777566396	3.148646294	7.54E-08	6.20E-06
SLC7A11	0.630790135	5.304590017	8.08E-08	6.61E-06
SEL1L3	0.884694154	2.372250388	8.95E-08	7.28E-06
VLDLR	0.812824365	3.042107225	9.28E-08	7.51E-06
HPGD	-0.696883766	4.2511764	1.01E-07	8.12E-06
PHOSPHO1	-0.803627467	6.781186146	1.05E-07	8.42E-06
IRS2	0.588081956	4.770228969	1.08E-07	8.59E-06
HKDC1	1.152927764	3.546707864	1.29E-13	4.63E-11
NAALAD2	-0.655043366	4.965465574	1.22E-07	9.63E-06
NOCT	0.601666682	4.839210123	1.28E-07	1.01E-05
NFKBIA	0.490364778	6.344130561	1.38E-07	1.07E-05
KIF1A	1.149915578	3.33328125	1.03E-14	4.60E-12
IGFBP4	0.60445114	4.586422771	1.50E-07	1.16E-05
ST6GAL1	-0.533995591	5.320202403	1.57E-07	1.21E-05
PLA2G4C	1.148777593	0.368491722	0.000240078	0.006463617
NR2F2	-0.443719757	7.893292229	2.45E-07	1.86E-05
TUBB3	0.623637018	4.104842384	2.47E-07	1.86E-05
SPON1	-0.710128278	3.405335389	2.69E-07	2.02E-05
ADM2	0.697023976	5.034877403	2.87E-07	2.14E-05
LGALS1	1.145255292	3.538248927	3.95E-06	0.000211367
LOXL2	0.607021968	4.141954316	2.98E-07	2.20E-05
ATP2A3	-0.754938135	4.203809618	3.19E-07	2.34E-05
ALDH1L2	1.143417318	3.106310773	5.35E-16	2.84E-13
DENND11	-0.750597579	3.448828345	3.30E-07	2.40E-05
MTNR1B	-0.714825736	3.362753075	3.71E-07	2.68E-05
FAM83A	-0.582597963	4.160707272	3.76E-07	2.70E-05
S100A3	1.139381141	0.949860955	0.001324266	0.02563171
PHGDH	0.578358089	6.306704876	4.10E-07	2.91E-05
NTN4	-0.887333142	2.05379981	4.10E-07	2.91E-05
KRT17	1.138834521	5.938648261	5.72E-21	5.86E-18
FGB	-0.679904371	3.581523116	5.74E-07	4.03E-05
OR2A7	1.137827584	-0.476453735	0.00211968	0.037115129
CPT1A	0.558657952	5.121907014	6.34E-07	4.41E-05
ENDOD1	0.613163545	4.83179162	6.44E-07	4.45E-05
PTGR1	0.50161611	5.317306192	6.46E-07	4.45E-05
LRRN4	-0.762274933	3.950045002	6.56E-07	4.50E-05
MTCL1	0.701899914	3.408550633	6.61E-07	4.51E-05
PCK2	0.657611353	5.532289071	7.13E-07	4.84E-05
IL6R	0.612579251	4.38690183	7.29E-07	4.93E-05
LOC107987545	1.137827502	-0.476453735	0.002118138	0.037115129
CORO6	0.825631252	2.893678212	8.00E-07	5.35E-05
HBEGF	0.725460743	2.822700121	8.14E-07	5.42E-05
BEST1	0.924552515	2.060374317	8.25E-07	5.47E-05
SHC1	0.44430383	6.65952177	8.76E-07	5.78E-05
S100A7	-0.707944404	3.339423122	9.16E-07	6.02E-05
CAPN6	-0.565215198	5.848250303	9.34E-07	6.11E-05
PPFIA4	0.981702776	2.956806754	9.50E-07	6.17E-05
ZNF165	0.585143335	4.986099215	9.52E-07	6.17E-05
GJB1	-0.903027432	2.245777119	9.64E-07	6.22E-05
RARG	-0.622659246	3.519474268	9.73E-07	6.25E-05
SALL2	-0.686056013	2.946286376	1.00E-06	6.42E-05
TRIM6	1.125295974	0.970186738	0.000369839	0.009196539
PRR9	-0.620913624	7.340002352	1.12E-06	7.10E-05
ARHGEF5	0.53488103	5.0744454	1.13E-06	7.14E-05
TLNRD1	0.67112487	3.617972672	1.15E-06	7.24E-05
CARD11	1.123925563	2.895534706	7.88E-12	1.68E-09
GREM2	-0.71426161	4.527788767	1.34E-06	8.33E-05
ZFP36	0.683570992	5.705001779	1.37E-06	8.50E-05
DHRS3	-0.786271089	3.011793933	1.46E-06	9.03E-05
MISP3	-0.696699656	3.701095516	1.48E-06	9.09E-05
CSF1R	0.590379829	5.338655365	1.48E-06	9.09E-05
CASP4	0.47328303	5.371071107	1.58E-06	9.62E-05
EBI3	1.117095871	1.570815475	3.94E-06	0.000211367
STUM	-0.910055325	1.559269771	1.74E-06	0.00010515
IDS	0.799477185	3.127965276	1.81E-06	0.000108956
ECM1	1.109543954	6.320556729	4.31E-25	6.18E-22
LAMB3	0.524720261	6.226782784	1.95E-06	0.000116588
CEACAM6	0.885705764	3.382983073	2.13E-06	0.000126318
TCIM	1.095653236	0.335384446	8.09E-05	0.002659121
TAGLN	1.08647591	5.274236946	5.02E-22	5.54E-19
HEG1	1.085524085	7.365510813	2.49E-17	1.48E-14
NGFR	1.074014196	0.577392749	0.000822582	0.017652837
KLRG2	-0.450671223	6.092089903	2.45E-06	0.000142575
BTBD19	0.976825146	2.328727743	2.46E-06	0.000142575
CDCP1	0.44882102	6.965594308	2.54E-06	0.000146549
ASNS	1.069643744	0.399780276	0.000151335	0.004478461
PPY	-0.887036305	2.759692556	2.65E-06	0.000151683
MTHFD2	0.413932651	6.766256627	2.81E-06	0.000160515
IGFBP3	0.484861138	5.14563116	2.88E-06	0.000163542
MPP1	-0.406196829	8.284536183	2.97E-06	0.000168004
ALDH1A1	-0.716120738	4.000826279	2.98E-06	0.000168144
CAB39L	-0.447261132	5.98739274	3.22E-06	0.000180756
CSF3R	-0.476745985	7.43505647	3.32E-06	0.00018579
SLC1A5	0.455948857	6.499800202	3.44E-06	0.00019148
MCAM	0.548132685	4.33062483	3.47E-06	0.000192695
PRSS12	-0.448301461	5.764696926	3.58E-06	0.000197953
PALLD	0.442425632	6.512735577	3.62E-06	0.00019861
DRGX	1.067484075	0.472127465	0.000131933	0.003978277
GAS6	-0.53536465	5.466121454	3.74E-06	0.000204542
NNMT	1.051000409	2.297301025	1.41E-07	1.09E-05
FBLIM1	0.702511074	3.15752571	3.86E-06	0.000208897
EMP2	-0.465013986	6.984979878	3.86E-06	0.000208897
TRIB1	0.476744489	6.087075087	3.89E-06	0.000209262
LMCD1	1.050854913	2.322101005	2.65E-09	3.45E-07
NACAD	1.049798774	1.967993187	2.31E-06	0.000135953
FOSL1	0.619250277	4.265217945	3.97E-06	0.000211506
EFNB2	0.605770322	3.233204811	4.04E-06	0.000214171
PGF	-0.4030495	8.368079215	4.09E-06	0.000216049
DOCK8	-0.442237719	6.521928438	4.30E-06	0.000226167
ADRA2B	-0.861986362	2.145735384	4.31E-06	0.000226167
MMP1	1.049272791	2.304549137	5.56E-07	3.92E-05
PPM1H	-0.380613738	6.46779619	4.50E-06	0.000234635
TMCC2	0.95348929	1.44486284	4.55E-06	0.000236037
GARS1	0.459445563	7.340234895	4.75E-06	0.00024487
GPRC5C	0.633264028	4.118317876	4.75E-06	0.00024487
RORA	0.962283435	1.602207798	4.78E-06	0.000245265
REEP6	-0.550337088	4.145973832	4.87E-06	0.000249297
TCF4	-0.902613638	1.463084861	5.06E-06	0.000257894
COL2A1	-0.695177845	3.548163314	5.23E-06	0.000265485
CDK14	-0.645896957	3.73876402	5.47E-06	0.000276777
KCNC3	-0.480382592	5.067051658	5.59E-06	0.000282036
LCP1	0.416709736	8.065380413	5.61E-06	0.000282172
SLC39A14	-0.417902685	7.0746735	5.80E-06	0.000290221
PLK3	0.564369482	4.835615449	5.86E-06	0.0002924
IRAK2	0.569669166	3.5193419	5.94E-06	0.000295195
MYO7B	1.042439038	0.382861349	0.000965333	0.020273404
BGN	-0.560235213	5.356787287	6.18E-06	0.000305416
INSL4	-0.963253491	1.363469673	6.81E-06	0.000334998
C1QTNF1	0.46711633	4.449599126	6.86E-06	0.000336386
C1orf115	-0.514128344	5.306086293	7.07E-06	0.000345493
UBASH3B	0.641315528	3.512700333	7.41E-06	0.000359671
EGR3	1.042256393	0.566973157	0.000172977	0.004963385
TIMP1	0.983702341	2.380057204	7.47E-06	0.000361569
C12orf75	0.475085814	5.234125022	7.94E-06	0.000383147
ICAM1	0.580089117	5.304044689	8.02E-06	0.000385484
TIMP3	0.382422712	8.54890808	8.14E-06	0.000389962
NES	0.528220464	5.30366543	8.32E-06	0.00039745
TREM1	0.705810174	3.606186271	8.64E-06	0.000411334
BTG2	-0.417239618	6.573405329	8.74E-06	0.00041473
GPX7	-0.750557015	2.036698974	8.94E-06	0.000422398
SCARF1	1.040416208	-0.22418493	0.00258476	0.042898632
NR4A1	0.480105141	5.528869875	9.27E-06	0.000435558
ITGA5	0.433092995	6.883194533	9.39E-06	0.000439382
ARHGAP18	-0.53502277	4.99257737	9.60E-06	0.000447827
ITGA3	0.570019259	5.220687429	9.68E-06	0.000450003
LOC102723971	-0.837648457	1.930436061	9.78E-06	0.000453232
TRPV6	0.691301689	2.26504372	9.82E-06	0.000453789
SMAD3	0.451859846	5.665759116	1.00E-05	0.000461182
APOL6	0.458674817	5.9802522	1.01E-05	0.00046361
MMP15	1.03036001	4.522488954	1.44E-13	5.02E-11
NECTIN3	-0.616848643	4.585491553	1.03E-05	0.000470718
ROR1	-0.908885288	1.210969581	1.05E-05	0.00047747
CCNYL1	0.426093694	6.178255436	1.06E-05	0.000481376
TEP1	0.417036968	5.634839563	1.10E-05	0.000495675
GCLM	0.51015894	5.527050098	1.13E-05	0.000506472
SEMA5A	-0.529897942	4.865126532	1.13E-05	0.000506472
WEE1	0.398456386	7.035512991	1.13E-05	0.000507304
HR	0.70567308	2.739418855	1.15E-05	0.000514091
RASGRP3	1.029342374	1.689456405	2.44E-06	0.000142575
ABCA4	-0.434297396	4.954002908	1.24E-05	0.000548148
SYDE1	1.023396907	3.486926269	2.40E-13	7.52E-11
AMOTL1	0.390946614	7.938512971	1.34E-05	0.000591313
TBC1D1	0.479233227	5.3472972	1.36E-05	0.000597345
TNFRSF10B	0.457566892	5.983042103	1.41E-05	0.000617612
SOWAHC	0.575503283	4.185028511	1.41E-05	0.000617612
PHYHIP	-0.962319667	0.894229797	1.52E-05	0.000660536
SLC18B1	-0.549610285	4.075985392	1.53E-05	0.000662232
RELB	0.582693249	4.206030236	1.55E-05	0.000670715
TYRO3	-0.4355808	6.790998856	1.63E-05	0.000702498
SOCS3	0.394798413	5.92083103	1.66E-05	0.000714136
LRP8	0.704371592	3.454830922	1.70E-05	0.000725518
STON1	-0.582542793	3.73526579	1.70E-05	0.000725518
ITGB3	0.751476941	2.547002936	1.70E-05	0.000726629
EOGT	0.53922861	3.748720484	1.71E-05	0.000728116
OLR1	0.567907455	6.67260297	1.73E-05	0.000733831
RHOU	-0.382340813	7.817246151	1.79E-05	0.000757179
ALDOC	1.018216588	2.818001137	2.24E-09	2.96E-07
IQCN	0.80593717	2.573014505	1.86E-05	0.000779814
ADGRG7	-1.005474592	0.259998661	0.001228832	0.024209849
NPPB	0.722199608	3.410838119	1.88E-05	0.000783847
AMPD3	0.548000986	3.780850186	1.90E-05	0.000791424
DUSP8	0.638265525	4.517544516	1.93E-05	0.000800832
FLNB	0.381770391	9.975363498	1.96E-05	0.000809809
GTPBP2	0.442429164	6.303751924	1.97E-05	0.000813779
SGK1	-0.436470432	7.642752534	1.99E-05	0.000820959
SEMA3A	-1.00661884	1.91571558	2.55E-06	0.000146549
FABP7	-0.72669857	5.047488813	2.02E-05	0.000826224
SOX15	0.775162982	2.462396277	2.02E-05	0.000826224
CYP11A1	-0.481778564	5.775578599	2.13E-05	0.000868155
RYR1	-0.558556981	3.990954402	2.20E-05	0.000893469
OSGIN1	0.586264867	5.214250048	2.22E-05	0.000894429
ASRGL1	-0.537814029	3.596966537	2.22E-05	0.000894429
FOXA1	-1.010873789	3.170714932	5.86E-08	5.12E-06
UNC5CL	-0.701915473	2.021230383	2.25E-05	0.00089935
ORM2	-1.011409547	0.591198447	0.001315836	0.025571169
STK10	0.405916251	6.547902954	2.25E-05	0.00089935
PLP2	0.533764332	4.908195171	2.28E-05	0.000909042
WNT7B	-0.457192765	5.421249751	2.36E-05	0.000937638
FGA	-1.018436238	3.687001372	2.68E-09	3.46E-07
SERINC5	-0.365840845	7.969220822	2.52E-05	0.000992873
RILPL2	-0.527602621	4.667896259	2.60E-05	0.001022368
OR2I1P	-1.026711024	0.462596566	0.000499541	0.011806813
BDH2	-0.995886878	1.23428325	2.67E-05	0.001044966
ADAMTS9	0.736952204	2.826697853	2.73E-05	0.001063153
MICAL2	0.399827679	6.005092475	2.73E-05	0.001063153
CGA	-1.031234449	6.625558167	5.03E-18	4.00E-15
G6PD	0.458620235	6.730593206	3.03E-05	0.001172396
UNC13D	0.426244261	7.606802835	3.08E-05	0.001190319
PHLDA3	0.624641367	4.04761007	3.12E-05	0.001201423
NXPH3	-0.608261028	3.546369574	3.13E-05	0.001201423
SI	-1.05065766	0.183378827	0.002036532	0.036120229
PRAG1	0.550237994	4.352576481	3.22E-05	0.001229512
NXNL2	-0.72797516	2.590627883	3.28E-05	0.00124849
GNE	-0.414414097	6.673985592	3.38E-05	0.001282911
SLC12A3	-0.503635443	5.082142374	3.44E-05	0.001303665
PSAT1	0.424975643	6.149708627	3.45E-05	0.001303665
FOXQ1	-0.598440675	3.014123775	3.58E-05	0.001351033
PDE2A	0.993052285	1.421817138	3.61E-05	0.001358706
CDKN2B	0.70685621	2.888876713	3.65E-05	0.001367277
GPRC5A	0.577403945	6.294291264	3.66E-05	0.001367562
KLF11	0.406296632	5.994761654	3.67E-05	0.001367562
APELA	-1.053734744	2.19228089	4.66E-08	4.25E-06
TMEM135	0.444679969	5.566217853	3.79E-05	0.001406192
FRAS1	-0.373255452	7.881935102	3.80E-05	0.001406265
XYLT1	-1.05715716	3.516724617	1.86E-14	8.07E-12
TRPV3	0.607259075	3.147551368	4.01E-05	0.001475816
PANX2	0.67315199	3.031125861	4.03E-05	0.001481751
DGKK	-1.062113821	0.444858905	0.000341047	0.008635436
ANO1	-0.502655911	4.782375047	4.16E-05	0.001519123
C1S	0.430825932	4.647637121	4.23E-05	0.001540524
DUSP4	0.641321494	2.852792784	4.46E-05	0.001619733
SNX27	-0.360825002	6.557515405	4.48E-05	0.001623195
MKNK2	0.359080236	7.735763437	4.51E-05	0.001632042
LRRC15	0.747870154	3.374908275	4.53E-05	0.001633809
NCCRP1	-0.558522445	5.145102331	4.69E-05	0.001688838
FABP1	-1.069847347	1.860942823	3.21E-05	0.001229512
ZBED2	0.910521961	1.642540287	4.87E-05	0.001743671
TMPRSS13	0.394282702	6.964902418	4.91E-05	0.001753949
CRLF1	0.70595107	2.333565694	5.04E-05	0.001794983
MAGI1	-0.431309506	5.216378372	5.05E-05	0.001794983
RTN4RL1	-0.696346187	2.751796523	5.22E-05	0.001848961
EEPD1	-0.534293148	3.794785693	5.28E-05	0.001867032
BNIP3	0.39680729	6.260783767	5.50E-05	0.001937411
APOL1	0.495854108	4.851186896	5.51E-05	0.001937411
ESRRG	-0.568306397	4.213526307	5.63E-05	0.001977638
DUSP16	0.361478981	6.065199308	5.70E-05	0.001996446
TRIM47	0.715663955	3.029796884	5.77E-05	0.002016329
A1CF	-1.073955929	1.393147233	1.03E-06	6.58E-05
H2BC9	0.979755318	0.695971618	6.14E-05	0.002136157
TP53INP2	0.377401006	6.453870978	6.17E-05	0.00214039
MGAM2	-0.974870593	2.163346448	6.28E-05	0.002171594
ANKRD1	0.714929173	3.063046882	6.32E-05	0.002181855
PLA2G12B	-1.090105098	0.232947499	0.000982233	0.020567733
BICC1	-0.657046866	3.094568794	6.39E-05	0.002194461
SBK3	-1.093546991	0.838231182	6.39E-05	0.002194461
OVOL2	-0.902968763	1.297901655	6.72E-05	0.002297475
TSC22D2	0.354559865	6.654613719	6.74E-05	0.002297475
SLC25A48	-1.10085576	2.593703206	3.07E-13	8.79E-11
TGM1	0.549052967	4.33518079	6.81E-05	0.002313043
MBNL2	0.453634788	6.423923097	6.94E-05	0.002350739
ABCB1	-1.104481735	0.992678366	2.25E-05	0.00089935
ADAM23	-1.114401762	2.547529557	5.48E-09	6.23E-07
SLC19A1	-0.391687041	6.921387259	7.16E-05	0.002407676
SLC9A6	-0.374000035	5.837503028	7.29E-05	0.002444854
DDC	-0.796707778	2.445581301	7.31E-05	0.002447446
SLCO2B1	-0.571244542	4.553574913	7.44E-05	0.002483879
MMP19	0.421951451	4.745083575	7.48E-05	0.002492965
MAP3K6	0.436073517	5.284430026	7.60E-05	0.002525732
NDRG1	0.416483184	5.890996111	7.64E-05	0.00253457
DNAJC15	-0.377167883	6.530869034	7.68E-05	0.002540767
ADA	-1.116072864	4.373180381	1.80E-17	1.17E-14
NR5A2	-1.117748189	0.677554375	7.41E-06	0.000359671
BNIP5	0.848742394	1.772363278	8.09E-05	0.002659121
HSPB8	-0.384237998	7.672119292	8.26E-05	0.002706837
NEDD9	0.378413119	6.974546291	8.34E-05	0.00272816
DKK1	-1.126950599	5.099382581	2.96E-13	8.65E-11
MATN2	-0.690815386	1.851260713	8.64E-05	0.002813842
TLN2	-0.37796824	5.72085836	8.87E-05	0.002879489
ATG2B	-0.367963841	7.038841129	8.89E-05	0.002879821
GJB3	0.99022851	1.630467963	9.09E-05	0.002940244
PBX1	-0.500430347	4.116903116	9.18E-05	0.002961552
P4HA1	0.482697257	5.142647891	9.23E-05	0.00297043
PRR5	-0.403188816	5.805343864	9.33E-05	0.002995111
MTARC1	-0.525134827	4.167365475	9.35E-05	0.002995111
KIT	-1.128857784	0.689395952	6.61E-05	0.002264013
SLC23A1	-0.663064031	3.084924762	9.46E-05	0.003013371
TAP1	0.4031371	5.876525619	9.47E-05	0.003013371
PLXNC1	-1.175288439	1.698912604	4.61E-10	6.86E-08
PPP1R3B	0.420898403	4.274311818	9.51E-05	0.003015102
LOC105377622	0.338482734	6.376545147	9.70E-05	0.00305387
SLC7A1	0.347512024	7.475838921	9.71E-05	0.00305387
SETD7	0.338482735	6.376545147	9.72E-05	0.00305387
LDHA	0.383473775	9.585602969	9.73E-05	0.00305387
S100P	0.810795523	3.818161573	9.74E-05	0.00305387
RNF213	0.353872163	8.569889549	0.000100456	0.003141539
CDH5	0.393992702	5.800539826	0.00010128	0.003160409
B4GALNT1	0.650203766	2.555002413	0.00010238	0.00318779
FIGNL2	-0.500056911	5.00318702	0.000103762	0.003223839
IL4R	0.475580638	4.531527529	0.000105388	0.00326726
EID3	0.986214787	0.507151481	0.000109389	0.003383956
RND3	0.523523737	4.496730327	0.00010986	0.003391207
UPB1	-0.865830064	1.275548187	0.00011388	0.003507744
COL18A1	-0.562746082	4.969501543	0.000114175	0.003509298
EPOP	0.460920392	4.817407528	0.0001161	0.003559509
IHH	-1.176044732	0.800729323	0.000139326	0.004166122
EPHA2	0.448779895	6.258519843	0.000118558	0.003620704
TENT5A	-0.40364396	6.509669713	0.000119025	0.003627214
GJA3	0.923918288	0.851804076	0.000121028	0.003680433
MICAL1	0.496478374	4.224110999	0.00012603	0.00382442
CLCN1	0.953595684	0.487281801	0.000129219	0.003911114
H2BC5	-0.682669164	3.994992944	0.000129433	0.003911114
PDZK1	-1.188698094	2.352301015	8.27E-11	1.50E-08
SFN	0.475607002	6.438263629	0.000135083	0.004064704
ABCC3	0.524858294	3.653017598	0.000138591	0.004161518
NUMBL	0.46721446	4.808036094	0.000138973	0.004164246
IFNL4	-1.195108142	0.69441459	0.000382141	0.009453213
SLC1A1	-1.204322467	1.910869568	6.33E-09	7.02E-07
PBX4	0.563678023	3.06479348	0.000143938	0.004286111
PLXDC1	-1.206240687	-0.454153043	0.00103978	0.021336353
CGB3	-1.215617225	0.925793415	5.84E-05	0.002036712
PTGIS	-1.219258368	-0.524540058	0.00160056	0.029656949
HAUS5	0.383842592	4.929235956	0.000152015	0.004485166
PYROXD1	0.462491963	4.230190429	0.000152188	0.004485166
FGFR3	-0.474828123	4.601686333	0.000153899	0.004526271
DUSP10	0.834054685	0.840547076	0.000154649	0.004529815
ADGRG2	-1.219310578	1.978791741	3.73E-08	3.52E-06
FXYD5	0.430999677	4.878035719	0.000158577	0.004635315
AGFG2	-0.441251513	4.103606144	0.000159768	0.004657847
SLC15A3	0.591346321	3.688576528	0.000159999	0.004657847
ADRA2C	-0.548375536	3.663020071	0.00016127	0.004685326
SLC20A2	0.32679223	7.303661022	0.000162287	0.004705329
FOXO4	-0.355757636	7.82473717	0.000164618	0.004763278
PDP2	-0.351704497	6.588037787	0.000167504	0.004837011
LRRC8D	0.461692383	4.916541728	0.000172528	0.004962483
CHST9	-1.226844619	-0.043797807	0.000149012	0.004428011
SPIB	-1.243518959	0.842777554	1.09E-07	8.65E-06
HUS1	0.410356445	4.313387671	0.000173266	0.004963385
SUSD4	-1.254623924	0.759737824	7.53E-08	6.20E-06
CCDC149	0.754950676	1.390809188	0.000178577	0.005095143
GBX1	-0.89765548	1.193420552	0.000185185	0.005269019
DPPA3	-0.404068885	4.966340978	0.000185407	0.005269019
FECH	0.365506029	5.336474293	0.000187197	0.005309343
ZFTA	-0.373175198	5.600943193	0.000190187	0.00538349
CGN	-0.32207358	7.094616532	0.000192222	0.005430368
BDKRB2	0.562372671	2.915688803	0.000193387	0.005452527
MAP3K14	0.40244278	5.102988977	0.000195769	0.005508842
CGB8	-1.255828483	1.99428484	3.62E-06	0.00019861
IL17REL	-1.258600663	-0.08890781	0.000729133	0.01596846
LSP1	-1.270661981	-0.864742819	0.003044122	0.048515299
GLA	0.39016481	6.038858984	0.000206984	0.005778996
SPINK1	-0.723643073	3.03024987	0.000208322	0.005805045
CFTR	-0.548142203	3.517460911	0.000212066	0.005894117
CBY3	-1.271054718	-0.42015489	0.0015444	0.028802651
HROB	0.376855681	4.955636031	0.00021276	0.005894308
GSTA1	-0.926401247	1.647080549	0.000214913	0.005942474
PRSS35	-1.272537262	-0.038038662	9.45E-05	0.003013371
APOBEC3B	0.417905026	5.824955968	0.000217558	0.00599246
STX11	0.577742082	2.639763864	0.000220602	0.006064655
SH3BGRL	-0.707592861	3.04735616	0.000221744	0.006081226
DLX2	0.938570226	1.369952682	0.000222054	0.006081226
RIT1	0.361736389	5.314263291	0.000225328	0.006159097
HTRA1	-0.474236968	3.697860166	0.000229493	0.006250451
FKBP10	-0.44933719	5.404894036	0.000229543	0.006250451
SLC19A3	-0.360690557	5.066247583	0.000231892	0.00630245
TERT	-0.88885537	1.107863049	0.000232554	0.00630846
HNMT	-0.805246756	1.706208391	0.000234513	0.006349591
SPTB	-0.491349131	5.156263824	0.000236168	0.006382324
AGR2	0.479449363	3.216407012	0.000238405	0.00643064
GSTT2	-1.278798106	-0.378096649	0.001105154	0.022357516
GSTA4	-0.580862244	3.098463907	0.00024308	0.006532158
FAM53B	-0.454659306	4.420258492	0.000244008	0.006544798
PDE6B	-1.280091747	1.038486284	5.44E-09	6.23E-07
SQSTM1	0.309097158	10.30961083	0.000254098	0.006790023
OTOF	0.851422574	2.508121691	0.000263873	0.007038082
CHPF	0.396950941	6.454830358	0.000264686	0.007046657
QPCT	0.793902974	1.815576766	0.000265251	0.007048599
HIPK2	-0.506443923	3.893745999	0.000266368	0.007065162
DAB2	-0.357039722	8.227506197	0.000270674	0.007166097
GALNT3	0.424538286	4.913625807	0.000278794	0.007367461
H2AC25	-0.40117916	4.510794212	0.000280067	0.007387481
P2RY1	-1.285289701	-0.531392614	0.000547022	0.012698541
AIFM2	0.485564713	4.617882608	0.000285335	0.007498806
CYBRD1	-0.543360348	4.569862901	0.000297339	0.007799973
SLC4A3	0.64802265	3.336793177	0.000299933	0.00785364
TMEM238	-1.2932054	0.15266357	4.09E-05	0.001497586
KITLG	-0.562240317	3.821390714	0.000302825	0.007900478
SH3PXD2B	0.337486032	5.806081601	0.000304557	0.007931209
MEX3B	0.767945062	1.313293476	0.000309465	0.008044415
BIRC3	0.563702799	5.516649606	0.00031239	0.008101348
ERVFRD-1	-0.459982783	9.656920592	0.000312787	0.008101348
CRYAB	-0.683154265	2.546303212	0.00031857	0.008236254
CCR7	-0.821670766	3.896023762	0.000321555	0.008288705
RIOK3	0.3817154	5.664251197	0.000321924	0.008288705
GCM1	-0.363702717	5.941296679	0.000322335	0.008288705
SMLR1	-1.305943528	0.092458783	0.000708618	0.015638739
PLD1	0.427122794	3.620409066	0.000325504	0.00834024
MUC13	0.547587178	4.20385009	0.000333576	0.008531804
NEO1	-0.526389506	3.092525813	0.000336321	0.00858014
ATP7B	-0.313868263	7.893122297	0.00033692	0.00858014
IQCD	0.769565771	1.898811217	0.000337263	0.00858014
OSTF1	0.355340866	4.787125201	0.000338806	0.008604105
PDGFRA	-1.310025952	2.089398167	1.05E-09	1.49E-07
SLC26A9	0.963553539	0.442139973	0.000341245	0.008635436
MYO1B	0.379421915	6.949429033	0.000345969	0.008739522
TNFRSF12A	0.466007748	5.544567046	0.00034767	0.008767045
PIGR	-0.77370895	1.778952617	0.000355713	0.008954085
NAA80	0.610012895	2.640399534	0.0003585	0.009000103
MYBL2	0.321047181	8.990499067	0.000358798	0.009000103
GPX3	0.347198032	6.243177001	0.000361086	0.00904166
AQP3	-0.403257722	5.087321157	0.000362553	0.009057038
RBP2	-0.863815162	0.71016129	0.000362964	0.009057038
SPSB1	0.446861952	4.537036958	0.00036724	0.00914779
SLC6A12	-1.328518812	2.176177013	5.75E-14	2.23E-11
VIL1	-0.455473527	4.918632392	0.000373741	0.009277461
GRAMD1B	-0.439095716	5.497405086	0.000376564	0.009331355
TUB	-1.335420088	1.107692785	0.000116306	0.003559509
RAB11FIP4	-0.295200973	9.494839885	0.000387304	0.009564412
ABI3	-1.346191454	1.222442109	7.12E-08	5.96E-06
ENTPD8	-0.499848252	3.124102663	0.000395344	0.009729413
NUAK2	0.366579032	6.209197455	0.000403255	0.009907061
NOTUM	-0.386055448	7.636810684	0.000404961	0.009931954
PDLIM3	0.926770697	0.900456155	0.000411052	0.010064096
ALG1L2	-1.347203512	-0.87340539	0.001794324	0.032573004
SLC6A6	0.306096241	7.027826004	0.000420651	0.010264027
MED12L	-0.344333425	6.548323961	0.000425641	0.010368126
PLPP6	-0.434143942	3.533902426	0.000430059	0.010457949
AFF1	-0.398941905	6.540982371	0.000433044	0.010512702
C2orf72	-0.426479184	6.080406024	0.000434458	0.010529178
PGAP6	0.402363049	6.347298402	0.000441345	0.010678023
CEP68	-0.328242048	6.1146433	0.000444886	0.010745547
PAM	0.438701884	4.465436647	0.000449946	0.010849461
TMEM176B	-0.63208325	2.327874617	0.000450981	0.010856124
MYL7	0.770620919	1.768207602	0.000460962	0.011077786
FAAP24	0.573270676	2.644336333	0.000462457	0.011095091
ZNF460	0.590071507	2.948256518	0.000467902	0.01120696
MICB	0.458853412	3.604176403	0.00047806	0.011431133
KCNG3	-0.834650378	1.266509946	0.000479135	0.011437755
SMAD7	-0.553134524	3.138904946	0.000481326	0.011459967
ASGR2	-0.511523957	3.591302627	0.000481666	0.011459967
CERS4	-0.55576644	3.317042069	0.000487293	0.011558581
ABHD15	-0.484952122	3.541227902	0.000487425	0.011558581
RTN4R	0.58521197	3.518434335	0.000493728	0.011688711
BTNL8	-1.374891958	0.688888366	1.19E-05	0.0005293
STX6	-0.304281587	6.009818499	0.000509646	0.012012932
FCGRT	-0.419258828	4.271344344	0.000509939	0.012012932
CYP4F22	-0.762729219	1.539178428	0.000516981	0.012158827
HP	-0.587568444	2.565603077	0.000518945	0.012185
NDNF	-1.381324832	-0.490423032	0.000203452	0.00570599
CNTNAP2	-0.536455051	3.958911538	0.000528091	0.012359231
TNNT2	-0.622305867	2.32058473	0.000532958	0.01245278
BNIP3L	0.375517948	5.493545353	0.000536408	0.012502753
NYNRIN	-0.371823174	5.749674582	0.000536842	0.012502753
MYH9	0.303429861	10.32571718	0.000547004	0.012698541
DOC2B	-1.381778054	0.096218747	1.01E-05	0.00046361
FOXB1	0.801942881	1.729690355	0.00054957	0.012737045
TFAP2A	0.496535352	3.423927164	0.000554967	0.012841345
GAREM1	0.657533059	1.634009761	0.000569172	0.013148793
CRABP2	-0.50666612	7.254948848	0.000574322	0.013246391
RUBCN	0.386078607	5.10115186	0.000585456	0.01348148
SCN8A	-0.417596851	4.322609007	0.00059018	0.013568447
GPX1	0.577993952	3.069994971	0.000598309	0.013733295
SAA2	0.850838046	0.838478617	0.000610285	0.013985784
KLHL3	-1.387976265	-0.304520532	0.00020516	0.005739267
ZNF823	0.382859209	4.173148004	0.000615183	0.014053048
RFTN1	0.769536049	1.804303185	0.000620262	0.014146517
TES	0.308311494	6.950624339	0.000623081	0.014188222
GLDC	-0.3054198	7.900492853	0.000630858	0.0143425
YBX3	0.281940322	7.777473068	0.000636057	0.014394735
COLEC12	-1.402783447	0.126128938	5.99E-06	0.00029678
LY6G6C	-0.382836488	5.622580112	0.000636614	0.014394735
ATF7IP2	-0.506104848	2.890999134	0.000637175	0.014394735
TM7SF2	-0.437300551	4.399859587	0.000640842	0.01445478
RAB37	-0.78273001	1.252806931	0.0006595	0.014852233
MROH6	0.539372902	2.288019846	0.000668604	0.01503361
PLXNA4	-0.672892584	2.038168977	0.000673996	0.015131106
DPP4	0.389386808	7.458556355	0.000677986	0.015196859
ITGAV	0.362617994	6.751759664	0.00068233	0.015270331
DACT1	-0.450859579	3.524444382	0.000683826	0.015279937
MXD4	-0.392983463	5.107064396	0.000685951	0.015297044
ADGRE5	0.417449358	5.412564947	0.000686728	0.015297044
RNF144A	0.711642227	1.127588074	0.000689718	0.015339808
CACNA1I	-0.641533758	3.085489736	0.000693207	0.015393485
SHROOM3	-0.429028813	4.020687666	0.000698099	0.015470433
GNGT2	-1.424803665	-0.408934465	0.000857314	0.018354715
EPS8L3	0.592698798	2.23547687	0.000708164	0.015638739
GSTA2	-1.426883649	1.638313989	3.55E-10	5.41E-08
CACNG4	0.47735016	4.170989966	0.000711948	0.015668924
PLEKHN1	0.490436559	3.14384173	0.000712174	0.015668924
RFFL	0.369403954	5.292361126	0.000716031	0.015729614
PHKA1	-0.33590955	5.372507186	0.000723772	0.015875314
XKRX	-1.435954611	0.113494079	8.38E-05	0.00273553
INSIG1	0.346408644	6.588721587	0.000731451	0.015994761
ACADVL	0.362327853	7.422633578	0.000738846	0.016131847
SLC27A2	-0.429853524	3.879217025	0.000740399	0.016141158
CCL5	0.824547787	0.756809369	0.000747714	0.016275839
NEU1	0.328310571	7.498363981	0.000752293	0.016350669
CD276	0.333913598	6.940122274	0.00077124	0.016737084
ABCC9	-1.5175036	0.012576281	1.82E-05	0.000768535
ITIH2	-0.647216905	1.924260371	0.000784792	0.016979728
ALDOA	0.775092707	0.988089959	0.000790859	0.017085182
COL4A5	-0.407379398	4.184406354	0.000807823	0.017425374
KIF3C	0.351087765	5.952004045	0.000817469	0.017606933
ADGRF4	0.435022991	3.680596765	0.000819152	0.017616685
C14orf180	-1.518098839	1.248495191	2.89E-07	2.14E-05
ST3GAL2	-0.404796752	4.158145507	0.000823298	0.017652837
NMNAT3	-1.519652844	-0.769764982	0.000614723	0.014053048
TSPAN10	0.628168917	2.116206089	0.000880332	0.018819404
GXYLT2	-0.505525185	2.412311573	0.000889309	0.018982971
CASP10	0.545281861	2.835237061	0.000893167	0.01903696
IL10RB	0.8574522	0.655533086	0.000905171	0.019264131
PSAP	0.258862584	11.36714922	0.00091302	0.019402359
GCNT3	0.936506507	1.376311246	0.000915523	0.019419746
PSD4	-0.345872146	6.128466126	0.00091655	0.019419746
TIAM1	0.324168055	5.429717684	0.000936058	0.019803784
CLDN19	-0.567030446	3.150102824	0.000949712	0.020063025
CACNG8	-0.649575081	1.618848552	0.000951239	0.020065675
BMAL2	0.425127612	5.716519862	0.000957508	0.020168216
COL21A1	-0.513894727	3.000266163	0.000964162	0.020273404
KCNK10	-1.522791092	-0.541876455	0.000324943	0.00834024
GEM	0.847625686	0.977906188	0.000979028	0.020530917
CUX2	-1.538695012	0.272419407	1.31E-05	0.000579804
SGPP2	0.477385035	3.230805133	0.000984986	0.020567733
C6orf132	0.309221595	7.31500534	0.000985091	0.020567733
TTN	-0.403172171	4.344812868	0.000990404	0.020625304
FBN2	-0.743376443	1.496014945	0.000990729	0.020625304
SHF	-0.733758596	1.535989946	0.000995325	0.020690923
TNXB	0.635057933	2.08229885	0.001006054	0.020883648
KLHL13	-1.543928539	1.119521129	3.44E-10	5.35E-08
ITGB1	0.317123241	8.861083117	0.001022654	0.021119544
LRRC32	-0.587277527	3.014758161	0.001022759	0.021119544
IVD	-0.343074632	5.858913033	0.001023903	0.021119544
LOC124905021	-0.311034601	6.501155849	0.0010271	0.021119544
PADI1	0.896103916	1.165347204	0.001027605	0.021119544
TMPRSS2	-0.311034604	6.501155849	0.00102774	0.021119544
GPX5	-1.544893216	-1.193780777	0.003053436	0.04853981
ECHDC2	-0.445691666	4.267218607	0.001047403	0.021423228
ZNF704	-0.336868402	6.355511865	0.00104823	0.021423228
COL16A1	0.468862758	2.873758056	0.001050223	0.021423228
TBC1D4	-0.317552292	6.691247854	0.001051451	0.021423228
TREH	-0.992979184	0.154347976	0.001051493	0.021423228
NFKBIE	0.477720984	4.401432684	0.001065018	0.02165543
ALOX12B	-0.635540372	2.225137377	0.001065913	0.02165543
GMPPA	0.321683128	6.076869304	0.001087758	0.022067937
SESN2	0.331469303	5.84632042	0.001089983	0.022081795
FAM131B	-1.564829888	-0.918026103	0.001020737	0.021119544
MID1	0.323302557	5.148977583	0.001109472	0.022413221
CLDN9	0.749712499	2.407463437	0.001115819	0.022509683
CACNA1S	-1.571849256	-0.095845102	1.18E-06	7.36E-05
PLXDC2	-0.284307056	7.32395024	0.001128098	0.022693476
GBE1	0.383460604	3.832968319	0.001134647	0.022793205
FOXJ1	-1.572213604	1.237659464	9.21E-13	2.49E-10
RNF157	-0.455396377	4.020525494	0.001162579	0.023288981
MACROH2A2	-0.736086532	1.797050874	0.001168702	0.023378939
PLCB4	0.596875014	2.8599523	0.001171919	0.023410599
GRIN2D	0.449177391	4.513407043	0.001182093	0.023580939
ESYT1	0.310439066	7.091622072	0.001185757	0.023605907
PAK3	-0.733886611	1.971839897	0.001186641	0.023605907
CACHD1	-0.502231033	2.269829786	0.00119503	0.023730334
HELZ2	0.314924721	6.665868765	0.001196209	0.023730334
LRATD1	-0.650777519	1.380813931	0.001205885	0.023889189
MCUB	0.385133751	4.160858317	0.001212272	0.02398255
ATP8A1	-0.562954343	2.267155371	0.001216295	0.024028948
SLC40A1	-0.267678533	8.271830559	0.001224335	0.024154468
HS3ST6	-1.580480828	0.189725305	3.83E-05	0.001412259
PLLP	-0.438550108	3.366090262	0.001237585	0.024348802
GJA1	-0.314440344	6.749333789	0.001249987	0.024559074
B4GALNT3	-0.297171712	7.406271345	0.001262112	0.024763338
S100A4	-0.580378969	4.768032794	0.001272343	0.024929914
ABCA12	-0.642254576	1.999233456	0.001274898	0.024936172
SERPINA10	-0.8837552	0.484061675	0.001276144	0.024936172
HSD11B2	-0.390555756	4.174596407	0.001302177	0.025410189
SPRED2	0.302121374	6.330488883	0.001311758	0.025558554
PVR	0.31402424	6.123206841	0.001313349	0.025558554
KCNH4	-1.606285547	-0.893215266	0.002386769	0.040600579
STEAP3	-0.373147686	5.592888456	0.001319281	0.025571169
COLGALT1	0.285409118	6.86926776	0.001319353	0.025571169
AQP7	-1.611532633	-0.781222349	0.001123856	0.022639922
UAP1	0.344564081	5.445702177	0.001335881	0.025769214
PFKFB3	0.363969245	5.406551232	0.001337576	0.025769214
GAS7	-0.447254115	3.343105136	0.001338566	0.025769214
FHL3	0.423812896	3.58273452	0.001338567	0.025769214
SEMA4G	-0.4281553	3.871181208	0.001340844	0.025778407
LASP1	0.265056549	8.384461813	0.001355097	0.026017505
ECHS1	-0.397831072	7.539362109	0.001360992	0.026062196
GSR	0.273254144	6.977047609	0.001361064	0.026062196
F3	-0.371478724	5.405307689	0.001388777	0.026557341
PGBD4	-0.492680805	2.713868711	0.001392173	0.026586798
ARHGDIB	0.398269756	5.505292557	0.001394893	0.026603258
ARID5B	-0.393123514	5.170690746	0.001407498	0.026805238
IER5L	0.453906624	4.887935784	0.001409226	0.026805238
TRIM21	0.402427887	3.623644852	0.001413066	0.026842631
PLCB2	0.414971684	4.295447535	0.001417629	0.026893644
PTP4A2	0.323095389	6.881982172	0.001420563	0.026913653
FOXO3	0.326543441	5.892164606	0.001449761	0.027427274
SESN3	-0.921563822	1.838235847	0.001452093	0.027427274
PAGE4	-0.457965725	6.58203934	0.001453418	0.027427274
PEA15	0.27350347	6.976692553	0.001485296	0.027991967
GRAMD2B	0.444972048	3.147564696	0.00149067	0.028056336
ALG10B	-0.732082694	0.928518787	0.001503004	0.028251347
SSH2	0.31704826	5.585398831	0.001509725	0.028333151
GPD1L	-0.403292769	3.441465631	0.001511312	0.028333151
RAD51	0.337423628	5.20873127	0.001513434	0.028335831
EBPL	-0.392533096	5.162141563	0.001532724	0.028659539
CLSTN2	-0.922401166	0.358635761	0.001542009	0.028795568
DEFB1	-1.630927609	-0.877804362	0.000301263	0.007874075
EPSTI1	-0.319916969	4.756857924	0.001572234	0.029269024
ATOSA	-0.413980301	5.438062016	0.001573494	0.029269024
TRAF1	0.873104089	0.583910408	0.001580191	0.029355487
PAH	-1.640042461	0.297002345	6.28E-08	5.37E-06
CGB5	-1.657374006	1.946597411	5.57E-09	6.28E-07
LPP	0.355975158	5.801907868	0.001608132	0.029758752
IQGAP3	0.333216276	6.11164476	0.001613188	0.029813789
TGFA	0.777598893	1.710474983	0.001640722	0.030265707
ZNF740	-0.360443592	4.583141206	0.001641867	0.030265707
CHI3L1	-0.690847945	2.416867965	0.001650939	0.030393837
NPL	-0.344995396	4.669103024	0.001677268	0.030838905
MLEC	-0.263622508	7.619578743	0.001682957	0.030903843
DENND1B	0.538708866	3.242123307	0.001689213	0.030979006
FOXN3	-0.308436114	6.29323764	0.001695221	0.031049428
ZNF768	0.337974794	4.820320644	0.001703992	0.031170221
HMGCS2	-0.961677794	1.126985337	0.001740614	0.031799512
DNAJB9	0.326000401	5.937482609	0.001757145	0.032020668
FMN1	-0.38873072	4.440171006	0.001757191	0.032020668
DLX3	-0.303527341	6.481498217	0.001768976	0.032194463
CLIC5	-0.571252073	2.610306213	0.00178974	0.032531018
WDR86	-1.687422836	0.19988087	5.11E-08	4.55E-06
NFKB2	0.32229231	7.022543578	0.001809819	0.03281271
AOC3	0.702491897	1.144909766	0.001815103	0.032866902
WWOX	-0.361464227	4.305493009	0.001828875	0.03307446
STYK1	0.527031805	2.885992143	0.001834722	0.033138369
GNA13	0.320456107	7.587513183	0.001854635	0.033455833
NKD1	-0.32852177	5.574276466	0.001863204	0.033568131
MRPS6	-0.391361775	3.890092861	0.00186642	0.03358384
ZNF674	0.576289745	2.324640537	0.001913234	0.034383007
TMEM272	-0.737343156	1.799424816	0.001916834	0.034404519
CXXC5	-0.318767032	4.986309033	0.001952148	0.034994513
ST6GALNAC3	-0.850884627	0.22861889	0.001963543	0.03515021
LTF	0.357423491	5.03604905	0.001965742	0.03515021
ART4	0.56738959	2.618402232	0.001975174	0.035239061
KNDC1	-0.481571299	3.584710278	0.001975631	0.035239061
MRPL44	-0.315062008	5.920343835	0.001992359	0.035493233
TLL1	-1.766911784	-0.295816946	1.58E-06	9.62E-05
FLII	0.286958378	8.959066221	0.002016862	0.035840583
MYCT1	-1.824402231	0.878562239	3.84E-06	0.000208897
C15orf39	0.334205644	6.449348339	0.002037642	0.036120229
PLEC	0.303915953	9.62243496	0.002051723	0.036324885
PLEKHB1	-0.481228442	2.610462321	0.002055411	0.036345247
CHI3L2	0.587399943	1.967887729	0.002064537	0.036461607
RFLNB	-0.687001358	1.533107689	0.002067877	0.036475624
F7	-0.526886668	1.876557309	0.002073623	0.036531991
SELENBP1	-0.476515052	3.730315783	0.002081307	0.036622306
KISS1	0.895449081	0.439714742	0.002087754	0.036690683
FOXC1	0.586126836	2.53230598	0.0020917	0.036714975
HSD17B2	-1.868444427	-0.792442845	2.85E-05	0.001108111
DEPTOR	-1.904092799	0.115266337	2.47E-05	0.000977421
IQGAP2	-0.359374293	7.558447584	0.00212351	0.03713679
PKP2	0.26338391	7.705331944	0.002147336	0.037507681
DENND2B	0.341970541	5.184478795	0.002154992	0.03759555
ATOH8	0.826717367	0.626367341	0.002171306	0.037834081
TPBG	0.304920571	5.535801894	0.002176485	0.037858827
ZFP36L1	0.290627942	8.020806174	0.002178013	0.037858827
TFEC	-1.959046452	-0.427339784	2.38E-06	0.000139925
DENND6B	0.570861824	1.56694554	0.002206263	0.038257035
H2AC6	-0.335310299	4.234540003	0.00221849	0.038422525
SLC2A4RG	0.300094716	5.960113284	0.00222439	0.038478188
NFE2L3	-0.268604586	7.348622588	0.002231392	0.038552744
AFAP1L2	0.462454865	3.138516503	0.002249751	0.038823119
DOK4	-0.333928554	5.670890845	0.002280744	0.039310593
ARHGEF35	0.442651418	3.097099435	0.002300237	0.039598913
CNGB1	0.499014105	2.157671991	0.002317518	0.039811993
FLRT3	-0.520561224	3.581179954	0.002318174	0.039811993
HS3ST3B1	-0.5240327	2.536651103	0.002331054	0.039985251
TLR7	-0.404908821	4.069880687	0.002336562	0.040031798
FOS	0.395351442	5.027854567	0.00235009	0.040183427
DNAH5	0.830382755	0.671501419	0.002351024	0.040183427
PRKAR1B	-0.344526095	5.267382534	0.002364583	0.040367003
SLC12A9	-0.375561235	6.346208316	0.002379034	0.040535117
ZNF597	0.37554169	3.686523418	0.00238009	0.040535117
KCND3	-1.968802854	-0.725785832	9.49E-05	0.003013371
ADCY1	-0.936483929	1.296265512	0.002423534	0.041177086
GDF6	-0.530096986	1.829872306	0.002433939	0.041304874
ZNF114	-0.290718291	5.377441615	0.002444693	0.041414765
INTS2	-0.328259544	6.0882056	0.002446198	0.041414765
PPP4R1	0.261652976	7.000106826	0.002456244	0.04153575
KAZALD1	-0.580419119	2.692073655	0.002470801	0.041687716
ACSF3	-0.303646756	5.250548995	0.002471052	0.041687716
POMC	-0.415921514	3.741751629	0.00247432	0.041693743
HTR3C	-2.027200352	-1.103487975	3.71E-05	0.001380959
UBE2J1	0.284922709	6.930319628	0.002488959	0.041752143
PTPDC1	0.344165644	4.241654148	0.002493242	0.041752143
MAG	-2.055182496	-0.84524114	7.74E-05	0.002555586
TSPEAR	-0.547176452	3.306239322	0.002494319	0.041752143
PPP3CC	0.438139909	2.924642636	0.002495276	0.041752143
SP6	-0.251112239	11.37314662	0.00251036	0.041948375
ISOC2	-0.388369379	4.16089022	0.002512861	0.041948375
MYL4	-2.101546398	0.975800101	1.00E-08	1.09E-06
TFF3	-2.102437517	0.673656218	3.70E-12	8.97E-10
TARBP1	-0.313574432	5.296673638	0.002566364	0.042692259
ETV4	0.355268057	4.565781609	0.002579666	0.04286376
LEP	-2.133647258	-1.188299443	6.76E-05	0.002298349
ADAM22	-0.436693756	2.821476164	0.002596144	0.043018821
EPHB2	-0.467421132	3.113959319	0.002598009	0.043018821
OTUD1	0.352389985	3.899426386	0.002603795	0.043064847
DSG2	0.276355588	7.243538255	0.002611056	0.043135126
NATD1	-0.329782409	7.872071948	0.00263931	0.043551661
HEYL	-0.450474631	3.124505252	0.002648741	0.043656974
C3orf70	-0.292670934	5.263890656	0.002688195	0.044256339
GAST	-0.532797179	3.052917619	0.002698545	0.044375142
ENC1	0.270191833	7.342733773	0.002707281	0.044375142
TAF10	0.500202182	2.488822229	0.002708586	0.044375142
TRIM67	0.956851602	0.479214346	0.00271039	0.044375142
ATXN1	0.7931725	0.579664814	0.002710902	0.044375142
TSPAN6	-0.306457063	5.324234985	0.002718131	0.044442686
IL6	0.458696185	3.471759265	0.002739836	0.044746493
C5	-0.637157778	1.737515821	0.002744677	0.044774503
FAM3B	-0.91668686	0.878717797	0.002760599	0.044983002
GPCPD1	0.410767616	3.725157796	0.002769483	0.045076484
SAMHD1	-0.260489377	6.580899093	0.002784592	0.045242027
SNCA	-0.696693523	1.197309115	0.002785971	0.045242027
OSR2	0.79409099	0.941205955	0.002806047	0.045516429
FOXI1	0.656736499	1.999722936	0.002813825	0.045581045
DCTD	0.339497836	4.233121847	0.002816395	0.045581045
TEX15	-0.659115008	2.556267426	0.002851269	0.046093362
CDR2L	0.330524435	6.236835877	0.00288184	0.046535051
PALM3	-0.384918226	5.728167817	0.002906171	0.046842494
TEC	0.716873412	1.216196764	0.00290742	0.046842494
PEAR1	0.955404616	-0.017580448	0.002949081	0.047418262
NEUROG3	-2.144649298	-0.963837196	2.25E-05	0.00089935
UTRN	-0.270452274	7.553234988	0.002962351	0.047494582
CERK	-0.362625343	4.432258249	0.002964314	0.047494582
HHIPL1	-0.362868126	4.185172966	0.002964474	0.047494582
SUFU	-0.331748236	4.603239643	0.003012382	0.048208208
PDE4DIP	-0.28609753	6.938868613	0.00304284	0.048515299
LGALS16	-0.415853886	4.695182479	0.003042889	0.048515299
DMBT1	-2.418347294	2.31440581	3.19E-27	5.71E-24
LOC124904395	-0.286097527	6.938868613	0.00304512	0.048515299
CRYBA1	0.698956746	0.71614661	0.00305219	0.04853981
THSD7A	-2.589079669	-0.235347755	5.76E-12	1.29E-09
TNFRSF10D	0.312417639	4.957523646	0.003059639	0.048584489
EIF4E3	0.479810276	2.854838233	0.003077546	0.048814718
LIMK1	0.350221629	5.331543572	0.003193716	0.050601322
SOX2	-0.955787486	1.095485963	0.00319921	0.050632352
SLC7A2	-0.265147901	8.376076937	0.003214411	0.050802705
NEK9	-0.286481388	6.508643646	0.003217067	0.050802705
TGIF2	-0.315868991	5.378404849	0.003232598	0.050991746
HGD	-0.576365634	2.495185663	0.003238108	0.051022462
LHX2	0.536289934	1.665063389	0.003250628	0.051163461
AIG1	-0.39805721	3.26977805	0.003257689	0.051180533
MEGF8	-0.329408471	5.335080029	0.00325886	0.051180533
PELI1	0.433359243	3.22030648	0.003274814	0.051374759
UNC119B	-0.272471349	5.76488664	0.003314465	0.051939921
SERPINE2	0.698725814	1.272404619	0.003322136	0.052003225
PGM1	-0.297312764	5.382151672	0.003330286	0.052024089
KCMF1	0.256218601	5.986012969	0.003333313	0.052024089
LPCAT4	-0.288754115	5.840099454	0.003334365	0.052024089
CLDN18	1.132857117	-0.469028525	0.003342904	0.052100557
TBC1D16	-0.342480216	5.448797791	0.003349374	0.05214465
STT3A	0.253836012	9.213302129	0.003365284	0.052261122
FAM227A	-0.630028195	1.071807082	0.003365542	0.052261122
HMGA2	-0.635446465	1.963564223	0.003367801	0.052261122
SYNGR3	0.415928524	3.030613895	0.003393794	0.052607483
MED28	-0.335226655	5.956511681	0.003438951	0.053137894
FN1	0.407757603	10.39883566	0.003440918	0.053137894
HILPDA	0.444972741	3.54978134	0.003441267	0.053137894
CACNA1D	-0.473084511	2.411247847	0.003442852	0.053137894
RHEBL1	0.788523946	1.410516923	0.003467334	0.053458148
PRDM4	0.288680549	4.849544569	0.003497892	0.053871297
TSPAN5	-0.348577355	4.393728308	0.003509577	0.053990891
BIN1	-0.334544583	5.911790789	0.003513196	0.053990891
GALNT2	-0.322895641	4.904056953	0.003543251	0.054394416
ACSL1	0.295642298	5.445520291	0.003569643	0.054740894
NETO2	-0.306507173	5.409686486	0.003602391	0.055183999
RASSF3	0.292944622	5.887424584	0.003606586	0.055189242
DOCK4	-0.319369412	5.20954051	0.003629935	0.055441327
CHST8	1.122671463	-0.249676025	0.003630801	0.055441327
SLC7A7	-0.295639028	5.485465009	0.003638684	0.055502519
CSF1	0.383743178	4.270946136	0.003643861	0.055522365
FAM43A	0.334157374	4.65012129	0.003702052	0.056349086
SLC25A16	-0.311287115	5.574135951	0.003718185	0.056534576
SOX6	-0.599334978	1.18090799	0.003752923	0.057002249
FANCG	0.285278658	5.643438794	0.003757413	0.057009981
C5AR1	1.304344956	-0.342054942	0.0037895	0.057435989
GNAO1	0.465508651	2.57763915	0.003793882	0.057441625
SYT16	0.654496273	1.550815515	0.003828993	0.057912
FAM114A1	0.455470755	3.433108542	0.003836937	0.05797094
MT1F	0.674574601	1.412835431	0.003868592	0.058387615
PDGFRB	-0.539709781	1.788190821	0.003891119	0.05866579
NRP1	-0.267429475	7.153269675	0.003897592	0.058675647
TPH1	1.603883051	-1.455801276	0.003899966	0.058675647
RGS9	0.506756931	2.990233234	0.003939893	0.059214147
DZIP1	-0.495686416	3.280923159	0.003947408	0.059264911
NFE2L1	0.245215557	9.177500186	0.003975618	0.059625938
RAP2B	0.337851088	4.894929252	0.003980917	0.059642971
LIPH	0.489829255	2.37939539	0.003990644	0.059702421
COL9A3	-0.27658432	7.026341073	0.003993222	0.059702421
SGMS1	0.324913484	4.958975671	0.004018976	0.060024813
LGI2	0.804939474	0.521734182	0.004039851	0.060273738
HDAC7	0.32219525	5.286189669	0.004051729	0.060388052
PCMTD2	-0.282980932	6.977628455	0.004061746	0.060413758
ZKSCAN1	-0.27501997	6.201512418	0.00406189	0.060413758
TRIL	1.436210661	-1.083154476	0.004066847	0.060424736
CYP27C1	-0.575113673	1.299222408	0.004098895	0.060828676
SERPINA1	-0.33688058	6.356327689	0.004102527	0.060828676
FEM1C	0.281787761	5.430187342	0.004123048	0.060982514
DCAF8	-0.268161968	5.372147036	0.004126552	0.060982514
VGF	0.428654368	3.367103123	0.004128962	0.060982514
ZDHHC9	0.265343818	5.711992126	0.004129934	0.060982514
PARP4	0.348166075	5.82504308	0.004142945	0.061111641
IL1RAPL2	-0.92791593	0.213117676	0.00416619	0.061384025
ZNF532	-0.321822545	5.979636145	0.004169982	0.061384025
ZNF184	0.465374311	2.471601828	0.004192217	0.061576024
ZNF658	0.673578472	0.891805253	0.004193462	0.061576024
TSPAN1	1.051607885	0.722454403	0.004195923	0.061576024
KCNK5	-0.32529767	5.708559555	0.004200705	0.061583113
GAPDH	0.297967864	11.24720489	0.004208711	0.061637393
IGSF3	0.248682059	6.869788668	0.00421866	0.061719982
RHOBTB1	-0.307387372	7.516820468	0.004272044	0.062392278
GREP1	0.613607214	1.613829758	0.004273324	0.062392278
LRWD1	0.344506316	4.60000967	0.004279925	0.062425014
FMNL2	-0.289476014	7.240258203	0.004307613	0.062753736
DLL4	0.775470488	0.792788399	0.004311225	0.062753736
MMP11	-0.810797338	0.72974308	0.00436976	0.063541196
FSCN1	0.263936286	6.522464001	0.004374831	0.063550417
NR1D1	0.454713219	3.900440041	0.004385614	0.063622368
LPCAT2	-0.38741668	3.807465436	0.004388669	0.063622368
HMGN3	-0.398900805	3.599044455	0.004401184	0.06373929
ERICH2	-0.79823314	0.841159658	0.004428613	0.064071743
PHYHIPL	-0.48432094	2.217438623	0.004435534	0.064107123
GLRX2	-0.466450902	2.772249616	0.004448867	0.064235005
CTSB	0.264563484	8.43998871	0.004472034	0.064504469
VILL	-0.643530601	1.273299438	0.004490212	0.064701523
TCEAL4	-0.300461405	6.349721219	0.004520726	0.065075734
S1PR1	-1.127755957	-0.078723204	0.004596573	0.066101124
CDX2	-0.404762497	4.015271562	0.004631839	0.066541453
MOB3A	0.322285456	4.383434014	0.004647954	0.066706063
TUBB4A	-0.436764451	2.815081125	0.004669492	0.066948087
ERICH1	-0.277149254	5.849255725	0.004693004	0.067217894
BCKDK	0.304535378	5.263025515	0.004699192	0.067239282
RASAL2	-0.316241737	6.831307048	0.004709821	0.067324123
DENND5A	0.245287551	7.418910303	0.004714554	0.067324582
EME1	0.302593988	4.768818728	0.004742792	0.067660372
PRSS8	0.297452775	8.028126741	0.004748245	0.067670766
SLC8A2	-0.534637594	1.896760731	0.004798784	0.068323044
ORM1	-0.684553071	1.055447155	0.004829373	0.068597127
NFATC1	0.428673525	2.999906684	0.004831143	0.068597127
DSC1	0.783683695	0.477503759	0.004840795	0.068597127
SLC25A42	-0.620873553	1.428847496	0.004843203	0.068597127
NME4	-0.430543021	4.307434203	0.004845763	0.068597127
CCN1	0.365997676	4.859792936	0.00484677	0.068597127
FAM167A	0.880566119	0.20384244	0.004869903	0.068856491
GPAM	-0.296996293	5.275893926	0.004885106	0.069003329
SCMH1	-0.392193977	2.885866691	0.004906764	0.069240966
ISX	-0.93547673	0.054569622	0.00494411	0.069699296
KIAA0513	-0.385778652	3.404574496	0.004949629	0.069708496
ZC3H12A	0.35955249	5.146204119	0.004961049	0.069800686
RNF39	-0.494046547	2.997027309	0.004972117	0.069887769
FKBP14	0.471794583	3.375504072	0.004986208	0.070017111
SIRPB2	0.54132154	2.111436331	0.005005592	0.070220467
CHAC2	-0.619821774	1.642839212	0.005028934	0.070390273
TG	-1.238298383	-0.755651294	0.005036357	0.070390273
PDLIM1	0.256813048	7.450747991	0.005037471	0.070390273
SERPINB1	0.268082064	6.110866156	0.005041877	0.070390273
RAB7B	0.593257748	1.17988334	0.005042269	0.070390273
WDR25	0.484009772	2.442557902	0.005070836	0.070720145
TOMM20L	-1.334450572	-1.049214122	0.005085433	0.070854725
DNASE2	0.469067848	3.302878918	0.005107628	0.071094807
KDM1B	0.301854907	5.146347182	0.005116065	0.071143111
H2BC12	-0.358877637	6.158568789	0.005137959	0.071378265
ANK2	-0.994734595	0.356475366	0.005205167	0.072183334
PLPP3	-0.245721557	6.09858784	0.005205989	0.072183334
THSD4	1.47157421	-1.063084919	0.005254644	0.072787491
TMEM214	0.250974166	6.982789262	0.00528012	0.073069723
ATP1B1	-0.352459162	4.740830451	0.005300592	0.073282217
TH	0.755644198	0.814427948	0.00531787	0.07330394
MPP3	0.432301145	2.84134311	0.005321413	0.07330394
KLF15	-0.601163413	1.57026884	0.005321647	0.07330394
HSPB7	0.871955744	0.348986713	0.005322635	0.07330394
SLC2A6	0.354609208	4.478202673	0.005332583	0.073370394
ZXDB	0.344929224	3.274766177	0.005384488	0.073964817
NSG1	-0.286706676	4.913206041	0.005386114	0.073964817
ZNF627	0.452652789	3.079545149	0.005420468	0.074365295
TNFRSF10A	0.394647724	2.843268324	0.005445836	0.074641826
LTBR	0.270438496	7.479741268	0.005455788	0.074689219
ERVH48-1	0.240424772	8.980514128	0.005459723	0.074689219
ISYNA1	-0.388151664	6.165379553	0.005470996	0.074772019
GOLGA7B	1.080385454	-0.611552948	0.005501119	0.075112043
GCOM1	1.102618873	-0.545375235	0.005520518	0.075305129
ERMAP	-0.544082969	1.316765703	0.005542583	0.075534174
WIPI1	0.341409475	5.116374261	0.005575836	0.075915114
FRMD4A	-0.245168605	7.935722238	0.00561443	0.076350278
BNIPL	0.415483005	2.877919289	0.005618459	0.076350278
CRTAP	-0.238578838	6.282328516	0.005631002	0.076448194
ADD3	-0.291909146	6.266674869	0.005651345	0.076642267
PTK2B	0.322217269	4.976449567	0.005655999	0.076642267
MTSS1	-0.419980305	3.294465848	0.005690423	0.07696848
PCYT1B	-0.734691524	0.574672935	0.005693222	0.07696848
FTL	0.263329797	10.68566021	0.005696194	0.07696848
BCL3	0.349871552	3.566845831	0.00572505	0.07723901
APLN	-0.642202082	1.210478736	0.005727001	0.07723901
SAMD12	-0.376487928	3.061515411	0.00573665	0.077296371
B4GALT1	0.264349614	7.800334725	0.005780014	0.077807458
TNFAIP8	0.318003616	5.262358867	0.005841978	0.078544437
CUBN	-0.670880951	0.857292246	0.005845729	0.078544437
NTPCR	-0.330189521	4.285222354	0.005858773	0.078645922
CTSV	-0.309661836	8.41131633	0.00589029	0.078994965
ABCC2	0.317513294	5.118844469	0.005905647	0.079123651
SLC22A15	0.637688931	1.240551389	0.005910934	0.079123651
SLC38A4	-0.400206449	4.298203461	0.005931662	0.079269718
TMEM121	-1.299801602	-1.108579705	0.005932915	0.079269718
HOMER3	0.787009316	0.955449396	0.005949071	0.079411502
GOLGA8B	-0.334201543	4.314993612	0.005960715	0.079492849
ALOX5	0.380079562	4.442527457	0.005967513	0.079509475
ANKRD44	-0.422823409	3.39768652	0.005989053	0.079722315
TNFSF14	1.257037286	-0.748563284	0.005996626	0.079749002
NHERF2	-0.351289777	3.681527686	0.006005883	0.079798023
CES3	-0.644792985	0.881779417	0.006039558	0.08012489
TRMT1L	-0.318528595	4.598507974	0.006041673	0.08012489
LAMA2	-0.618600113	1.133770806	0.006081385	0.080576942
NECTIN4	-0.323495604	5.687171149	0.006116597	0.080940288
ARSL	-0.460133297	2.732235523	0.00612011	0.080940288
SPNS2	0.443945531	3.140676252	0.006158642	0.081374752
GLUD1	-0.232805739	7.153900062	0.006196042	0.081793463
MYL9	0.260476983	6.793374266	0.006208465	0.081881991
TPO	-1.146331995	-0.444462889	0.006349966	0.08367117
CFAP44	-0.449704453	2.589505981	0.006397533	0.084163366
ZNF432	0.387757317	3.959690633	0.006399072	0.084163366
RUNX2	1.588080328	-1.349753689	0.006445262	0.08468161
PGPEP1	-0.355656071	3.525421655	0.006450299	0.08468161
RUSC2	0.380674681	4.441982065	0.006458	0.084705074
KBTBD2	0.316246521	4.380363077	0.006487967	0.085020265
LRP12	-0.482822642	2.158257108	0.006494117	0.085023069
GBA1	0.273943556	7.274473696	0.006513798	0.085202861
MYL12A	0.273396331	5.970977646	0.006594637	0.086181551
TREML2	-0.307961843	6.295059941	0.006601181	0.086188431
CFAP20DC	-1.165585709	-0.553364098	0.006652076	0.086773846
SEMA3F	-0.393930454	4.233430029	0.006678148	0.087034677
RNF122	1.074363522	0.941274316	0.00668934	0.087101285
ALB	-0.526115853	1.74643351	0.00669656	0.087115286
TRAF3IP2	0.376412448	4.366199958	0.006702579	0.087115286
GPC3	-0.314917216	5.609223121	0.006740158	0.08750727
PCDH19	1.423914841	-1.177500953	0.006744957	0.08750727
ZNF608	-0.578954726	2.430246543	0.006771783	0.087775793
TRIM31	-0.893925563	-0.099675597	0.006951543	0.090024366
SLC44A2	0.223991631	9.161410797	0.006980966	0.090323741
CFAP126	-0.356800177	3.314750669	0.007010799	0.090627867
NAT8L	-0.354637689	3.2360161	0.00704993	0.091051527
TBX3	-0.282602256	7.116147713	0.007079085	0.091306643
HPCAL1	0.263630725	6.455432958	0.007082433	0.091306643
SMARCD3	-1.062967789	0.549978916	0.007103578	0.091496898
DRD2	-0.602224987	1.484067065	0.007143979	0.09190188
CARS1	0.235727045	6.253910625	0.007147853	0.09190188
NUP210L	1.241346051	-0.931665945	0.0071939	0.092410966
ZNF264	0.360041196	4.268703047	0.007233063	0.092766136
IRF5	-0.777891076	0.204461546	0.007234502	0.092766136
PER2	0.388797961	3.820908918	0.007261221	0.093025469
MFSD4A	1.086630821	-0.506829546	0.007269442	0.093047557
NRTN	1.368800952	-1.01394076	0.007278596	0.093051935
SERPINA5	-0.522853823	2.021464841	0.007282777	0.093051935
CTSS	0.450758453	2.989089135	0.007371678	0.094103868
PRNP	0.230551286	6.29234717	0.007386479	0.094208848
PTAFR	0.885169548	0.070594047	0.007416214	0.094503949
CLN3	0.666077801	1.016178516	0.007430067	0.094586598
TMEM106A	0.451448242	2.055262842	0.007435908	0.094586598
RNF125	-0.653736161	1.444944393	0.007463703	0.094855919
CDA	0.545264141	1.554139098	0.007507542	0.095328481
EHD2	0.455004355	3.109162254	0.007546172	0.09573412
LGALS3BP	0.268742675	7.258060344	0.007578511	0.096028347
SLC22A1	0.588236213	1.217783712	0.007582773	0.096028347
FLNA	0.242868768	10.43712746	0.007591213	0.096050302
NDRG2	-0.609579346	1.315058239	0.007613261	0.096179494
SALL4	-0.227180251	7.357145648	0.007614853	0.096179494
PAIP2B	-0.327420859	3.554724556	0.007633387	0.096306944
TNFAIP3	0.247961838	7.465875543	0.007638392	0.096306944
PANK1	-0.346811369	3.554118217	0.007650734	0.096377719
ARHGAP40	-0.407478516	3.317363538	0.00767294	0.096572508
UNC5B	-0.242121876	6.669020219	0.007700163	0.096830053
DDR2	0.847267947	0.498338296	0.007719692	0.096875288
TSPAN14	0.243143048	6.427301093	0.007720865	0.096875288
MST1	0.552002262	2.717805872	0.007728773	0.096875288
TMDD1	-0.704446748	0.935666329	0.007730814	0.096875288
LGR6	-1.141667891	-0.519598651	0.007744622	0.096963474
IRF1	0.26290627	5.513873586	0.007860748	0.09833144
DSE	0.290299221	5.001762498	0.007899588	0.098645097
HERPUD1	0.24853963	7.610875465	0.007899597	0.098645097
MFSD12	0.288310769	6.350460382	0.007952381	0.099217735
PSMA6	0.491722785	1.875097937	0.007969268	0.099341886
KIFC3	0.247019263	7.067785853	0.008022161	0.099914272
CNTN4	-0.866826084	0.169224444	0.008029187	0.099914898
SULT2A1	-0.759827877	0.804728446	0.008045013	0.10002493
SUGCT	-0.588422003	1.558856218	0.008065103	0.100187743
ANKRD40CL	-0.731377606	0.465066431	0.008164382	0.101333134
MICALL2	-0.290627496	5.652012943	0.00817811	0.10141565
TP73	-0.322709288	5.502705703	0.008188681	0.101458889
OVOL1	-0.349373336	6.828837561	0.008204767	0.101570337
TMEM200A	-0.366601805	3.290207849	0.008225329	0.101736955
POPDC3	0.840996931	0.079693416	0.008233582	0.101751156
TNFRSF14	1.17406209	-0.536761018	0.008273883	0.102161051
AKR1B10	1.18345323	-0.719913941	0.008298031	0.102370976
FH	-0.244133909	6.705341017	0.008312652	0.102463091
SH3BGRL3	0.351280359	4.24386372	0.008402378	0.103480017
AIF1L	-0.242944164	7.98044447	0.00845588	0.104049456
EMX2	0.68140437	0.722329141	0.008477694	0.104173363
EFR3B	-0.364213598	3.675725498	0.008480496	0.104173363
JAM3	-0.526643174	2.533022133	0.008495282	0.104265567
SLC38A11	-2.012167504	-2.0018089	0.008517896	0.104453613
DNASE1L1	0.478516289	2.175716108	0.008576031	0.105060571
BIK	-0.380762746	5.184006668	0.008582062	0.105060571
HLA-B	0.449146395	3.446889218	0.008591148	0.105081987
DGAT1	-0.302380091	4.123762001	0.008632495	0.105427786
MYRIP	-1.062418512	-0.712864466	0.00863414	0.105427786
KIAA1755	0.992494074	-0.206174029	0.008644682	0.105466595
TMEM176A	-0.629424872	1.418208441	0.008654709	0.105499064
SLC9A8	0.281252045	5.542102242	0.008688458	0.105776326
MYRF	-0.412497903	4.138967891	0.008692225	0.105776326
ARFGEF3	0.443713773	2.807323021	0.008700336	0.10578516
SLC13A4	-0.414147138	4.186707872	0.008713609	0.105856679
PPFIBP2	0.266200386	6.302116066	0.008723627	0.105888568
DHCR24	-0.232996464	7.325759899	0.008736522	0.105955299
AP4E1	-0.332767314	5.16046621	0.008753095	0.105990216
LGALSL	0.313039823	3.997572218	0.008768424	0.105990216
MAFK	-0.338091696	6.053574009	0.008769832	0.105990216
UBE2F	-0.513191433	1.884543811	0.008770196	0.105990216
SURF2	0.330292324	3.548373064	0.008779724	0.105990216
GRIN2C	0.622348785	1.351915978	0.00878856	0.105990216
SEC24D	0.292022679	5.838434414	0.008796974	0.105990216
MTA3	-0.221149188	7.122142941	0.008798601	0.105990216
ADGRL1	-0.304361854	4.862560166	0.008819319	0.106150509
GLRX	0.391290182	2.881946536	0.008834085	0.106238962
SH3TC1	0.373888407	4.890131037	0.00884764	0.106312713
FNDC5	1.323506623	-1.005419922	0.008877923	0.106498527
RARRES1	-0.495196621	2.12782478	0.008880503	0.106498527
KDM3A	0.238344832	7.154151303	0.008885411	0.106498527
XKR8	0.375060436	3.374888478	0.008909525	0.106698269
TUBB1	0.77723935	0.178034591	0.008951537	0.10703236
HNF4A	-0.298293652	4.983516431	0.008952368	0.10703236
PSCA	-0.586262814	0.832421135	0.009024433	0.107803962
CNPY4	-0.353383224	4.419837295	0.009053158	0.108056981
GFI1	0.80187333	0.339404744	0.009089366	0.108398831
WASF1	-0.353975956	4.281244967	0.009112644	0.108586027
FKBP1C	0.363106469	3.288518275	0.009125915	0.108653762
PANX1	0.224265283	6.516989999	0.009134707	0.108668114
DNAI1	-0.372848034	3.40738574	0.009153609	0.108802606
TAPBP	0.255148519	7.281858285	0.009254988	0.109916414
FBXW8	-0.295072073	3.818409237	0.009285578	0.110174367
ELFN2	-1.093425793	-0.00574625	0.009292092	0.110174367
ABCC5	-0.215130524	7.529136282	0.009322675	0.110445548
TLCD2	0.324959149	3.283839141	0.00933581	0.110509756
KCNC4	0.431867289	2.332121387	0.009411767	0.111252011
CD7	-1.614737917	-1.59157365	0.00941405	0.111252011
FAP	0.907067896	-0.385359746	0.009452437	0.111520493
CCRL2	0.631734245	1.242722964	0.009459113	0.111520493
LMTK3	-0.337680828	5.465923542	0.009468781	0.111520493
PRR15L	-0.392995827	2.764673747	0.009473652	0.111520493
PATL2	0.642805	0.759181229	0.009475699	0.111520493
EHHADH	-0.37551264	3.916914022	0.009504438	0.111766879
NPHS1	0.799675085	0.321322799	0.009554659	0.112265289
OIT3	-1.080702466	-0.555865382	0.00959911	0.112695123
G0S2	-0.862213791	-0.048584275	0.009631432	0.1129805
HLA-E	0.27225899	6.778011204	0.009639194	0.1129805
KSR2	-0.553892255	1.323622684	0.009661197	0.113145811
ZNF609	-0.235896336	6.519076915	0.009693557	0.113432042
A2M	-1.293259015	-1.252411385	0.009722064	0.113626534
STAT5A	0.707053186	1.567083914	0.009726044	0.113626534
BAHCC1	-0.409074602	3.956978255	0.009737515	0.113667831
IGFALS	1.38387907	-1.180251889	0.00976031	0.113841142
H3C6	-0.416591903	2.532207742	0.009807066	0.114166449
PROM1	-0.271878281	5.380371046	0.009816876	0.114166449
STT3A-AS1	0.537007083	1.563600278	0.009822066	0.114166449
CCL28	0.314008375	5.361700316	0.009825142	0.114166449
FEZ1	0.537007066	1.563600278	0.009828055	0.114166449
USP27X	-0.311780674	4.495114249	0.009840758	0.114176407
PHF21A	-0.279864	5.13454645	0.009850151	0.114176407
PNPLA6	-0.37926834	4.899902314	0.009852827	0.114176407
ATP2B1	-0.276959233	7.441671955	0.009870528	0.114289064
TBX2	-0.260142291	7.352649275	0.009913072	0.114635172
CD83	0.429789078	2.271572824	0.009916427	0.114635172
CCER2	1.665027679	-1.577276607	0.009927559	0.114671312
SLC7A6	-0.267550828	7.369905754	0.009947644	0.114810727
LRP2	-0.226180653	10.75111029	0.010011347	0.115452921
GNB1	0.23156052	7.916834441	0.010063909	0.115965698
SPOP	-0.242500589	5.827387631	0.010075977	0.116011434
ZGLP1	-1.566294546	-1.602452496	0.010092864	0.116112529
RGS3	0.236675865	6.262357511	0.010113868	0.116248521
ELOVL6	-0.460506127	4.119596907	0.010125187	0.116248521
BLOC1S3	0.280932553	4.622753521	0.010129034	0.116248521
CCNJL	-0.525196209	1.437814313	0.010142329	0.116307909
EVPL	-0.348924586	4.878403524	0.01023853	0.117317169
HID1	0.359751758	5.587770442	0.010267899	0.117559647
ZNF410	-0.716215731	0.86028969	0.010321624	0.118080367
MLPH	0.804088204	-0.053050415	0.010340696	0.118204146
ACP5	0.568174681	1.200042637	0.010427558	0.119011332
PECR	-0.329372327	3.459027822	0.010427929	0.119011332
CLDN4	0.256746442	9.452216954	0.010444114	0.119101154
KLHL28	0.375319052	2.798804079	0.010452969	0.119107301
LYPD2	-1.017533599	0.187970665	0.010463707	0.11913488
MGAT3	0.319724628	5.399711638	0.010501583	0.119471143
RELA	0.245240887	6.513594946	0.010518143	0.119564571
MGLL	0.216885897	6.998674098	0.010542004	0.11974078
PRR36	-0.373689599	3.037680298	0.010560618	0.119857158
CXCL14	-1.02767631	-0.131924776	0.010610179	0.120324298
CD8A	-1.24473991	-0.309568631	0.010636556	0.120460969
PLA2G2F	0.933458553	-0.072927552	0.010639051	0.120460969
CASTOR2	-0.229011947	6.553496404	0.010648429	0.12047192
TMEM40	0.318003101	4.865094035	0.010675397	0.120681693
SERPINB6	0.306947494	4.305894389	0.010686388	0.120710674
EPHX2	-0.285812506	4.95591827	0.010717128	0.120962514
ATP13A2	0.348685177	4.913783634	0.010781144	0.121589237
LGSN	-0.577277306	1.528405187	0.010793904	0.121637358
CPZ	-0.449145327	1.849360892	0.010826145	0.121840306
LSR	0.257751137	7.582201176	0.010828926	0.121840306
EPHA4	-0.459839306	1.801424659	0.010863054	0.122128354
TGIF1	0.223552711	6.515999838	0.010920174	0.122555837
TBC1D28	-0.921968752	1.078513083	0.010932821	0.122555837
COL12A1	0.348629738	4.867347934	0.010937621	0.122555837
TMEM37	-0.343942321	3.229938736	0.010938817	0.122555837
MEI1	1.578585626	-1.713843913	0.010943861	0.122555837
GFPT1	0.254176445	7.733103939	0.010955368	0.122588855
SMIM24	-1.525578879	-1.711877328	0.010972233	0.122681727
GBP2	0.500540395	2.092765129	0.010998847	0.122883376
SYCE1L	1.220202337	-0.982833511	0.011016095	0.122980143
WHAMM	0.267573686	4.403347522	0.011069796	0.1234834
ETV3	0.24039215	5.456074603	0.011286841	0.125800674
CEP72	0.283486222	5.14431511	0.011295097	0.125800674
UROS	-0.251680842	5.432231037	0.011343336	0.12621275
ING3	-0.356089798	3.084078264	0.011350909	0.12621275
MTMR10	-0.247048607	6.421893078	0.011358531	0.12621275
SDC2	-0.479926705	1.848152253	0.011422533	0.126825538
ADD2	-0.787417403	0.079042561	0.01145361	0.12707208
RERG	0.636226282	1.312964289	0.011466876	0.127120794
AXIN2	-0.227125032	7.612985799	0.011480896	0.127177779
BIRC7	0.949763171	-0.434591083	0.011503952	0.127334704
TMEM52B	0.291789364	5.203845478	0.01155057	0.12772103
SLC45A3	-0.424198265	2.307067018	0.011556689	0.12772103
TRIP13	0.254078883	6.591504637	0.011568901	0.127757413
ZFHX3	-0.265979056	8.720993935	0.011601389	0.12794333
IFI30	-0.675444309	0.374277431	0.011603602	0.12794333
HECTD4	-0.227053192	7.892620278	0.011615021	0.127970722
NCF2	0.584449712	1.091331125	0.011636163	0.128105121
CNGA4	-0.613912592	2.122144485	0.011683015	0.128522136
SLC5A6	0.254863582	8.420153783	0.011770213	0.129382008
PAGR1	-0.814056891	0.808523317	0.011913066	0.130768071
WDR89	-0.451356157	3.659905027	0.01192257	0.130768071
LAMC3	-0.381997289	2.893960386	0.011923696	0.130768071
SLC39A6	0.280472145	4.693221393	0.012009612	0.131609546
MAPRE2	0.452618207	2.327824016	0.012097236	0.132390565
APBB3	0.359108376	3.687061631	0.012106605	0.132390565
RTL8C	0.292405125	4.936486184	0.012108611	0.132390565
CAMK1D	-0.599676316	1.329160649	0.01216827	0.132941365
BMPR1A	-0.240048083	5.941323574	0.012192356	0.133102983
LAD1	0.221131103	6.040733415	0.012205027	0.133139832
CFD	-0.370656599	3.175243847	0.012260314	0.133614745
LDLRAP1	0.336385469	4.262039215	0.01226722	0.133614745
SERPINA6	-1.501667243	-1.487183194	0.012307751	0.133954347
ZNF2	0.356515817	2.740976524	0.012371048	0.134541015
PRCC	-0.217766848	6.662170227	0.012446942	0.135263694
CDKL5	-0.308471945	4.849666995	0.012463289	0.135334352
NOD1	0.299189077	4.084165919	0.012472341	0.135334352
FOSB	-0.314795796	4.753660605	0.012540279	0.135968522
ZNF93	0.295760548	4.389989486	0.012561652	0.136097231
ACSL3	0.230923363	7.829165446	0.012608221	0.136498521
ZNF449	0.483754283	2.449953764	0.012622263	0.136547332
MARS1	0.211245723	8.046211476	0.012676424	0.136972755
SCAMP5	-0.485781205	1.978683409	0.012680714	0.136972755
TRIM56	0.237093637	6.590826625	0.012708691	0.137171499
MMP7	0.869807863	-0.039389178	0.012815478	0.138164105
PLPP1	-0.333279813	3.224654858	0.012819947	0.138164105
PRSS27	0.641925703	0.654309644	0.012842982	0.138308297
SLC25A37	-0.223227676	6.844036111	0.012857174	0.13835312
RHOB	0.262368925	6.224064622	0.012866463	0.13835312
ABHD11	0.258847009	6.167737426	0.012897524	0.138583072
NHLH1	1.189354051	-1.007863559	0.012910392	0.138617352
AOC2	0.503474216	2.495713827	0.012925506	0.138675668
LTBP3	-0.263240488	7.007977932	0.012958468	0.138925247
HOXC10	1.490201051	-1.570138249	0.01299688	0.139232846
WSB2	0.300019544	5.193911424	0.013126287	0.140390328
EFNB3	-0.433393544	2.332661891	0.013129204	0.140390328
MUC15	-0.359393033	7.220003902	0.013141671	0.140390328
RBFOX2	-0.2042209	7.355476209	0.013144134	0.140390328
DACT2	-0.443066605	2.856882739	0.013161835	0.140474634
ARHGAP22	-1.150449956	-0.509108188	0.013194148	0.140714659
ANKLE1	-0.267395524	5.271541573	0.013228949	0.14098083
GPSM2	0.26383289	5.162891288	0.013255115	0.141154655
SH2D2A	-0.462832025	1.796415895	0.013279739	0.141311815
SLC34A2	0.487482035	2.920293762	0.013328024	0.141526726
DPEP1	-0.800430909	0.477291913	0.013328052	0.141526726
SCNN1D	-0.612566864	1.505321727	0.013337277	0.141526726
CSRP1	0.239052459	6.973094415	0.01333946	0.141526726
AGPAT2	0.372230626	4.834008826	0.013352961	0.14156511
IER5	0.291222709	5.697323433	0.013362906	0.14156576
IGSF9B	-0.27234278	5.491273186	0.013432044	0.142193026
RAPGEF1	0.206167354	8.582446365	0.013451161	0.142270149
PRLR	0.277935859	4.957762799	0.013459195	0.142270149
SDCBP2	0.941384677	0.284760803	0.013509193	0.142693337
PFN1	0.219213907	7.318577766	0.013554537	0.143066786
MLC1	-1.197203456	-0.713714257	0.013579028	0.143219744
PIP5KL1	0.768489385	0.294379751	0.013622644	0.143574044
CD200R1L	1.431707084	-1.641205824	0.013671872	0.143806807
AMER1	-0.290755042	4.431979056	0.01367219	0.143806807
WDR41	0.23290866	5.332512385	0.01367485	0.143806807
NDUFS2	-0.236260191	6.474467605	0.013794461	0.144958226
TLCD1	0.345231432	4.004731036	0.013826744	0.145162243
GADD45A	0.366012671	4.867598792	0.013834548	0.145162243
ARSD	0.627369523	0.477920677	0.01384428	0.145162243
SLC1A4	0.284685771	4.353971862	0.013869479	0.145320081
CHDH	-0.27336931	4.709454146	0.01391112	0.145649829
ANXA9	-0.370961321	4.376204966	0.013926772	0.1457072
CSGALNACT2	0.38689965	3.078320617	0.013954811	0.145893983
INAFM2	-0.426350751	2.200564967	0.013992298	0.146179197
FTO	-0.230334025	5.473605472	0.014075127	0.146838989
MRNIP	0.242049432	6.399960442	0.014075957	0.146838989
LASP1NB	1.047860451	-0.767882712	0.014097699	0.146958763
KEAP1	0.263507452	6.23120305	0.01412946	0.14718273
RADIL	0.483397191	1.464955908	0.014165845	0.147454507
MBD3	-0.262427832	5.481509025	0.014187104	0.147568543
FXYD7	1.12577046	-0.907925498	0.014212738	0.147727901
ODAPH	1.281604483	-0.97221254	0.014316278	0.14869619
PGC	-0.558919735	1.163679097	0.014335938	0.148768298
SEC14L5	-0.980368442	-0.386884313	0.014343994	0.148768298
AKR1D1	-1.413235639	-1.521123017	0.014380566	0.148926085
POMT2	-0.221192131	5.92465213	0.014381887	0.148926085
RIPPLY3	-0.432460748	1.822227036	0.0143904	0.148926085
CCDC15	-0.7674231	0.201351653	0.014424931	0.149175657
KCNMB4	-1.081736561	-0.729570884	0.014508911	0.149935884
TSC22D3	1.011334585	-0.637545039	0.014597506	0.150593595
SLC35E1	0.239713833	5.272927427	0.014600227	0.150593595
SPRYD3	0.400943972	3.892488475	0.014604099	0.150593595
SLC43A2	-0.269087154	8.580830115	0.014631676	0.150639709
KLHL17	0.326326101	4.256038053	0.014638247	0.150639709
SCNN1A	-0.417007069	3.631966714	0.014640122	0.150639709
MTMR11	0.426855919	2.228316314	0.014690692	0.151051535
ANAPC4	-0.258930184	5.59726979	0.014706722	0.15110788
NID1	-0.299109861	4.899685062	0.014725348	0.151190793
KIFBP	0.242819172	5.555257492	0.014779887	0.151610271
ACTBL2	1.335443356	-1.266746402	0.014787373	0.151610271
TPM1	0.22608086	7.918812575	0.014805047	0.1516829
LGR5	-0.478254946	2.419362511	0.014837887	0.151910692
LRGUK	-0.66686122	0.562771893	0.01486069	0.152035475
GRAMD4	-0.303977329	4.880458433	0.014874028	0.152063317
IGFL4	0.384578642	2.950082951	0.014893836	0.152157209
SOD2	0.240294063	7.244043065	0.014919176	0.152292274
CABLES2	-0.266118405	5.487851918	0.014930108	0.152292274
NOL4L	-0.242042241	5.116817286	0.014938955	0.152292274
PEAK1	-0.229938514	8.237285264	0.015047733	0.153254877
MSI1	-0.372393606	2.908935191	0.01505478	0.153254877
TNFAIP1	0.216678372	8.135411129	0.015159681	0.154213152
LINC00473	-0.334299698	3.265199379	0.015180741	0.154262126
PDE10A	-0.334299706	3.265199379	0.015186036	0.154262126
CYP2J2	-0.490145814	1.789036101	0.015215756	0.154454482
FNDC11	1.146465369	-1.023559	0.01525649	0.154717644
SLA2	1.383898784	-1.521212959	0.015263372	0.154717644
PABIR3	0.462279516	1.871328655	0.015283429	0.154717644
USH1C	-0.320628118	3.412055269	0.015284889	0.154717644
FLNC	0.258155384	8.309667086	0.015348317	0.155217808
AGMAT	-0.487123357	2.469477992	0.015355975	0.155217808
NSD1	-0.206045159	7.325893356	0.015400261	0.155555666
CP	0.786005517	0.097698602	0.01541934	0.155638622
SIGLEC16	0.933281026	-0.24890909	0.015444893	0.155674282
STX1A	0.472238753	2.703013871	0.01544853	0.155674282
ZFP42	-0.330783229	3.921169491	0.015455479	0.155674282
OVOL3	0.990117615	-0.723668432	0.015486787	0.155880009
PDGFA	-0.241413612	5.245873552	0.015531879	0.156162739
MTFMT	-0.311139071	3.837872494	0.015536682	0.156162739
ATP8A2	-0.376487896	2.758362661	0.015589085	0.156484288
FABP5	-0.30656921	4.149223586	0.015590524	0.156484288
BIN2	-0.264568213	5.230608779	0.015625591	0.156726431
SPIRE2	-0.290834466	5.377049384	0.01565892	0.156950813
SEC23B	0.205864298	6.98767542	0.01567583	0.157010429
HYAL4	0.644424326	1.119517491	0.015706041	0.157203095
GNAT2	0.610814712	1.16556092	0.015736777	0.157400737
ABAT	-0.465284831	2.558290773	0.015753249	0.15745554
PSTPIP2	0.280971083	4.64013031	0.01576974	0.157510447
SMTNL2	-0.279918376	4.558115781	0.015843886	0.158140749
GABRA3	-0.567501667	1.260044314	0.015878706	0.158304119
PRKCG	-0.950312738	-0.627149814	0.015882358	0.158304119
TMT1B	-0.489567873	1.527504566	0.015934287	0.158711259
RPL35A	-0.396260767	7.427950592	0.015956593	0.158822993
MAP3K21	-0.26374567	4.824260516	0.015981047	0.158828235
AJUBA	-0.225246872	6.08171415	0.015985449	0.158828235
TMEM237	0.308399923	4.153383282	0.016001213	0.158828235
TNFAIP2	-0.229875388	7.402344841	0.016001476	0.158828235
CNNM3	-0.261419725	5.785212174	0.016015923	0.158861544
KCNB1	0.893653138	-0.4998579	0.016087141	0.159418486
CLSTN1	-0.215153104	7.143239198	0.016100329	0.159418486
ATP2C2	-0.255591642	5.796561587	0.016105463	0.159418486
FGF1	0.76562786	-0.15198018	0.016157111	0.159819268
SLC16A10	-0.395175157	2.545824031	0.016183275	0.159967595
TOMM20	-0.246705109	7.507176717	0.016206247	0.160084191
ANGPT2	1.029307729	-0.838953388	0.01621826	0.160092441
TUBA1C	0.286058203	8.301920526	0.016232063	0.160118342
SPR	-0.315934989	5.222738502	0.016276863	0.160449769
KCNJ5	0.916129138	-0.336267361	0.016306432	0.160630691
CISD1	-0.241550411	5.661968927	0.016431963	0.161756017
NNT	-0.2659124	4.817737253	0.016505471	0.162368032
ABCC6	-0.304660169	3.837776278	0.016526164	0.162460022
ATP6V1C2	-0.200722544	6.697949417	0.016559893	0.162679932
NRIP3	0.403692387	2.995592794	0.01657335	0.162700542
ITGB8	-0.952380116	-0.37349012	0.016623698	0.163083034
ESYT2	0.202698378	7.190313675	0.016648668	0.163103503
LRFN3	0.469230846	2.239034839	0.016654842	0.163103503
CCDC117	-0.294589908	6.628103274	0.016659947	0.163103503
RAMP2	-1.169991526	-0.704051496	0.016687224	0.163258951
ZNF416	0.410162621	2.332578565	0.016714653	0.163366933
KLHDC7A	-0.710792375	0.76460005	0.016722969	0.163366933
PAX5	-1.139064886	-1.16124514	0.016732479	0.163366933
PGM3	0.215938635	6.176574948	0.016752901	0.163367445
KCNMA1	-0.387016124	2.410891972	0.016755343	0.163367445
KIF26A	-0.222391223	6.818198302	0.016773804	0.163436183
NCOA7	0.270429438	5.772008911	0.016887265	0.164429839
ZNF320	-0.206453225	6.673085928	0.016908197	0.164521809
GLYCTK	-0.461682642	2.609297597	0.016948312	0.164800184
SGPP1	-0.261646215	6.289763246	0.016968113	0.164880792
HEATR3	-0.260853887	5.274206761	0.016986488	0.164947433
DIRAS3	-1.283780497	-1.358908781	0.017000352	0.16496778
B3GNT5	-0.296127078	5.173181161	0.017011618	0.16496778
FAM184A	-0.402640262	3.302386938	0.017049242	0.165149568
PTPN3	0.237268499	5.247165511	0.017056534	0.165149568
ANKRD37	0.882044623	0.187018003	0.017064956	0.165149568
LRRC8A	0.233792211	6.518115149	0.017159623	0.165947176
ASMTL	-0.327328901	3.89506562	0.017170545	0.165947176
TRIM69	0.421222171	2.428789856	0.017200223	0.166121907
MED13	-0.21762387	8.746985156	0.017222983	0.166229639
WAS	1.062033397	-0.880076158	0.017275096	0.166447926
PLCXD1	-0.237814045	6.507684776	0.017278838	0.166447926
TCIRG1	0.255230244	6.886516253	0.017280463	0.166447926
GRB10	-0.197808608	6.533827876	0.017315882	0.166615775
PACSIN1	-0.398700356	2.524000798	0.017321154	0.166615775
ZNF443	0.411058201	2.61537491	0.017393578	0.167200142
PRF1	-0.75908705	0.168072317	0.01742712	0.167410226
DNAH2	1.182974149	-1.161398615	0.017444961	0.167469285
HOXC4	-0.724163353	0.323369663	0.017588111	0.168618066
ACSS1	-0.254259874	6.77698325	0.017588172	0.168618066
RBPMS2	-0.370035003	3.098448209	0.017617628	0.168787485
CPA2	-0.865393805	-0.307561955	0.017724483	0.169697703
PRR14	0.260440182	4.629648163	0.017754541	0.169871939
C2orf16	-0.38678556	2.675224462	0.017803962	0.170231071
BBC3	0.345898398	3.504454351	0.017819061	0.170261778
LRRC8C	0.950377913	-0.027122998	0.017877682	0.170542712
FAM240C	0.870327037	-0.479748215	0.017883626	0.170542712
TNS3	-0.208231539	8.617785455	0.017893514	0.170542712
TLK1	0.275618325	6.686917629	0.01789609	0.170542712
ARRDC2	0.337571441	2.962031504	0.017924685	0.170701634
RAB38	-0.470698771	1.621643349	0.017977783	0.171093548
NIPSNAP1	-0.243750886	4.981636749	0.018009074	0.171277539
CENPT	0.246462579	6.120286106	0.018032138	0.171383089
IRGQ	0.216943168	5.567757438	0.018046416	0.171405053
TENT5C	-0.42736338	2.633368858	0.018059483	0.17141549
TCTA	0.303078968	3.793158281	0.018072966	0.171429865
ZNF574	0.3121169	4.806964212	0.018088285	0.17146162
CNGA1	1.139094822	-0.966280869	0.018133855	0.171779899
ITPKA	0.434114662	2.204530347	0.018213683	0.172191229
POC5	0.302860649	4.375592906	0.018218348	0.172191229
AK4	-0.269111181	3.846093086	0.018220146	0.172191229
FAM228B	0.744576942	0.074011136	0.018225365	0.172191229
OMP	1.445835838	-1.661834893	0.018241033	0.17222565
VCL	0.209358893	8.222791121	0.0182757	0.172439293
TNKS1BP1	-0.22292353	8.009018908	0.018319818	0.172663473
TMEM45B	-0.237921078	5.794301316	0.018328065	0.172663473
PITPNM3	0.720121238	0.536159005	0.018335624	0.172663473
KCNE3	-0.318635848	3.61596053	0.018347802	0.172664631
SPTBN2	-0.209529315	6.300637947	0.018397199	0.173015808
TET2	-0.249256558	7.723221455	0.018472969	0.173329892
GABARAPL1	0.232215007	8.193672366	0.018474579	0.173329892
PKIG	0.393204615	2.676553315	0.018478847	0.173329892
APOH	-0.580571343	2.429293837	0.018479002	0.173329892
PI4K2B	-0.264406187	5.127251307	0.018589874	0.174255737
GPAT3	0.272790369	4.877084265	0.018848087	0.176457573
LMX1B	-0.224274492	7.115726647	0.018849409	0.176457573
RSPH1	-1.18460275	-1.056884756	0.018907447	0.176885281
LIMA1	0.248497385	8.389908726	0.018988816	0.177530558
ZBTB7C	-0.314124626	3.81802078	0.019017702	0.177598741
RRAGD	0.307653367	4.462256808	0.01902149	0.177598741
DUSP6	0.402460654	2.059046023	0.019033308	0.177598741
ACADSB	-0.330887813	3.569584291	0.01906883	0.177814353
BCORL1	-0.26376767	6.615185939	0.019098245	0.177972782
GPD1	-0.756725817	0.364610297	0.019122425	0.178082243
COTL1	0.190481125	8.119511896	0.019150505	0.178227864
CDH16	0.829946719	0.992365641	0.019203349	0.178603615
ENPEP	0.227395678	8.265007732	0.019300869	0.179394126
IQCG	0.444984736	1.74245795	0.019314794	0.179407128
ANO7	-0.333193707	3.981060852	0.019343254	0.179555036
ALPK1	-0.731236849	0.912434339	0.019364505	0.179635884
BMF	-0.268403604	4.673979545	0.019418179	0.180017202
ATP2B4	0.211481077	9.002355627	0.019441186	0.180113909
EEIG1	0.221004759	7.810780434	0.019487001	0.180421669
SAT1	0.259949522	5.442940955	0.019503693	0.180459554
MPV17L	-0.860611353	-0.180742449	0.019579527	0.180950865
TMEM187	0.438976186	2.141546358	0.019591903	0.180950865
LOXL4	-0.557193541	0.840079732	0.019594693	0.180950865
SLC12A7	0.280623966	5.225124954	0.019738529	0.182161692
TP53INP1	-0.272441287	4.894690387	0.019756088	0.182206344
GNGT1	-0.358188034	2.286990857	0.019795746	0.182454616
TRIOBP	0.240070054	5.820220283	0.019820604	0.182511932
MAPKBP1	-0.228778514	5.749132631	0.01982745	0.182511932
NANS	0.256613739	5.895353316	0.01986068	0.182690485
CAMKK1	0.36549925	3.191472254	0.019872357	0.182690485
TECPR1	-0.292592935	4.774084104	0.019924609	0.182958681
RPL22L1	-0.410987348	3.895367475	0.019934595	0.182958681
RNF31	0.631556698	1.182549705	0.019939852	0.182958681
SHISA8	-1.327987104	-1.434453703	0.019960275	0.183028825
ALPP	-0.250431821	6.490139662	0.019997484	0.183098716
SGMS2	0.543581002	1.508609745	0.020004171	0.183098716
HHIPL2	1.421945831	-1.514407295	0.020006248	0.183098716
CD9	0.209751682	7.739846457	0.020030338	0.183128164
PDLIM7	0.266206143	5.478532991	0.020035037	0.183128164
PLPP7	0.349401883	3.057052923	0.020059497	0.183234806
DEDD2	-0.291133608	5.94433588	0.020122135	0.183615787
SHC3	0.66693862	0.493738202	0.020137665	0.183615787
ACTA1	0.470499661	2.130019152	0.020139664	0.183615787
POP1	-0.269909145	4.298898566	0.020196802	0.184019589
APOA1	-0.456061215	5.416470346	0.020236897	0.184074893
CYP19A1	-0.215870939	9.043604112	0.020238909	0.184074893
LITAF	0.235671586	6.090427845	0.020241427	0.184074893
APOC3	-0.628879693	2.036254958	0.020256207	0.184092418
LTA4H	-0.215538465	5.479105187	0.020270626	0.184106643
C1orf105	-0.309624082	4.268115427	0.020341857	0.184636515
PWWP3B	-1.201661097	-1.101156572	0.020428068	0.185249981
CLMN	0.343518088	2.494821402	0.020435312	0.185249981
PRTN3	-0.574380334	0.973983196	0.020456169	0.185321768
EIF3D	0.201200702	8.421410767	0.020485475	0.18546995
EPOR	0.402220664	2.349499167	0.020507095	0.185548402
EPHA1	0.256245456	5.33699315	0.020531186	0.185608964
KRT7	-0.247958819	8.059900857	0.020539706	0.185608964
TMEM86A	-0.433349163	2.2440595	0.02069565	0.186705107
PPARG	-0.242302501	4.964910937	0.020697557	0.186705107
PMAIP1	0.567721501	1.384590406	0.020700112	0.186705107
HTR2B	1.62076662	-1.790456372	0.020739834	0.186945651
GPX6	-0.902915839	-0.065498848	0.020840011	0.187730486
SDHAF3	-0.407475432	2.669937493	0.020874269	0.187920901
RNF208	-0.657658623	0.096601581	0.020922933	0.188240686
KLF2	0.557355154	0.981702847	0.021017005	0.188968342
ELF4	0.236742932	5.992337214	0.021043991	0.189084311
CDC42SE1	-0.212392548	6.931126629	0.021056306	0.189084311
RRAS	0.474635788	2.813867664	0.021114736	0.189490201
NUP62CL	0.39246828	1.915221901	0.02113679	0.189569349
ZCCHC14	-0.215316218	5.947356274	0.021254312	0.190504079
MYB	-1.011089409	-0.77812815	0.021274613	0.190566784
MED4	-0.325366507	4.232962085	0.021317238	0.190713682
ABL2	0.204486934	6.32340905	0.021317643	0.190713682
ETS2	0.21261747	5.741240579	0.021423064	0.191537166
ABCA3	-0.316161646	4.502307345	0.021478923	0.191916789
FBXL2	0.364369593	2.220922994	0.021559986	0.192445386
TMEM200B	0.400806687	2.029038831	0.021564955	0.192445386
RWDD2B	-0.292206225	3.587653113	0.021588258	0.192453996
MFSD2A	-0.32662541	3.504901284	0.021592793	0.192453996
PATL1	0.26609472	6.8047119	0.021665492	0.19298187
TNFSF13B	1.429065036	-1.424897422	0.021681711	0.193006304
PPP1R14D	-0.900712035	-0.684595306	0.021788622	0.193837534
SLC5A9	-0.940002187	-0.505834935	0.021912302	0.194816822
TGFBI	0.33344788	3.934420582	0.021942984	0.194968586
C9orf131	0.717155592	0.494393993	0.021959054	0.194990412
COL26A1	-0.274839806	4.85627627	0.021974493	0.19500661
RASSF6	0.576223361	1.514611245	0.022019993	0.195289385
AHDC1	-0.264232496	6.093303835	0.02204748	0.195412162
HSPG2	-0.273968796	7.063447012	0.022073754	0.195524042
TRPM5	1.267225245	-1.313663298	0.02211136	0.195736096
SLC2A11	-0.288976481	3.633348289	0.022195487	0.196241528
RAB30	0.294970513	3.85214046	0.022195922	0.196241528
POU6F1	0.477211943	1.763573101	0.022214454	0.196241528
DLG2	-0.251457628	4.830815868	0.02222326	0.196241528
IGFL2	0.363290955	3.082098823	0.022341482	0.197163926
DNAJC10	0.284846426	6.77987955	0.022361944	0.197222979
PALM2AKAP2	0.264126749	8.489889979	0.022397901	0.197354372
UCP3	-0.697074052	0.043030528	0.022404399	0.197354372
HMGN5	-1.491333702	-1.759646265	0.022418826	0.197360075
CXCL1	-0.728535458	0.369581756	0.02243754	0.197403496
LURAP1L	1.018620748	-0.622741438	0.022457256	0.197455662
ITPRIP	0.419369109	2.990708504	0.022502199	0.197729441
COL4A6	-0.415368364	2.233329377	0.022525198	0.197810183
KRT14	1.270604358	-0.954705315	0.022540602	0.197824165
UPRT	0.341342021	2.76320605	0.022594013	0.198171496
PNKP	0.23368349	5.385526981	0.022627895	0.198347205
SSC5D	-0.738398861	0.266537068	0.022676643	0.198599836
SP4	0.325732391	3.317232757	0.022684447	0.198599836
LDAH	-0.232243709	5.290354598	0.022722986	0.198815713
SLC41A2	0.368271369	3.40582264	0.0227827	0.199216487
IL6ST	-0.290831469	9.266583779	0.02280695	0.199251821
SH2D3A	0.234377471	5.947104117	0.022814563	0.199251821
RASSF8	0.266929729	6.392186284	0.022863079	0.199553854
TMCO1	-0.233929408	6.194959618	0.022897608	0.199617357
IRF6	0.257975526	4.86097409	0.022898228	0.199617357
CDC14B	-0.206151362	7.424073667	0.023059018	0.200896783
TNNI2	-0.385707873	2.776829291	0.023085985	0.20100946
EPB41L1	0.263273636	5.347973794	0.023103548	0.201040165
CA8	-0.387165179	2.69079013	0.023207117	0.20169586
JOSD1	0.212691264	6.104395977	0.023216778	0.20169586
FRMD4B	0.230798309	7.579327806	0.023221146	0.20169586
ZBTB8A	0.551497294	0.813651976	0.023323399	0.202162937
TPPP	0.47667464	1.255025773	0.023331152	0.202162937
DYNLT3	0.338912448	3.473063172	0.023335271	0.202162937
RSPH3	-0.377691153	2.324009029	0.02334944	0.202162937
DCUN1D3	0.244557935	4.318956435	0.023352734	0.202162937
PTPN14	-0.187291475	7.628043338	0.023360949	0.202162937
HYAL3	0.34187775	3.237381745	0.023386392	0.202162937
HIVEP3	0.512514108	1.988982912	0.023393763	0.202162937
PARP1	-0.183188833	8.921812592	0.023401951	0.202162937
CELSR2	-0.242990977	5.624848866	0.023442978	0.202395285
S100A2	1.028887114	-0.867953312	0.02346078	0.202426957
ELMO3	0.302430906	4.941750291	0.023543156	0.203015428
BCAM	-0.214371174	8.420471188	0.023582291	0.203225186
MLLT1	-0.21410683	8.29201467	0.023606996	0.203225186
MCTS1	-0.282577196	4.818056513	0.023611944	0.203225186
CDH23	0.305788336	3.926862895	0.023624236	0.203225186
TUBA4A	0.418893551	3.90465191	0.023663334	0.203439334
SPOCK2	0.643496713	1.592479929	0.023698358	0.203586423
APCDD1	-0.238389067	5.28411254	0.023708871	0.203586423
CPEB3	0.39545045	2.81533872	0.023740791	0.203738374
CDKL3	-0.734822647	0.321330803	0.023793584	0.204069163
RAC1	0.187951808	8.095261911	0.023813117	0.204114468
FGF22	-0.51984485	1.027176484	0.023898006	0.20465956
ARHGAP1	0.219088255	6.583094135	0.023905288	0.20465956
NT5DC3	0.267621983	4.298442574	0.02399317	0.205289228
VENTX	-1.388622968	-1.249653902	0.024025744	0.205445209
NUGGC	-0.931668458	-0.661869834	0.024065587	0.205663124
NAMPT	0.250587341	6.75357495	0.024116735	0.205977339
APOBEC3F	0.297985049	2.99389837	0.024202919	0.206590229
ACTN1	0.224103391	9.233165223	0.024255616	0.206916725
ZNF274	0.24388288	5.109943681	0.02430834	0.207078996
FGFR1	-0.229309836	5.491521022	0.024317537	0.207078996
TIMM8A	-0.292752924	3.517088229	0.024318011	0.207078996
NDRG4	0.313752569	3.671771324	0.024369837	0.207397014
UBE2G2	-0.212181944	7.242373554	0.024394632	0.207463599
VSIG10L	-0.804080075	-0.440986647	0.02440663	0.207463599
S100A7A	0.488454415	1.498783215	0.024434705	0.207579054
USP13	-0.374360454	2.985708521	0.024470864	0.207679527
SRPX2	0.87773499	-0.12426517	0.024487995	0.207679527
BTBD18	1.218122888	-1.412100975	0.024490031	0.207679527
NAV2	0.230188924	6.612076714	0.02456175	0.208164462
ASAH1	0.234715811	5.921218644	0.02460139	0.20837712
RBPMS	-0.201133862	6.820378205	0.024775426	0.209339464
COPA	0.18729989	8.562316276	0.02478523	0.209339464
CYB5R1	0.229828882	6.686047396	0.024786469	0.209339464
JAKMIP3	0.763603732	-0.24958429	0.024798219	0.209339464
RAI1	0.234220537	5.537483966	0.02480596	0.209339464
SLC35B4	-0.215842604	6.061068032	0.024813143	0.209339464
GPR83	-0.290092275	3.973724949	0.024817316	0.209339464
IL4I1	0.713579961	0.445646891	0.024851771	0.209488772
TFAP4	0.274688987	3.759323972	0.024864268	0.209488772
THSD1	0.626639624	0.232035575	0.024939364	0.209997945
FAM178B	-0.455413483	2.037110338	0.024958739	0.210001682
ATP5F1E	-0.380272114	5.622636876	0.024980761	0.210001682
NEK3	0.246616842	5.020477207	0.024983793	0.210001682
MERTK	-0.240140609	4.967134031	0.025008209	0.210083621
IGDCC3	-0.218609012	7.08409721	0.02503422	0.210178857
SLC6A13	-0.582255068	0.627662635	0.025060424	0.210275601
PTCH2	-0.561283072	1.341670348	0.025079338	0.210311102
CCR1	0.300280415	4.350769901	0.025135164	0.210655912
TRIAP1	-0.282962539	4.435054316	0.025156371	0.210710349
TTLL4	0.207388539	6.983432634	0.025208147	0.211020628
ANKRD55	-0.753271611	0.039433322	0.025252436	0.211220899
LGALS2	-0.530983994	1.219234865	0.025264189	0.211220899
RIDA	-0.318605598	3.296016266	0.025276312	0.211220899
OAT	-0.258294261	6.546789455	0.025318999	0.211366724
SLX4IP	-0.292907849	3.682341776	0.025323277	0.211366724
CLEC1A	0.471958899	1.787232577	0.025341471	0.211386726
PLAAT3	0.246078208	6.13334016	0.025360083	0.211386726
CHST13	-0.390082438	2.109011578	0.025371959	0.211386726
NR1D2	0.222961154	4.95054059	0.025384708	0.211386726
LRP6	-0.196899507	6.168684087	0.025454065	0.211841125
SMAGP	-0.243715378	6.7168644	0.025595326	0.212893062
C4B	0.736508222	-0.104828832	0.025669471	0.213385861
AVL9	0.198892617	6.211358857	0.025707227	0.213465966
C4BPA	-0.643346384	0.894291815	0.025712299	0.213465966
SYNJ2	0.184702049	6.808414973	0.025723819	0.213465966
GFOD1	0.507555501	1.110331772	0.025745496	0.213522142
HGS	0.221640347	7.8989398	0.025882087	0.214530745
DOCK7	0.241424113	5.135985502	0.025992499	0.215321323
LRATD2	0.284832565	4.151554679	0.026015342	0.215385982
NASP	-0.211301362	8.233091606	0.02605734	0.21560906
ANK1	-0.341486844	3.285436192	0.026147786	0.216134725
ZNF841	0.236160584	5.074607357	0.026151049	0.216134725
ATP1B3	-0.277095115	7.597843144	0.026287218	0.217134845
POU4F1	-0.254236789	4.038050988	0.026458707	0.218415638
RHBDL2	0.592591749	0.259361365	0.026472774	0.218415638
ABITRAM	0.258646968	4.804188165	0.026637039	0.219644392
TMEM45A	0.489650819	1.620943572	0.026663803	0.219738583
WFIKKN2	-1.066621294	-1.008922704	0.026696904	0.219773943
ODAD1	-1.539147925	-1.767739434	0.026698782	0.219773943
PIWIL2	-0.63607618	0.790170102	0.026732982	0.219845483
COL20A1	0.909372554	-0.682809042	0.026738172	0.219845483
CX3CL1	-0.245263355	4.97551776	0.026768836	0.219971332
DAPK1	-0.200071289	6.156863802	0.026791471	0.2200311
IARS1	0.18252471	8.192503734	0.026932707	0.220771139
C11orf65	0.727929123	0.209648144	0.026941025	0.220771139
FAM217A	-0.867890109	-0.738547473	0.026941957	0.220771139
PTPN18	0.212175651	5.935618043	0.026944957	0.220771139
NPHP1	-0.826585432	-0.494749486	0.026965442	0.220771139
KPNA3	-0.252405614	8.089569663	0.026979993	0.220771139
GAS2L1	0.297876949	4.531560164	0.026989476	0.220771139
AGBL2	-0.945242212	-0.817573007	0.027073755	0.221334128
TPM2	-0.216257908	5.75893965	0.027143952	0.221781414
PAPLN	-0.442185593	1.437851684	0.027175022	0.221908686
HYOU1	0.185016757	8.936159118	0.027195562	0.221949881
PIK3R3	-0.249379902	4.265754249	0.027226829	0.222078519
ZNF669	0.311823981	3.239437653	0.027282875	0.222409007
MAPK8IP2	0.252119686	5.93897141	0.027324087	0.222618255
SHB	-0.310022037	4.470930653	0.027392755	0.223050838
TRAIP	0.261884	4.58812016	0.027515797	0.223678119
MGAT4B	0.198998808	8.5008233	0.027516288	0.223678119
TMOD1	-0.269372281	4.15233009	0.027516641	0.223678119
C1orf198	-0.20715695	5.769948325	0.027537565	0.223678147
CTTN	0.177364391	9.466767999	0.027547878	0.223678147
SMTNL1	0.878378116	-0.493967668	0.027599226	0.22396811
RASGEF1A	1.089522596	-0.780248422	0.027688359	0.224492244
TM4SF1	0.285956179	3.24271851	0.027695161	0.224492244
TMEM260	-0.274351166	3.513866123	0.027746504	0.224781208
ECH1	0.268091207	4.941004388	0.027804058	0.225120135
PLEKHG4B	-0.185319565	8.361724908	0.02783561	0.225248276
H2BC18	0.493279317	1.115364637	0.028034061	0.226726064
TBC1D10A	-0.28647686	4.08930613	0.02809364	0.226950265
DBF4B	0.21118649	6.150612906	0.028112184	0.226950265
ARHGAP32	0.239526417	7.703183971	0.028134389	0.226950265
PPM1D	-0.243660873	5.290121995	0.028139267	0.226950265
EMC10	-1.157785958	-0.743490829	0.028141009	0.226950265
RPL22	-0.281810967	4.779466148	0.028161455	0.226987349
ADGRD2	-0.637198624	0.680677423	0.028236569	0.227464782
HOXB7	-0.313202489	3.022092483	0.028280913	0.227693936
ACP2	0.243341864	5.491852486	0.028334416	0.227992088
S1PR2	-0.199147241	6.85213923	0.028349781	0.227992088
CBARP	0.332362203	3.66854597	0.028523023	0.229256602
WDR62	0.261242057	5.760544126	0.028550453	0.229348364
ZNF136	0.466822122	1.359258303	0.028577013	0.229433048
ZNF367	0.270553637	4.428168811	0.028745296	0.23065483
FBXO44	-0.320125528	3.371830653	0.028784252	0.230838097
NELFE	0.190388667	5.952985764	0.028856063	0.231254892
RIN1	0.307416687	2.947994386	0.028868515	0.231254892
FMO4	-0.640383116	0.160163057	0.028898633	0.23136675
TMIGD2	0.677859621	0.107773886	0.028991885	0.231983671
TIGD1	-0.41188716	1.828324472	0.029073059	0.232503307
ZNF473	0.235866825	4.695295735	0.029131116	0.232837601
TFPI	0.336340687	3.522232031	0.029309445	0.234023744
ESPNL	-1.522363915	-1.609903124	0.029312197	0.234023744
MYEF2	-0.247977526	4.973364209	0.029374519	0.234390662
DCAF11	-0.248985193	5.430351657	0.029406869	0.234518144
ABLIM2	-0.549451537	0.758787227	0.029585525	0.23580218
MCCC2	-0.182598192	8.036609153	0.029601969	0.23580218
KLC3	0.528052181	1.715996217	0.029650445	0.23580218
IL1RAP	0.401596573	2.53222883	0.02965152	0.23580218
SOX12	-0.253568502	4.918580851	0.029666119	0.23580218
HEXIM1	-0.19886438	8.346449619	0.029666657	0.23580218
SNAP23	-0.249061962	4.460222154	0.029696017	0.235904628
ABCA5	-0.278771055	4.688121749	0.029724754	0.236002025
SYNGR1	-0.315345225	3.825810143	0.029767927	0.236213859
MAPK11	0.646484107	0.632594822	0.029796211	0.236307384
CLTB	0.26700421	5.783017197	0.029822134	0.236382084
PCDH12	-0.920313567	-0.593370899	0.029881806	0.236724064
ACOT9	0.271325888	4.921250204	0.029920145	0.23678933
CRACR2A	-0.521429291	1.669502586	0.029931196	0.23678933
KCNAB2	-0.275307721	3.326088147	0.029939641	0.23678933
TBC1D8	0.203050132	5.680815341	0.030012161	0.236979746
RIC1	-0.2198399	5.543358503	0.030019421	0.236979746
SMCO2	1.305628531	-1.242409847	0.030049249	0.236979746
SORD	-0.232974722	5.267360112	0.03006068	0.236979746
SPIN3	-0.253103051	4.046614787	0.030063119	0.236979746
ZBTB10	-0.253892496	7.088272613	0.030068613	0.236979746
ALG1	-0.248515742	4.733379022	0.030079535	0.236979746
MUC17	0.694487358	0.697413187	0.030099757	0.237008696
TOR4A	0.376719401	2.176582904	0.030181915	0.237498209
AANAT	0.809183108	-0.542061254	0.030195087	0.237498209
MAP3K1	0.22708883	5.576756698	0.030291767	0.238127871
IFNLR1	0.367289561	2.580065294	0.030383846	0.238702687
LYZ	-0.269657647	3.401423542	0.030431538	0.238702687
FBXO8	0.322292577	3.549586067	0.030435499	0.238702687
LIN7A	-0.728002709	1.134546873	0.030438271	0.238702687
ZNF30	0.41010024	1.562698577	0.030449888	0.238702687
CFAP157	0.42991432	2.103331298	0.030464882	0.238702687
SLC7A8	-0.225662143	9.744167073	0.030513687	0.238954368
CSF2RA	0.227791088	5.487317035	0.030590913	0.239317755
ICA1L	0.480427486	1.688505585	0.030593508	0.239317755
ACSL5	0.353423329	2.436016767	0.030701783	0.239927854
PHKG2	-0.247605961	5.815942087	0.030714159	0.239927854
TRIM5	0.216384143	5.038123769	0.030733172	0.239927854
NCKAP5L	-0.220312458	6.401481963	0.030738505	0.239927854
COL5A1	0.320986561	3.272306385	0.030758945	0.239956629
TMEM97	-0.194756313	7.868011951	0.030791021	0.240076097
PLAAT4	0.5257799	3.222586279	0.030808622	0.240082642
GJB2	0.322651522	3.045658163	0.030878358	0.240408229
TNC	0.792286679	0.076097387	0.030886583	0.240408229
KANK4	-0.207621329	5.600720433	0.030900757	0.240408229
ODF3B	0.614735842	1.520410693	0.030928785	0.240495654
AKR1C3	-0.449932167	1.831825039	0.031015733	0.240928013
BMP1	0.302916456	4.477426838	0.031018031	0.240928013
TMED6	-0.980910459	-0.580606559	0.031084975	0.241317126
NAGK	0.247158593	6.177093329	0.031127455	0.241421027
ADGRG5	-0.312992837	2.474196461	0.03113207	0.241421027
MRFAP1	-0.211747155	8.235044629	0.031152231	0.241446648
ZNF446	-0.567671988	1.484361046	0.031316475	0.242573185
EMID1	-0.531499674	0.621488124	0.031331452	0.242573185
SYNE1	-0.382009133	2.416499013	0.031456474	0.243409551
RGS16	-0.3300865	2.595383932	0.031473571	0.243410341
APOC1	-0.468978655	1.062841283	0.031508358	0.243547871
WLS	-0.19749749	7.580614207	0.031540813	0.243667239
FOXP1	-0.530811466	1.25883897	0.03157645	0.243778527
MAP3K8	0.202352427	5.866445	0.031589258	0.243778527
GALM	-0.245470135	4.713057397	0.031615755	0.24385162
TLE3	-0.192622631	8.287125658	0.031743554	0.244705556
EIF2B2	-0.238754105	6.018807908	0.031789615	0.244812835
RGPD6	-1.197920235	-1.288543027	0.031791655	0.244812835
ZHX1	-0.327896892	4.594200216	0.031831732	0.244963484
FLT4	-0.384328393	2.593120578	0.031845424	0.244963484
MYL6B	-0.340211949	3.540057571	0.031934086	0.245513639
AQP11	-0.442391412	2.100813928	0.03204208	0.245719016
JADE2	-0.226806638	4.850610901	0.032053624	0.245719016
CXCL16	0.247525867	4.132955352	0.032071168	0.245719016
DCUN1D4	-0.284471532	5.263021662	0.032078391	0.245719016
ERV3-1	-0.317710229	3.304008157	0.032079188	0.245719016
NAGA	0.239013264	5.373451222	0.032082175	0.245719016
PDLIM5	0.251907592	4.783077966	0.032085189	0.245719016
ITGA11	1.477466323	-1.688569338	0.032098044	0.245719016
DESI2	-0.21208522	6.27805474	0.032175714	0.246182029
C4BPB	-0.359423611	2.393235462	0.032292148	0.246940969
ORC1	0.207425504	5.367870385	0.032336632	0.247149189
PPP2R5B	0.220636809	4.752629496	0.032384886	0.247312394
UQCRH	-0.403038565	6.351290171	0.032392519	0.247312394
MMAA	0.68995801	-0.176117214	0.032418924	0.247317867
LINC02491	0.689957986	-0.176117214	0.03242777	0.247317867
ECHDC1	-0.258657205	5.560120744	0.032523453	0.247689831
PKD1L1	0.727552911	-0.224285187	0.032538392	0.247689831
PSKH1	-0.244498015	5.29135703	0.032542745	0.247689831
ZNF710	0.269413344	5.034416043	0.032554535	0.247689831
IFIT2	0.536230655	1.468894269	0.032568011	0.247689831
ADGRV1	-0.478244437	0.947122926	0.0325803	0.247689831
KLF13	-0.198368404	7.090858407	0.03262975	0.24793417
ERAP2	0.231232372	5.921565437	0.032673321	0.248133606
CEP85	0.184463201	8.971979033	0.032707403	0.248260805
ANKK1	0.450721224	1.315452194	0.032789354	0.248535793
TFEB	-0.314355515	5.271186567	0.032793449	0.248535793
PKD1	0.25031533	6.0091388	0.032795689	0.248535793
CHRNB1	0.223754544	5.294346313	0.032935924	0.249466546
ARG2	0.317297804	3.235023117	0.032998336	0.249807174
CMKLR2	-1.413652715	-1.177227236	0.033116021	0.250565643
KAT2A	-0.207831365	5.900175914	0.033215202	0.250967135
NPC1	0.207839699	5.793774558	0.033219342	0.250967135
FKBP9	0.190769404	5.965652372	0.03322165	0.250967135
SULT1B1	-1.046358856	-0.904716892	0.033323363	0.251602811
SLC41A3	0.226872565	5.258666057	0.033344952	0.251633166
NMRK2	0.360131592	2.110989061	0.033377887	0.251749069
CACNA1A	-0.670124765	0.287620833	0.033434389	0.251915932
WDR26	-0.199450994	7.818355135	0.033435187	0.251915932
ATP6V1A	-0.225763107	6.821633045	0.033499252	0.252223868
FHL2	0.215662104	6.346773653	0.033511277	0.252223868
MAGED2	0.196731973	6.406852822	0.033623554	0.2529252
ODAM	-0.414961095	1.612585276	0.033639776	0.2529252
EPPK1	0.24296387	6.616818447	0.033679202	0.253088781
GAS2	-1.13596142	-1.224146908	0.033699141	0.253105818
SNAPC2	0.377150313	2.896666724	0.033745999	0.253233427
EYA1	-1.042082698	-0.978065058	0.033751492	0.253233427
ING5	-0.228690307	4.571514689	0.033819657	0.253493654
SLC26A2	-0.206590519	7.658911937	0.033821572	0.253493654
CCNT2	-0.200604518	6.660926542	0.033868764	0.253714598
GNPAT	-0.219534784	5.317261007	0.033927082	0.25382738
PARD6B	0.242475374	6.141363033	0.03393022	0.25382738
GSTM4	-0.330073161	2.50096351	0.033936985	0.25382738
PFKP	0.190128622	9.555337532	0.034017269	0.254250057
MFSD4B	-0.205067124	6.226263728	0.034028999	0.254250057
GAN	-0.201518101	7.639032041	0.034139175	0.254940251
HMX2	-0.672252031	0.71974001	0.034193113	0.255209983
ZBTB45	0.28016026	3.690119389	0.034301555	0.25588603
AASS	-0.39932047	2.559648828	0.034324531	0.255924129
MAGED1	-0.211778663	8.15509808	0.034352701	0.256000901
NDUFAB1	-0.275500486	5.939738547	0.034435591	0.256401033
GPR63	-0.696966128	-0.007922181	0.034442197	0.256401033
SAMD11	-1.219905871	-1.570093208	0.034526306	0.25689365
DPEP2	0.56077567	0.722728394	0.034546123	0.256907642
DIXDC1	-0.361871363	2.338912915	0.034698684	0.257886635
EGR1	0.338829492	4.211698176	0.034713777	0.257886635
EIF2D	-0.210085002	5.518622248	0.034761223	0.258105238
DHRS13	0.335353314	3.845912513	0.034803078	0.258282115
SHMT2	0.237491078	6.967885106	0.034835777	0.258363242
FAR2	-0.219180104	6.079467175	0.034850086	0.258363242
BLMH	-0.211142351	6.318855109	0.034962699	0.259064016
POGLUT2	-0.279113331	3.493876724	0.035046237	0.259491045
ERVV-1	-0.35446951	4.538792107	0.035072549	0.259491045
ZNF816	0.290682418	3.992637415	0.035074682	0.259491045
ARK2N	0.214776919	4.667633893	0.035099991	0.259544229
DHFR2	-0.494854937	1.53451047	0.03512	0.259558184
EIF1B	-0.241411106	4.814702108	0.03520312	0.260038315
GYS1	0.188984228	7.742961733	0.035255242	0.260289089
SPTLC3	-0.270570888	4.029646311	0.035456505	0.261640146
CALCOCO2	0.191290833	7.871449973	0.035573438	0.262367845
PLEKHM2	0.210792743	6.043329698	0.035619555	0.26248308
SLX4	0.217663558	5.013904856	0.035625714	0.26248308
C1orf21	0.277509988	3.442067941	0.035652079	0.262542277
NLN	0.221386946	6.48487296	0.035742646	0.26304254
CBL	-0.181706037	8.759917981	0.035756743	0.26304254
SHE	-0.977035595	-0.778905363	0.035785073	0.26308494
PEX7	0.345746513	2.357585053	0.035799242	0.26308494
FAXC	0.495545634	1.53607142	0.035925662	0.263878595
RNF152	-0.809990254	-0.645796177	0.03596641	0.264042487
TMEM150B	-1.246710958	-0.431633686	0.036153116	0.265277191
ZNF331	-0.189128389	5.931919439	0.036180901	0.265309582
SS18L2	-0.368085262	3.457534149	0.03620647	0.265309582
SCD	0.179276662	10.5450462	0.0362131	0.265309582
FAM171B	-0.275385039	4.370756579	0.036284689	0.265698161
TFDP2	-0.200968157	6.987177126	0.036397387	0.266387209
BTBD1	0.268330435	5.027338058	0.036425847	0.266459352
ERBB3	-0.193461238	6.987576416	0.03645498	0.266536334
IYD	-0.63659754	0.387987552	0.03651025	0.266794331
GRPEL2	0.305364904	4.834084129	0.036527521	0.266794331
TCP11L1	0.267250406	4.554451239	0.036597754	0.267137708
TMCC1	0.206555047	5.309033386	0.036611836	0.267137708
TTLL6	0.876791659	-0.298918215	0.036662059	0.267367958
SLC35A4	0.199471406	7.583698506	0.036683617	0.267389032
CFAP300	-0.281480201	3.896845812	0.03679121	0.268036877
TCN2	0.293287837	3.485591223	0.036866614	0.268449673
SDC1	0.241626381	7.516032669	0.036896429	0.268481031
TRAK1	0.189370489	6.722125469	0.03690841	0.268481031
DGKD	0.188804156	6.831744532	0.036938127	0.268560807
IL12RB2	0.671398096	0.308572121	0.036972095	0.268671393
PPFIA1	-0.189147142	9.134851886	0.036998015	0.268723413
TMEM144	0.275351029	3.258770517	0.037081666	0.269194478
H3-3A	-0.185468601	7.574070492	0.037159839	0.269625315
OCLN	0.180530996	6.825465992	0.037240762	0.270075662
ACBD7	-0.374341233	3.122825808	0.037305466	0.270407989
IFITM10	0.451062346	1.734928157	0.03736665	0.270714479
WNT10B	-0.342251793	3.051234945	0.03745925	0.271248149
RPS6KA5	-0.230651313	4.439819489	0.037533216	0.271646416
TAPBPL	0.251170028	4.416250637	0.037595454	0.271781705
MYBPC2	-0.386111826	2.283341495	0.037597829	0.271781705
CNST	-0.217968953	5.363556352	0.037608835	0.271781705
NAA40	-0.190530682	6.024261659	0.037724387	0.2722777
HOPX	-0.404671691	1.504045374	0.037728333	0.2722777
CBLC	-0.256231098	4.700332885	0.037734499	0.2722777
GDI1	0.201460107	6.50160669	0.038000535	0.273933308
ZDHHC2	-0.346031692	2.797073083	0.038002198	0.273933308
MCF2L	-0.274505923	3.904889074	0.038041649	0.274079746
ZC3H12D	0.821021403	-0.256790336	0.038077252	0.274180981
SLC35G1	-0.28375001	3.255325831	0.038093985	0.274180981
ARRDC3	0.228809382	7.1442532	0.038141421	0.274379512
LHFPL2	0.196771133	5.5575074	0.038173386	0.274379512
BTN2A1	0.237383738	4.952508805	0.038179038	0.274379512
DIO3	0.430643304	1.817308956	0.038209859	0.274463296
ATF6	0.212518585	6.206697336	0.038238386	0.274530527
MED31	-0.572550072	0.547717317	0.038358126	0.275037589
TYSND1	-0.211906685	5.784067651	0.038384054	0.275037589
CAV3	-1.59850992	-2.021061962	0.038399986	0.275037589
FOXN2	0.310403511	5.767537103	0.03840495	0.275037589
[truncated: 12,324 more rows]
