# Supplementary material for: H2S‐Releasing Versatile Montmorillonite Nanoformulation Trilogically Renovates the Gut Microenvironment for Inflammatory Bowel Disease Modulation
Source: Adv Sci (Weinh). 2024 Feb 2;11(14):2308092. doi: 10.1002/advs.202308092 (PMC11005690; doi:10.1002/advs.202308092)
Supplement: Supplementary file 2 — Supporting Information [file ADVS-11-2308092-s001.zip › Supporting information/Supporting information 15. GO analysis (Caco-2).xls]

ONTOLOGY	ID	Description	GeneRatio	BgRatio	pvalue	p.adjust	qvalue	geneID	Count
GO:0022409	BP	GO:0022409	positive regulation of cell-cell adhesion	16/188	321/18614	1.75456778768754e-07	0.000531107669333017	0.000448061205571575	IL1A/HLA-DRA/TNFSF9/IL23A/ETS1/PLAUR/HLA-DPA1/LGALS1/CARD11/EBI3/EGR3/FOXA1/FGA/ADA/IHH/LEP	16
GO:0045785	BP	GO:0045785	positive regulation of cell adhesion	19/188	482/18614	4.56946542299412e-07	0.00060958131137496	0.00051426434419893	IL1A/HLA-DRA/TNFSF9/ITGA2/IL23A/ETS1/LIF/PLAUR/HLA-DPA1/LGALS1/CARD11/EBI3/EGR3/FOXA1/FGA/ADA/IHH/NDNF/LEP	19
GO:0022407	BP	GO:0022407	regulation of cell-cell adhesion	19/188	491/18614	6.04144015237819e-07	0.00060958131137496	0.00051426434419893	IL1A/HLA-DRA/TNFSF9/IL1RN/IL23A/ETS1/PLAUR/HLA-DPA1/CEACAM1/LGALS1/CARD11/EBI3/EGR3/FOXA1/FGA/ADA/IHH/FOXJ1/LEP	19
GO:1903039	BP	GO:1903039	positive regulation of leukocyte cell-cell adhesion	13/188	273/18614	4.292313664097e-06	0.0032482083653054	0.00274030340765771	IL1A/HLA-DRA/TNFSF9/IL23A/ETS1/HLA-DPA1/LGALS1/CARD11/EBI3/EGR3/ADA/IHH/LEP	13
GO:0050863	BP	GO:0050863	regulation of T cell activation	15/188	377/18614	6.99106204819534e-06	0.00364061313499463	0.00307134994366386	IL1A/TNFRSF9/HLA-DRA/TNFSF9/IL23A/HLA-DPA1/CEACAM1/LGALS1/CARD11/EBI3/EGR3/ADA/IHH/FOXJ1/LEP	15
GO:1903037	BP	GO:1903037	regulation of leukocyte cell-cell adhesion	15/188	378/18614	7.21627975221929e-06	0.00364061313499463	0.00307134994366386	IL1A/HLA-DRA/TNFSF9/IL23A/ETS1/HLA-DPA1/CEACAM1/LGALS1/CARD11/EBI3/EGR3/ADA/IHH/FOXJ1/LEP	15
GO:0050870	BP	GO:0050870	positive regulation of T cell activation	12/188	249/18614	8.9706751665532e-06	0.00387917624702236	0.00327261021865535	IL1A/HLA-DRA/TNFSF9/IL23A/HLA-DPA1/LGALS1/CARD11/EBI3/EGR3/ADA/IHH/LEP	12
GO:0002460	BP	GO:0002460	adaptive immune response based on somatic recombination of immune receptors built from immunoglobulin superfamily domains	13/188	311/18614	1.73547478107391e-05	0.00517273101145646	0.00436389874768952	IL21R/IL2RB/HLA-DRA/ULBP1/ULBP2/IL23A/LTA/HLA-DPA1/CEACAM1/EBI3/ADA/SUSD4/FOXJ1	13
GO:0042129	BP	GO:0042129	regulation of T cell proliferation	10/188	183/18614	1.73734902669141e-05	0.00517273101145646	0.00436389874768952	IL1A/TNFRSF9/TNFSF9/IL23A/HLA-DPA1/CARD11/EBI3/IHH/FOXJ1/LEP	10
GO:0070663	BP	GO:0070663	regulation of leukocyte proliferation	12/188	268/18614	1.8719423628477e-05	0.00517273101145646	0.00436389874768952	IL1A/TNFRSF9/TNFSF9/IL23A/HLA-DPA1/CARD11/EBI3/ADA/KIT/IHH/FOXJ1/LEP	12
GO:0048566	BP	GO:0048566	embryonic digestive tract development	5/188	33/18614	1.87975028496931e-05	0.00517273101145646	0.00436389874768952	FOXF2/CXCL8/ADA/IHH/PDGFRA	5
GO:0007159	BP	GO:0007159	leukocyte cell-cell adhesion	15/188	415/18614	2.17038141467865e-05	0.00547478711852691	0.00461872395790388	IL1A/HLA-DRA/TNFSF9/IL23A/ETS1/HLA-DPA1/CEACAM1/LGALS1/CARD11/EBI3/EGR3/ADA/IHH/FOXJ1/LEP	15
GO:0033077	BP	GO:0033077	T cell differentiation in thymus	7/188	86/18614	2.62833747909024e-05	0.00611998273015857	0.00516303378483637	IL1A/TNFRSF9/CARD11/EGR3/ADA/IHH/FOXJ1	7
GO:0050670	BP	GO:0050670	regulation of lymphocyte proliferation	11/188	239/18614	3.26235242417864e-05	0.00705367199142054	0.00595072705342661	IL1A/TNFRSF9/TNFSF9/IL23A/HLA-DPA1/CARD11/EBI3/ADA/IHH/FOXJ1/LEP	11
GO:0032944	BP	GO:0032944	regulation of mononuclear cell proliferation	11/188	243/18614	3.79646557204428e-05	0.00766126752438535	0.00646331612475749	IL1A/TNFRSF9/TNFSF9/IL23A/HLA-DPA1/CARD11/EBI3/ADA/IHH/FOXJ1/LEP	11
GO:0019221	BP	GO:0019221	cytokine-mediated signaling pathway	16/188	492/18614	4.13984090202662e-05	0.00783206150652162	0.00660740396599776	IL21R/IL2RB/IL1A/CXCL8/IL1RN/STING1/CCL22/CEACAM1/TRIM6/EBI3/ECM1/KIT/IFNL4/SLC1A1/IL17REL/LEP	16
GO:0070665	BP	GO:0070665	positive regulation of leukocyte proliferation	9/188	166/18614	4.89588087649278e-05	0.0087175478900845	0.00735443158289256	IL1A/TNFSF9/IL23A/HLA-DPA1/CARD11/EBI3/ADA/KIT/LEP	9
GO:0002449	BP	GO:0002449	lymphocyte mediated immunity	12/188	300/18614	5.62836921180603e-05	0.00896688084428255	0.00756477767747447	IL21R/IL2RB/HLA-DRA/ULBP1/ULBP2/IL23A/LTA/HLA-DPA1/CEACAM1/SUSD4/FOXJ1/LEP	12
GO:0030217	BP	GO:0030217	T cell differentiation	12/188	300/18614	5.62836921180603e-05	0.00896688084428255	0.00756477767747447	IL1A/TNFRSF9/HLA-DRA/TNFSF9/IL23A/CARD11/EGR3/ADA/KIT/IHH/FOXJ1/LEP	12
GO:0042098	BP	GO:0042098	T cell proliferation	10/188	213/18614	6.33343069934338e-05	0.0095856473634562	0.00808679098768792	IL1A/TNFRSF9/TNFSF9/IL23A/HLA-DPA1/CARD11/EBI3/IHH/FOXJ1/LEP	10
GO:1903522	BP	GO:1903522	regulation of blood circulation	11/188	261/18614	7.23828388220087e-05	0.0104334691959152	0.00880204345775404	KCNE4/GHRL/AVPR2/FGA/APELA/ADA/SLC1A1/ABCC9/KCND3/MYL4/LEP	11
GO:0046635	BP	GO:0046635	positive regulation of alpha-beta T cell activation	6/188	72/18614	8.80669866473354e-05	0.0121172167537038	0.0102225124213606	HLA-DRA/IL23A/CARD11/EBI3/ADA/IHH	6
GO:0042102	BP	GO:0042102	positive regulation of T cell proliferation	7/188	105/18614	9.4780186546332e-05	0.0123665963041382	0.0104328978261747	IL1A/TNFSF9/IL23A/HLA-DPA1/CARD11/EBI3/LEP	7
GO:1903131	BP	GO:1903131	mononuclear cell differentiation	15/188	474/18614	9.80503175749313e-05	0.0123665963041382	0.0104328978261747	IL1A/TNFRSF9/HLA-DRA/TNFSF9/IL23A/HDAC9/JUN/LGALS1/CARD11/EGR3/ADA/KIT/IHH/FOXJ1/LEP	15
GO:0030098	BP	GO:0030098	lymphocyte differentiation	14/188	422/18614	0.000102630657992558	0.0124265200697389	0.0104834516332608	IL1A/TNFRSF9/HLA-DRA/TNFSF9/IL23A/HDAC9/LGALS1/CARD11/EGR3/ADA/KIT/IHH/FOXJ1/LEP	14
GO:0002706	BP	GO:0002706	regulation of lymphocyte mediated immunity	9/188	184/18614	0.000108228090224426	0.012600247273436	0.0106300140439051	HLA-DRA/ULBP1/ULBP2/IL23A/LTA/CEACAM1/SUSD4/FOXJ1/LEP	9
GO:0050671	BP	GO:0050671	positive regulation of lymphocyte proliferation	8/188	145/18614	0.000114354429097393	0.0128204021065855	0.0108157444440653	IL1A/TNFSF9/IL23A/HLA-DPA1/CARD11/EBI3/ADA/LEP	8
GO:0051251	BP	GO:0051251	positive regulation of lymphocyte activation	12/188	327/18614	0.000127401786791718	0.0129400534871327	0.0109166865786114	IL1A/HLA-DRA/TNFSF9/IL23A/HLA-DPA1/LGALS1/CARD11/EBI3/EGR3/ADA/IHH/LEP	12
GO:0010720	BP	GO:0010720	positive regulation of cell development	14/188	432/18614	0.000131162468438196	0.0129400534871327	0.0109166865786114	MAP1B/HLA-DRA/TNFSF9/IL23A/LTA/LIF/L1CAM/EGR3/ADA/KIT/PLXNC1/IHH/CUX2/MAG	14
GO:0032946	BP	GO:0032946	positive regulation of mononuclear cell proliferation	8/188	148/18614	0.000131833073350501	0.0129400534871327	0.0109166865786114	IL1A/TNFSF9/IL23A/HLA-DPA1/CARD11/EBI3/ADA/LEP	8
GO:0045933	BP	GO:0045933	positive regulation of muscle contraction	5/188	49/18614	0.000132521195276218	0.0129400534871327	0.0109166865786114	ITGA2/GHRL/ADA/KIT/CACNA1S	5
GO:0002822	BP	GO:0002822	regulation of adaptive immune response based on somatic recombination of immune receptors built from immunoglobulin superfamily domains	9/188	190/18614	0.000138063820237404	0.0130599744955819	0.0110178561807876	HLA-DRA/ULBP1/ULBP2/IL23A/LTA/CEACAM1/ADA/SUSD4/FOXJ1	9
GO:0001914	BP	GO:0001914	regulation of T cell mediated cytotoxicity	5/188	50/18614	0.000146049708259695	0.0131283192629344	0.0110755142426508	HLA-DRA/ULBP1/ULBP2/IL23A/CEACAM1	5
GO:0033081	BP	GO:0033081	regulation of T cell differentiation in thymus	4/188	27/18614	0.000147460474046835	0.0131283192629344	0.0110755142426508	EGR3/ADA/IHH/FOXJ1	4
GO:0033089	BP	GO:0033089	positive regulation of T cell differentiation in thymus	3/188	11/18614	0.000157612229918549	0.0136312062846699	0.0114997675122526	EGR3/ADA/IHH	3
GO:0031103	BP	GO:0031103	axon regeneration	5/188	52/18614	0.000176252995338783	0.0148199393580694	0.0125026247570728	MAP1B/KIAA0319/JUN/SCARF1/MAG	5
GO:0031424	BP	GO:0031424	keratinization	6/188	83/18614	0.000194117514094272	0.0157849497126919	0.0133167416072855	KRT16/SPRR2D/IL1A/SPRR3/IVL/KRT17	6
GO:0002703	BP	GO:0002703	regulation of leukocyte mediated immunity	10/188	246/18614	0.000206854487442458	0.0157849497126919	0.0133167416072855	HLA-DRA/ULBP1/ULBP2/IL23A/LTA/CEACAM1/KIT/SUSD4/FOXJ1/LEP	10
GO:0033083	BP	GO:0033083	regulation of immature T cell proliferation	3/188	12/18614	0.000208588697888232	0.0157849497126919	0.0133167416072855	IL1A/TNFRSF9/IHH	3
GO:0033084	BP	GO:0033084	regulation of immature T cell proliferation in thymus	3/188	12/18614	0.000208588697888232	0.0157849497126919	0.0133167416072855	IL1A/TNFRSF9/IHH	3
GO:0070661	BP	GO:0070661	leukocyte proliferation	12/188	348/18614	0.00022665690076804	0.0164055884987886	0.0138403344280636	IL1A/TNFRSF9/TNFSF9/IL23A/HLA-DPA1/CARD11/EBI3/ADA/KIT/IHH/FOXJ1/LEP	12
GO:0002443	BP	GO:0002443	leukocyte mediated immunity	13/188	401/18614	0.000227629572827592	0.0164055884987886	0.0138403344280636	IL21R/IL2RB/HLA-DRA/ULBP1/ULBP2/IL23A/LTA/HLA-DPA1/CEACAM1/KIT/SUSD4/FOXJ1/LEP	13
GO:0002819	BP	GO:0002819	regulation of adaptive immune response	9/188	205/18614	0.000243892645878221	0.0166270080563586	0.0140271317944555	HLA-DRA/ULBP1/ULBP2/IL23A/LTA/CEACAM1/ADA/SUSD4/FOXJ1	9
GO:0048678	BP	GO:0048678	response to axon injury	6/188	87/18614	0.000251201698603142	0.0166270080563586	0.0140271317944555	MAP1B/KIAA0319/JUN/SCARF1/SLC1A1/MAG	6
GO:2000241	BP	GO:2000241	regulation of reproductive process	9/188	206/18614	0.00025284997603951	0.0166270080563586	0.0140271317944555	IL1A/LIF/PTGDR2/SYDE1/APELA/ADA/KIT/P2RY1/DEFB1	9
GO:0045987	BP	GO:0045987	positive regulation of smooth muscle contraction	4/188	31/18614	0.000256171695041124	0.0166270080563586	0.0140271317944555	ITGA2/GHRL/ADA/KIT	4
GO:0044703	BP	GO:0044703	multi-organism reproductive process	9/188	207/18614	0.000262078597908758	0.0166270080563586	0.0140271317944555	ITGA2/GHRL/LIF/PLA2G4C/SYDE1/APELA/A1CF/IHH/LEP	9
GO:0033079	BP	GO:0033079	immature T cell proliferation	3/188	13/18614	0.00026915209605602	0.0166270080563586	0.0140271317944555	IL1A/TNFRSF9/IHH	3
GO:0033080	BP	GO:0033080	immature T cell proliferation in thymus	3/188	13/18614	0.00026915209605602	0.0166270080563586	0.0140271317944555	IL1A/TNFRSF9/IHH	3
GO:0046651	BP	GO:0046651	lymphocyte proliferation	11/188	306/18614	0.000290604030060312	0.0175931679798513	0.0148422184616067	IL1A/TNFRSF9/TNFSF9/IL23A/HLA-DPA1/CARD11/EBI3/ADA/IHH/FOXJ1/LEP	11
GO:0001913	BP	GO:0001913	T cell mediated cytotoxicity	5/188	59/18614	0.000320699393885398	0.0186684051017519	0.0157493265094327	HLA-DRA/ULBP1/ULBP2/IL23A/CEACAM1	5
GO:0031102	BP	GO:0031102	neuron projection regeneration	5/188	59/18614	0.000320699393885398	0.0186684051017519	0.0157493265094327	MAP1B/KIAA0319/JUN/SCARF1/MAG	5
GO:0009159	BP	GO:0009159	deoxyribonucleoside monophosphate catabolic process	3/188	14/18614	0.000340015158298782	0.0193742162708344	0.0163447737635124	TYMP/UPP1/ADA	3
GO:0009612	BP	GO:0009612	response to mechanical stimulus	9/188	215/18614	0.000346457862863479	0.0193742162708344	0.0163447737635124	MAP1B/ITGA2/CASP5/KIAA0319/JUN/KIT/IHH/P2RY1/MAG	9
GO:0032943	BP	GO:0032943	mononuclear cell proliferation	11/188	313/18614	0.000352143939301327	0.0193742162708344	0.0163447737635124	IL1A/TNFRSF9/TNFSF9/IL23A/HLA-DPA1/CARD11/EBI3/ADA/IHH/FOXJ1/LEP	11
GO:0044706	BP	GO:0044706	multi-multicellular organism process	9/188	216/18614	0.000358426201244377	0.0193742162708344	0.0163447737635124	ITGA2/GHRL/LIF/PLA2G4C/SYDE1/APELA/A1CF/IHH/LEP	9
GO:0001910	BP	GO:0001910	regulation of leukocyte mediated cytotoxicity	6/188	95/18614	0.000404506703867892	0.021481434958037	0.018122497942447	HLA-DRA/ULBP1/ULBP2/IL23A/CEACAM1/LEP	6
GO:0002696	BP	GO:0002696	positive regulation of leukocyte activation	12/188	377/18614	0.000466828314758917	0.0243636087719869	0.0205540016625251	IL1A/HLA-DRA/TNFSF9/IL23A/HLA-DPA1/LGALS1/CARD11/EBI3/EGR3/ADA/IHH/LEP	12
GO:0045580	BP	GO:0045580	regulation of T cell differentiation	8/188	180/18614	0.000497233705139776	0.0255106173806458	0.0215216586738465	HLA-DRA/TNFSF9/IL23A/CARD11/EGR3/ADA/IHH/FOXJ1	8
GO:0090136	BP	GO:0090136	epithelial cell-cell adhesion	3/188	16/18614	0.000515370815840031	0.0260004576591296	0.0219349052496126	SERPINB8/KIT/IHH	3
GO:0030101	BP	GO:0030101	natural killer cell activation	6/188	100/18614	0.000532239268775471	0.0260276836749979	0.0219578740790934	IL21R/IL2RB/ULBP1/ULBP2/IL23A/LEP	6
GO:0007586	BP	GO:0007586	digestion	7/188	139/18614	0.000533107495160181	0.0260276836749979	0.0219578740790934	CCK/GHRL/TYMP/SI/FABP1/TFF3/LEP	7
GO:0045766	BP	GO:0045766	positive regulation of angiogenesis	8/188	185/18614	0.00059583947916988	0.0281813453663629	0.0237747792181929	IL1A/CXCL8/GHRL/ETS1/ANGPTL4/ECM1/APELA/PTGIS	8
GO:1904018	BP	GO:1904018	positive regulation of vasculature development	8/188	185/18614	0.00059583947916988	0.0281813453663629	0.0237747792181929	IL1A/CXCL8/GHRL/ETS1/ANGPTL4/ECM1/APELA/PTGIS	8
GO:0051969	BP	GO:0051969	regulation of transmission of nerve impulse	3/188	17/18614	0.000621169969189988	0.0288901575126424	0.0243727582027265	ITGA2/GHRL/TYMP	3
GO:0016358	BP	GO:0016358	dendrite development	9/188	234/18614	0.000639448155092658	0.0288901575126424	0.0243727582027265	MAP1B/GHRL/KIAA0319/KIF1A/SCARF1/SEMA3A/ABI3/CUX2/NEUROG3	9
GO:0007565	BP	GO:0007565	female pregnancy	8/188	187/18614	0.000639458392252078	0.0288901575126424	0.0243727582027265	ITGA2/GHRL/LIF/SYDE1/APELA/A1CF/IHH/LEP	8
GO:0016064	BP	GO:0016064	immunoglobulin mediated immune response	7/188	145/18614	0.000685694283940696	0.0291427081698171	0.0245858188652918	IL21R/IL2RB/HLA-DRA/LTA/HLA-DPA1/SUSD4/FOXJ1	7
GO:0050867	BP	GO:0050867	positive regulation of cell activation	12/188	394/18614	0.000688703034394211	0.0291427081698171	0.0245858188652918	IL1A/HLA-DRA/TNFSF9/IL23A/HLA-DPA1/LGALS1/CARD11/EBI3/EGR3/ADA/IHH/LEP	12
GO:0001916	BP	GO:0001916	positive regulation of T cell mediated cytotoxicity	4/188	40/18614	0.000693186319202785	0.0291427081698171	0.0245858188652918	HLA-DRA/ULBP1/ULBP2/IL23A	4
GO:0042755	BP	GO:0042755	eating behavior	4/188	40/18614	0.000693186319202785	0.0291427081698171	0.0245858188652918	CCK/GHRL/P2RY1/LEP	4
GO:1903524	BP	GO:1903524	positive regulation of blood circulation	4/188	40/18614	0.000693186319202785	0.0291427081698171	0.0245858188652918	GHRL/APELA/ADA/SLC1A1	4
GO:0010975	BP	GO:0010975	regulation of neuron projection development	13/188	452/18614	0.000706738095039698	0.0293054275847283	0.0247230947161688	MAP1B/KIAA0319/L1CAM/KIF1A/SCARF1/SEMA3A/DKK1/PLXNC1/ABI3/NDNF/CUX2/MAG/NEUROG3	13
GO:0002923	BP	GO:0002923	regulation of humoral immune response mediated by circulating immunoglobulin	3/188	18/18614	0.000739882873404468	0.0298616727706043	0.0251923628193577	LTA/SUSD4/FOXJ1	3
GO:0009125	BP	GO:0009125	nucleoside monophosphate catabolic process	3/188	18/18614	0.000739882873404468	0.0298616727706043	0.0251923628193577	TYMP/UPP1/ADA	3
GO:0048002	BP	GO:0048002	antigen processing and presentation of peptide antigen	5/188	71/18614	0.000756517187612582	0.0301312832487275	0.025419815749974	HLA-DRA/CTSE/ULBP1/ULBP2/HLA-DPA1	5
GO:0019724	BP	GO:0019724	B cell mediated immunity	7/188	148/18614	0.000773976844864913	0.0304263364857934	0.0256687330914871	IL21R/IL2RB/HLA-DRA/LTA/HLA-DPA1/SUSD4/FOXJ1	7
GO:0051960	BP	GO:0051960	regulation of nervous system development	13/188	461/18614	0.000847076145253325	0.0328730704061771	0.0277328843236784	MAP1B/GHRL/KIAA0319/LTA/LIF/TYMP/L1CAM/SEMA3A/DKK1/KIT/PLXNC1/CUX2/MAG	13
GO:0031341	BP	GO:0031341	regulation of cell killing	6/188	110/18614	0.000880165604174865	0.0337248263776876	0.028451455772528	HLA-DRA/ULBP1/ULBP2/IL23A/CEACAM1/LEP	6
GO:2000242	BP	GO:2000242	negative regulation of reproductive process	5/188	75/18614	0.000970823891728066	0.0367335490032607	0.0309897205438459	IL1A/LIF/PTGDR2/ADA/KIT	5
GO:0031532	BP	GO:0031532	actin cytoskeleton reorganization	6/188	114/18614	0.00106020100793469	0.0391369323294917	0.0330172996822794	ASB2/SYDE1/KIT/PDGFRA/ABI3/THSD7A	6
GO:0046634	BP	GO:0046634	regulation of alpha-beta T cell activation	6/188	114/18614	0.00106020100793469	0.0391369323294917	0.0330172996822794	HLA-DRA/IL23A/CARD11/EBI3/ADA/IHH	6
GO:1903706	BP	GO:1903706	regulation of hemopoiesis	12/188	415/18614	0.00107893969030101	0.0393488005125441	0.033196039171468	HLA-DRA/TNFSF9/IL23A/ETS1/LIF/CEACAM1/CARD11/TCIM/EGR3/ADA/IHH/FOXJ1	12
GO:0036293	BP	GO:0036293	response to decreased oxygen levels	10/188	306/18614	0.00113309375626995	0.0408318428598706	0.0344471861241966	IL1A/ITGA2/LTA/ANGPTL4/FABP1/ADA/SLC1A1/PTGIS/NDNF/LEP	10
GO:0045582	BP	GO:0045582	positive regulation of T cell differentiation	6/188	116/18614	0.0011601913502187	0.0413164613777884	0.0348560274381495	HLA-DRA/TNFSF9/IL23A/EGR3/ADA/IHH	6
GO:0046427	BP	GO:0046427	positive regulation of receptor signaling pathway via JAK-STAT	4/188	46/18614	0.00118080555789892	0.0413983126288771	0.0349250800471739	IL10RA/IL23A/KIT/LEP	4
GO:0043588	BP	GO:0043588	skin development	10/188	308/18614	0.00118984248388249	0.0413983126288771	0.0349250800471739	KRT16/SPRR2D/IL1A/COL1A2/ITGA2/SPRR3/IVL/KRT17/NGFR/DKK1	10
GO:0140353	BP	GO:0140353	lipid export from cell	4/188	47/18614	0.00128056824404102	0.0440486372126381	0.037160987560329	IL1A/GHRL/SELENOM/LEP	4
GO:0032355	BP	GO:0032355	response to estradiol	6/188	120/18614	0.00138171443146341	0.0469938155510085	0.0396456441245445	MAP1B/ITGA2/MMP15/FOXA1/IHH/LEP	6
GO:0045619	BP	GO:0045619	regulation of lymphocyte differentiation	8/188	212/18614	0.00143640447874597	0.0483110706351562	0.040756927081143	HLA-DRA/TNFSF9/IL23A/CARD11/EGR3/ADA/IHH/FOXJ1	8
GO:0009897	CC	GO:0009897	external side of plasma membrane	14/194	426/19518	9.67041243220241e-05	0.0250463681994042	0.0233107836523616	IL21R/IL2RB/TNFRSF9/ULBP1/ULBP2/ITGA2/EBI3/HEG1/FGA/ABCB1/ADA/KIT/PDGFRA/BTNL8	14
GO:0001533	CC	GO:0001533	cornified envelope	5/194	59/19518	0.000298502913379613	0.030375088196353	0.0282702507497047	KRT16/SPRR2D/SPRR3/IVL/KRT17	5
GO:0005902	CC	GO:0005902	microvillus	6/194	94/19518	0.000351834998413355	0.030375088196353	0.0282702507497047	PTPRH/CEACAM1/MYO7B/FOXA1/PDZK1/PDGFRA	6
GO:0048018	MF	GO:0048018	receptor ligand activity	19/191	497/18369	1.12235131214351e-06	0.000501691036528148	0.000469024706232603	CCK/IL1A/TNFSF9/CXCL8/IL1RN/GHRL/IL23A/LTA/LIF/TYMP/CCL22/EBI3/SEMA3A/CGA/APELA/DKK1/IFNL4/CGB3/LEP	19
GO:0005126	MF	GO:0005126	cytokine receptor binding	11/191	270/18369	0.000126417993231655	0.0269122559376762	0.0251599331384845	IL1A/TNFSF9/CXCL8/IL1RN/IL23A/LTA/LIF/CCL22/EBI3/ECM1/DEFB1	11
GO:0005125	MF	GO:0005125	cytokine activity	10/191	235/18369	0.000180619167366954	0.0269122559376762	0.0251599331384845	IL1A/TNFSF9/CXCL8/IL1RN/IL23A/LTA/LIF/CCL22/EBI3/IFNL4	10
