# Supplementary material for: H2S‐Releasing Versatile Montmorillonite Nanoformulation Trilogically Renovates the Gut Microenvironment for Inflammatory Bowel Disease Modulation
Source: Adv Sci (Weinh). 2024 Feb 2;11(14):2308092. doi: 10.1002/advs.202308092 (PMC11005690; doi:10.1002/advs.202308092)
Supplement: Supplementary file 2 — Supporting Information [file ADVS-11-2308092-s001.zip › Supporting information/Supporting information 16. KEGG analysis (Caco-2).xls]

ID	Description	GeneRatio	BgRatio	pvalue	p.adjust	qvalue	geneID	Count
hsa04060	hsa04060	Cytokine-cytokine receptor interaction	15/115	297/8464	1.07E-05	0.002486883	0.002179604	3587/50615/3560/3552/3604/8744/3576/3557/51561/4049/3976/6367/10148/4804/3952	15
hsa05321	hsa05321	Inflammatory bowel disease	6/115	65/8464	0.000237389	0.019985017	0.017515669	50615/3552/3122/51561/3113/3725	6
hsa05323	hsa05323	Rheumatoid arthritis	7/115	93/8464	0.000257318	0.019985017	0.017515669	3552/3122/3576/51561/3113/3725/4312	7
hsa04659	hsa04659	Th17 cell differentiation	7/115	108/8464	0.000640839	0.037328891	0.032716534	50615/3560/3122/51561/3113/3725/10148	7
hsa04940	hsa04940	Type I diabetes mellitus	4/115	43/8464	0.002653119	0.123635323	0.108358946	3552/3122/4049/3113	4
hsa04014	hsa04014	Ras signaling pathway	9/115	236/8464	0.00473024	0.168392471	0.147585902	2113/54979/8605/4804/25780/84647/3815/5156/2793	9
hsa00592	hsa00592	alpha-Linolenic acid metabolism	3/115	26/8464	0.005059001	0.168392471	0.147585902	54979/8605/84647	3
hsa04630	hsa04630	JAK-STAT signaling pathway	7/115	166/8464	0.007326653	0.176967995	0.155101835	3587/50615/3560/51561/3976/5156/3952	7
hsa00480	hsa00480	Glutathione metabolism	4/115	57/8464	0.007344252	0.176967995	0.155101835	79094/2953/2939/2880	4
hsa00591	hsa00591	Linoleic acid metabolism	3/115	30/8464	0.007595193	0.176967995	0.155101835	54979/8605/84647	3
hsa00590	hsa00590	Arachidonic acid metabolism	4/115	61/8464	0.009309737	0.188916182	0.165573704	54979/8605/84647/5740	4
hsa05150	hsa05150	Staphylococcus aureus infection	5/115	96/8464	0.009729589	0.188916182	0.165573704	3868/3122/3113/3872/1672	5
hsa04640	hsa04640	Hematopoietic cell lineage	5/115	99/8464	0.011027177	0.191139286	0.167522121	3552/3122/3673/3113/3815	5
hsa04061	hsa04061	Viral protein interaction with cytokine and cytokine receptor	5/115	100/8464	0.011484764	0.191139286	0.167522121	3587/3560/3576/4049/6367	5
hsa04625	hsa04625	C-type lectin receptor signaling pathway	5/115	104/8464	0.01344465	0.208840223	0.183035931	51561/6367/3725/1960/4046	5
hsa04072	hsa04072	Phospholipase D signaling pathway	6/115	148/8464	0.015287251	0.222620587	0.195113594	3576/554/8605/139189/3815/5156	6
hsa05219	hsa05219	Bladder cancer	3/115	41/8464	0.017907223	0.225307554	0.197468558	3576/1890/4312	3
hsa03320	hsa03320	PPAR signaling pathway	4/115	75/8464	0.018773106	0.225307554	0.197468558	51129/4312/2168/364	4
hsa05332	hsa05332	Graft-versus-host disease	3/115	42/8464	0.019097664	0.225307554	0.197468558	3552/3122/3113	3
hsa05133	hsa05133	Pertussis	4/115	76/8464	0.019613784	0.225307554	0.197468558	3552/3576/51561/3725	4
hsa05140	hsa05140	Leishmaniasis	4/115	77/8464	0.020477428	0.225307554	0.197468558	3552/3122/3113/3725	4
hsa04010	hsa04010	MAPK signaling pathway	9/115	302/8464	0.021492814	0.225307554	0.197468558	3552/3310/3725/8605/4804/25780/3815/5156/779	9
hsa02010	hsa02010	ABC transporters	3/115	45/8464	0.022926596	0.225307554	0.197468558	5243/10060/1672	3
hsa00983	hsa00983	Drug metabolism - other enzymes	4/115	80/8464	0.023207645	0.225307554	0.197468558	1890/7378/2953/2939	4
hsa04611	hsa04611	Platelet activation	5/115	124/8464	0.026635447	0.248242368	0.217569548	1278/3673/8605/2243/5028	5
hsa00565	hsa00565	Ether lipid metabolism	3/115	50/8464	0.030167166	0.25504345	0.223530288	54979/8605/84647	3
hsa04926	hsa04926	Relaxin signaling pathway	5/115	129/8464	0.030888556	0.25504345	0.223530288	1278/9586/3725/4312/2793	5
hsa05166	hsa05166	Human T-cell leukemia virus 1 infection	7/115	222/8464	0.031313685	0.25504345	0.223530288	3560/3122/2113/9586/4049/3113/3725	7
hsa04913	hsa04913	Ovarian steroidogenesis	3/115	51/8464	0.031743605	0.25504345	0.223530288	8605/1081/3294	3
hsa05320	hsa05320	Autoimmune thyroid disease	3/115	53/8464	0.035023827	0.264108704	0.23147544	3122/3113/1081	3
hsa05152	hsa05152	Tuberculosis	6/115	180/8464	0.035684673	0.264108704	0.23147544	3587/3552/3122/51561/3113/4046	6
hsa04658	hsa04658	Th1 and Th2 cell differentiation	4/115	92/8464	0.03627244	0.264108704	0.23147544	3560/3122/3113/3725	4
hsa04912	hsa04912	GnRH signaling pathway	4/115	93/8464	0.037518784	0.264905357	0.232173658	3725/8605/1081/779	4
hsa04915	hsa04915	Estrogen signaling pathway	5/115	138/8464	0.039571461	0.271180892	0.237673788	3868/3310/9586/3725/3872	5
hsa04923	hsa04923	Regulation of lipolysis in adipocytes	3/115	58/8464	0.043958338	0.285540119	0.25025879	54979/1081/364	3
hsa05231	hsa05231	Choline metabolism in cancer	4/115	98/8464	0.044117787	0.285540119	0.25025879	3725/8605/139189/5156	4
hsa00564	hsa00564	Glycerophospholipid metabolism	4/115	99/8464	0.045511075	0.286596773	0.251184883	54979/8605/139189/84647	4
hsa04933	hsa04933	AGE-RAGE signaling pathway in diabetic complications	4/115	100/8464	0.046928838	0.287476939	0.251956296	3552/1278/3576/3725	4
hsa04950	hsa04950	Maturity onset diabetes of the young	2/115	26/8464	0.048118458	0.287476939	0.251956296	2494/50674	2
hsa05145	hsa05145	Toxoplasmosis	4/115	112/8464	0.065836088	0.36568709	0.320502803	3587/3122/3310/3113	4
hsa00052	hsa00052	Galactose metabolism	2/115	31/8464	0.065917844	0.36568709	0.320502803	80201/6476	2
hsa05310	hsa05310	Asthma	2/115	31/8464	0.065917844	0.36568709	0.320502803	3122/3113	2
hsa04668	hsa04668	TNF signaling pathway	4/115	114/8464	0.06932266	0.368041403	0.322566217	9586/4049/3976/3725	4
hsa05230	hsa05230	Central carbon metabolism in cancer	3/115	70/8464	0.069501381	0.368041403	0.322566217	80201/3815/5156	3
hsa04726	hsa04726	Serotonergic synapse	4/115	115/8464	0.071101209	0.368146262	0.32265812	8605/2793/779/170572	4
hsa00051	hsa00051	Fructose and mannose metabolism	2/115	33/8464	0.073563544	0.372615341	0.326575	80201/230	2
hsa01230	hsa01230	Biosynthesis of amino acids	3/115	75/8464	0.081741387	0.389297108	0.341195568	440/230/5053	3
hsa04918	hsa04918	Thyroid hormone synthesis	3/115	75/8464	0.081741387	0.389297108	0.341195568	9586/1081/2880	3
hsa00500	hsa00500	Starch and sucrose metabolism	2/115	36/8464	0.085530229	0.389297108	0.341195568	80201/6476	2
hsa00760	hsa00760	Nicotinate and nicotinamide metabolism	2/115	36/8464	0.085530229	0.389297108	0.341195568	4837/349565	2
hsa05163	hsa05163	Human cytomegalovirus infection	6/115	225/8464	0.085637547	0.389297108	0.341195568	3587/3576/9586/340061/5156/2793	6
hsa05412	hsa05412	Arrhythmogenic right ventricular cardiomyopathy	3/115	77/8464	0.086881758	0.389297108	0.341195568	3673/88/779	3
hsa04612	hsa04612	Antigen processing and presentation	3/115	78/8464	0.089502461	0.393473082	0.344855558	3122/3310/3113	3
hsa05330	hsa05330	Allograft rejection	2/115	38/8464	0.093811553	0.404779478	0.354764937	3122/3113	2
hsa04360	hsa04360	Axon guidance	5/115	182/8464	0.101641414	0.430589991	0.377386303	27289/3897/64221/10371/10154	5
hsa04662	hsa04662	B cell receptor signaling pathway	3/115	84/8464	0.105903542	0.43685595	0.382878041	3725/84433/25780	3
hsa04151	hsa04151	PI3K-Akt signaling pathway	8/115	354/8464	0.108283866	0.43685595	0.382878041	3560/1278/3673/9586/4804/3815/5156/2793	8
hsa01232	hsa01232	Nucleotide metabolism	3/115	85/8464	0.108745258	0.43685595	0.382878041	1890/7378/100	3
hsa04911	hsa04911	Insulin secretion	3/115	86/8464	0.111616549	0.438573503	0.384383373	885/9586/779	3
hsa04975	hsa04975	Fat digestion and absorption	2/115	43/8464	0.115443605	0.438573503	0.384383373	2168/84647	2
hsa04962	hsa04962	Vasopressin-regulated water reabsorption	2/115	44/8464	0.119912	0.438573503	0.384383373	554/9586	2
hsa04727	hsa04727	GABAergic synapse	3/115	89/8464	0.120402768	0.438573503	0.384383373	6539/2793/779	3
hsa05162	hsa05162	Measles	4/115	139/8464	0.120466542	0.438573503	0.384383373	3560/3552/3310/3725	4
hsa05418	hsa05418	Fluid shear stress and atherosclerosis	4/115	139/8464	0.120466542	0.438573503	0.384383373	3552/3725/2953/2939	4
hsa04973	hsa04973	Carbohydrate digestion and absorption	2/115	47/8464	0.133564736	0.478673746	0.419528831	80201/6476	2
hsa04657	hsa04657	IL-17 signaling pathway	3/115	94/8464	0.135589988	0.478673746	0.419528831	3576/3725/4312	3
hsa04510	hsa04510	Focal adhesion	5/115	203/8464	0.142212628	0.482390563	0.422786398	2012/1278/3673/3725/5156	5
hsa04672	hsa04672	Intestinal immune network for IgA production	2/115	49/8464	0.142853858	0.482390563	0.422786398	3122/3113	2
hsa05030	hsa05030	Cocaine addiction	2/115	49/8464	0.142853858	0.482390563	0.422786398	9586/3725	2
hsa04145	hsa04145	Phagosome	4/115	152/8464	0.152022157	0.506016607	0.443493209	3122/3673/3113/81035	4
hsa04015	hsa04015	Rap1 signaling pathway	5/115	210/8464	0.157113162	0.515428418	0.451742097	4804/25780/3815/5028/5156	5
hsa04932	hsa04932	Non-alcoholic fatty liver disease	4/115	155/8464	0.15971823	0.515428418	0.451742097	3552/3576/3725/3952	4
hsa05207	hsa05207	Chemical carcinogenesis - receptor activation	5/115	212/8464	0.161486157	0.515428418	0.451742097	9586/3725/2953/2939/779	5
hsa04514	hsa04514	Cell adhesion molecules	4/115	157/8464	0.164928256	0.519301131	0.455136297	3122/3113/3897/4099	4
hsa04064	hsa04064	NF-kappa B signaling pathway	3/115	104/8464	0.167768336	0.521200296	0.456800802	3576/4049/84433	3
hsa05161	hsa05161	Hepatitis B	4/115	162/8464	0.178216944	0.546375631	0.478865473	3576/9586/3725/1960	4
hsa05134	hsa05134	Legionellosis	2/115	57/8464	0.18120499	0.548321595	0.480570993	3576/3310	2
hsa00240	hsa00240	Pyrimidine metabolism	2/115	58/8464	0.186106657	0.555933987	0.487242799	1890/7378	2
hsa04024	hsa04024	cAMP signaling pathway	5/115	225/8464	0.191068408	0.563530875	0.493901015	51738/9586/3725/1081/779	5
hsa05416	hsa05416	Viral myocarditis	2/115	60/8464	0.195965424	0.563832847	0.494165676	3122/3113	2
hsa00360	hsa00360	Phenylalanine metabolism	1/115	16/8464	0.196740286	0.563832847	0.494165676	5053	1
hsa04725	hsa04725	Cholinergic synapse	3/115	113/8464	0.198430444	0.563832847	0.494165676	9586/2793/779	3
hsa05164	hsa05164	Influenza A	4/115	171/8464	0.203003771	0.56949645	0.499129484	3552/3122/3576/3113	4
hsa04724	hsa04724	Glutamatergic synapse	3/115	115/8464	0.205423914	0.56949645	0.499129484	8605/6505/2793	3
hsa05171	hsa05171	Coronavirus disease - COVID-19	5/115	232/8464	0.207756216	0.56949645	0.499129484	3576/340061/3725/4312/2243	5
hsa04929	hsa04929	GnRH secretion	2/115	64/8464	0.215866588	0.58484785	0.512584065	1081/779	2
hsa04927	hsa04927	Cortisol synthesis and secretion	2/115	65/8464	0.220872579	0.587862682	0.515226385	9586/779	2
hsa04935	hsa04935	Growth hormone synthesis, secretion and action	3/115	120/8464	0.22314728	0.587862682	0.515226385	51738/9586/779	3
hsa00010	hsa00010	Glycolysis / Gluconeogenesis	2/115	67/8464	0.230912828	0.587862682	0.515226385	80201/230	2
hsa04080	hsa04080	Neuroactive ligand-receptor interaction	7/115	367/8464	0.23142305	0.587862682	0.515226385	885/51738/554/1081/100506013/5028/3952	7
hsa00670	hsa00670	One carbon pool by folate	1/115	20/8464	0.239600829	0.587862682	0.515226385	160428	1
hsa05031	hsa05031	Amphetamine addiction	2/115	69/8464	0.240983061	0.587862682	0.515226385	9586/3725	2
hsa05204	hsa05204	Chemical carcinogenesis - DNA adducts	2/115	69/8464	0.240983061	0.587862682	0.515226385	2953/2939	2
hsa05211	hsa05211	Renal cell carcinoma	2/115	69/8464	0.240983061	0.587862682	0.515226385	2113/3725	2
hsa05131	hsa05131	Shigellosis	5/115	247/8464	0.245021124	0.587862682	0.515226385	3576/55964/340061/3725/80201	5
hsa05120	hsa05120	Epithelial cell signaling in Helicobacter pylori infection	2/115	70/8464	0.24602664	0.587862682	0.515226385	3576/3725	2
hsa04621	hsa04621	NOD-like receptor signaling pathway	4/115	186/8464	0.246363266	0.587862682	0.515226385	3576/838/340061/3725	4
hsa00532	hsa00532	Glycosaminoglycan biosynthesis - chondroitin sulfate / dermatan sulfate	1/115	21/8464	0.24995681	0.587862682	0.515226385	64131	1
hsa04622	hsa04622	RIG-I-like receptor signaling pathway	2/115	71/8464	0.251074434	0.587862682	0.515226385	3576/340061	2
hsa05034	hsa05034	Alcoholism	4/115	188/8464	0.25230158	0.587862682	0.515226385	8338/9586/9734/2793	4
hsa00982	hsa00982	Drug metabolism - cytochrome P450	2/115	72/8464	0.256125406	0.590863561	0.517856476	2953/2939	2
hsa01524	hsa01524	Platinum drug resistance	2/115	73/8464	0.261178549	0.596613744	0.522896166	2953/2939	2
hsa04270	hsa04270	Vascular smooth muscle contraction	3/115	134/8464	0.274156957	0.620180301	0.54355084	8605/84647/779	3
hsa00534	hsa00534	Glycosaminoglycan biosynthesis - heparan sulfate / heparin	1/115	24/8464	0.280193237	0.623750412	0.546679828	64131	1
hsa05322	hsa05322	Systemic lupus erythematosus	3/115	137/8464	0.285269445	0.623750412	0.546679828	3122/8338/3113	3
hsa00980	hsa00980	Metabolism of xenobiotics by cytochrome P450	2/115	78/8464	0.286443322	0.623750412	0.546679828	2953/2939	2
hsa04721	hsa04721	Synaptic vesicle cycle	2/115	78/8464	0.286443322	0.623750412	0.546679828	6505/6539	2
hsa04371	hsa04371	Apelin signaling pathway	3/115	139/8464	0.292700064	0.631473286	0.553448464	100506013/2793/4635	3
hsa00790	hsa00790	Folate biosynthesis	1/115	26/8464	0.299676334	0.637054609	0.558340159	5053	1
hsa05203	hsa05203	Viral carcinogenesis	4/115	204/8464	0.300755395	0.637054609	0.558340159	9586/9734/3725/1960	4
hsa05205	hsa05205	Proteoglycans in cancer	4/115	205/8464	0.303827062	0.637763111	0.558961118	1278/3673/5329/3549	4
hsa04610	hsa04610	Complement and coagulation cascades	2/115	86/8464	0.326653649	0.669176325	0.586492917	5329/2243	2
hsa04742	hsa04742	Taste transduction	2/115	86/8464	0.326653649	0.669176325	0.586492917	5028/170572	2
hsa04744	hsa04744	Phototransduction	1/115	29/8464	0.327924924	0.669176325	0.586492917	5158	1
hsa04260	hsa04260	Cardiac muscle contraction	2/115	87/8464	0.331645102	0.669176325	0.586492917	779/4635	2
hsa05417	hsa05417	Lipid and atherosclerosis	4/115	215/8464	0.334712235	0.669176325	0.586492917	3576/3310/3725/4312	4
hsa00030	hsa00030	Pentose phosphate pathway	1/115	30/8464	0.337087774	0.669176325	0.586492917	230	1
hsa04512	hsa04512	ECM-receptor interaction	2/115	89/8464	0.341597141	0.669176325	0.586492917	1278/3673	2
hsa05410	hsa05410	Hypertrophic cardiomyopathy	2/115	90/8464	0.346556457	0.669176325	0.586492917	3673/779	2
hsa04261	hsa04261	Adrenergic signaling in cardiomyocytes	3/115	154/8464	0.348671662	0.669176325	0.586492917	9586/779/4635	3
hsa04921	hsa04921	Oxytocin signaling pathway	3/115	154/8464	0.348671662	0.669176325	0.586492917	3725/8605/779	3
hsa04934	hsa04934	Cushing syndrome	3/115	155/8464	0.352401006	0.669176325	0.586492917	9586/51655/779	3
hsa04215	hsa04215	Apoptosis - multiple species	1/115	32/8464	0.355043577	0.669176325	0.586492917	4804	1
hsa04218	hsa04218	Cellular senescence	3/115	156/8464	0.356128173	0.669176325	0.586492917	3552/3576/2113	3
hsa04217	hsa04217	Necroptosis	3/115	159/8464	0.367293469	0.684635025	0.60004154	3552/8338/8605	3
hsa05414	hsa05414	Dilated cardiomyopathy	2/115	96/8464	0.3760414	0.693366701	0.60769433	3673/779	2
hsa04713	hsa04713	Circadian entrainment	2/115	97/8464	0.380905312	0.693366701	0.60769433	51655/2793	2
hsa05215	hsa05215	Prostate cancer	2/115	97/8464	0.380905312	0.693366701	0.60769433	9586/5156	2
hsa04925	hsa04925	Aldosterone synthesis and secretion	2/115	98/8464	0.385753517	0.6967486	0.610658362	9586/779	2
hsa00250	hsa00250	Alanine, aspartate and glutamate metabolism	1/115	37/8464	0.397851282	0.699823235	0.613353095	440	1
hsa01250	hsa01250	Biosynthesis of nucleotide sugars	1/115	37/8464	0.397851282	0.699823235	0.613353095	80201	1
hsa04972	hsa04972	Pancreatic secretion	2/115	102/8464	0.404980072	0.699823235	0.613353095	885/84647	2
hsa05142	hsa05142	Chagas disease	2/115	102/8464	0.404980072	0.699823235	0.613353095	3576/3725	2
hsa05146	hsa05146	Amoebiasis	2/115	102/8464	0.404980072	0.699823235	0.613353095	1278/3576	2
hsa05340	hsa05340	Primary immunodeficiency	1/115	38/8464	0.406068572	0.699823235	0.613353095	100	1
hsa04974	hsa04974	Protein digestion and absorption	2/115	103/8464	0.40974298	0.699823235	0.613353095	1278/6505	2
hsa04620	hsa04620	Toll-like receptor signaling pathway	2/115	104/8464	0.414487581	0.699823235	0.613353095	3576/3725	2
hsa04660	hsa04660	T cell receptor signaling pathway	2/115	104/8464	0.414487581	0.699823235	0.613353095	3725/84433	2
hsa04928	hsa04928	Parathyroid hormone synthesis, secretion and action	2/115	106/8464	0.423920343	0.710600287	0.622798535	9586/4324	2
hsa04350	hsa04350	TGF-beta signaling pathway	2/115	108/8464	0.433275456	0.716500547	0.627969759	2014/3399	2
hsa00513	hsa00513	Various types of N-glycan biosynthesis	1/115	42/8464	0.437840782	0.716500547	0.627969759	83539	1
hsa04066	hsa04066	HIF-1 signaling pathway	2/115	109/8464	0.437923045	0.716500547	0.627969759	80201/230	2
hsa05132	hsa05132	Salmonella infection	4/115	249/8464	0.439740679	0.716500547	0.627969759	3576/838/113146/3725	4
hsa01200	hsa01200	Carbon metabolism	2/115	115/8464	0.465369748	0.751072365	0.658269884	80201/230	2
hsa04930	hsa04930	Type II diabetes mellitus	1/115	46/8464	0.467927338	0.751072365	0.658269884	80201	1
hsa04613	hsa04613	Neutrophil extracellular trap formation	3/115	191/8464	0.483044366	0.751072365	0.658269884	8338/9734/2243	3
hsa04722	hsa04722	Neurotrophin signaling pathway	2/115	119/8464	0.483229931	0.751072365	0.658269884	3725/4804	2
hsa04062	hsa04062	Chemokine signaling pathway	3/115	192/8464	0.486516998	0.751072365	0.658269884	3576/6367/2793	3
hsa00520	hsa00520	Amino sugar and nucleotide sugar metabolism	1/115	49/8464	0.489439572	0.751072365	0.658269884	80201	1
hsa04814	hsa04814	Motor proteins	3/115	193/8464	0.489978671	0.751072365	0.658269884	547/4648/4635	3
hsa05202	hsa05202	Transcriptional misregulation in cancer	3/115	193/8464	0.489978671	0.751072365	0.658269884	3560/3576/4804	3
hsa04152	hsa04152	AMPK signaling pathway	2/115	121/8464	0.492023135	0.751072365	0.658269884	9586/3952	2
hsa05167	hsa05167	Kaposi sarcoma-associated herpesvirus infection	3/115	194/8464	0.493429225	0.751072365	0.658269884	3576/3725/2793	3
hsa05144	hsa05144	Malaria	1/115	50/8464	0.496416928	0.751072365	0.658269884	3576	1
hsa04979	hsa04979	Cholesterol metabolism	1/115	51/8464	0.503299748	0.75657317	0.66309101	51129	1
hsa05020	hsa05020	Prion disease	4/115	273/8464	0.511178613	0.763491134	0.66915419	3552/3310/9586/779	4
hsa05169	hsa05169	Epstein-Barr virus infection	3/115	202/8464	0.520615479	0.765024328	0.670497943	3122/3113/3725	3
hsa00230	hsa00230	Purine metabolism	2/115	128/8464	0.522055228	0.765024328	0.670497943	100/5158	2
hsa04380	hsa04380	Osteoclast differentiation	2/115	128/8464	0.522055228	0.765024328	0.670497943	3552/3725	2
hsa04340	hsa04340	Hedgehog signaling pathway	1/115	56/8464	0.536339679	0.770018578	0.674875103	3549	1
hsa04142	hsa04142	Lysosome	2/115	132/8464	0.538682524	0.770018578	0.674875103	1510/8120	2
hsa04650	hsa04650	Natural killer cell mediated cytotoxicity	2/115	132/8464	0.538682524	0.770018578	0.674875103	80329/80328	2
hsa04728	hsa04728	Dopaminergic synapse	2/115	132/8464	0.538682524	0.770018578	0.674875103	9586/2793	2
hsa05170	hsa05170	Human immunodeficiency virus 1 infection	3/115	212/8464	0.553477735	0.778324138	0.682154429	340061/3725/2793	3
hsa04370	hsa04370	VEGF signaling pathway	1/115	59/8464	0.555107926	0.778324138	0.682154429	8605	1
hsa05135	hsa05135	Yersinia infection	2/115	137/8464	0.558907055	0.778324138	0.682154429	3576/3725	2
hsa04730	hsa04730	Long-term depression	1/115	60/8464	0.561195087	0.778324138	0.682154429	8605	1
hsa04978	hsa04978	Mineral absorption	1/115	60/8464	0.561195087	0.778324138	0.682154429	4493	1
hsa00140	hsa00140	Steroid hormone biosynthesis	1/115	62/8464	0.573122803	0.779762869	0.68341539	3294	1
hsa00561	hsa00561	Glycerolipid metabolism	1/115	62/8464	0.573122803	0.779762869	0.68341539	139189	1
hsa04213	hsa04213	Longevity regulating pathway - multiple species	1/115	62/8464	0.573122803	0.779762869	0.68341539	3310	1
hsa04936	hsa04936	Alcoholic liver disease	2/115	142/8464	0.578501022	0.779762869	0.68341539	3576/2168	2
hsa03250	hsa03250	Viral life cycle - HIV-1	1/115	63/8464	0.578965564	0.779762869	0.68341539	4131	1
hsa04550	hsa04550	Signaling pathways regulating pluripotency of stem cells	2/115	143/8464	0.582343582	0.779804911	0.683452238	3976/3399	2
hsa05208	hsa05208	Chemical carcinogenesis - reactive oxygen species	3/115	223/8464	0.588068498	0.7829712	0.686227299	3725/2953/2939	3
hsa05224	hsa05224	Breast cancer	2/115	147/8464	0.597458728	0.787427886	0.690133318	3725/3815	2
hsa04723	hsa04723	Retrograde endocannabinoid signaling	2/115	148/8464	0.601173666	0.787427886	0.690133318	2793/779	2
hsa05221	hsa05221	Acute myeloid leukemia	1/115	67/8464	0.601554351	0.787427886	0.690133318	3815	1
hsa04664	hsa04664	Fc epsilon RI signaling pathway	1/115	68/8464	0.60701121	0.788330368	0.690924289	8605	1
hsa04920	hsa04920	Adipocytokine signaling pathway	1/115	69/8464	0.612393977	0.788330368	0.690924289	3952	1
hsa04924	hsa04924	Renin secretion	1/115	69/8464	0.612393977	0.788330368	0.690924289	779	1
hsa04917	hsa04917	Prolactin signaling pathway	1/115	70/8464	0.617703649	0.790796429	0.693085644	1081	1
hsa04137	hsa04137	Mitophagy - animal	1/115	72/8464	0.628107629	0.795375421	0.697098855	3725	1
hsa05218	hsa05218	Melanoma	1/115	72/8464	0.628107629	0.795375421	0.697098855	5156	1
hsa04623	hsa04623	Cytosolic DNA-sensing pathway	1/115	75/8464	0.643189561	0.805715955	0.706161713	340061	1
hsa05214	hsa05214	Glioma	1/115	75/8464	0.643189561	0.805715955	0.706161713	5156	1
hsa04971	hsa04971	Gastric acid secretion	1/115	76/8464	0.648080871	0.807501833	0.707726929	54207	1
hsa05100	hsa05100	Bacterial invasion of epithelial cells	1/115	77/8464	0.652905704	0.809186324	0.709203284	55964	1
hsa01521	hsa01521	EGFR tyrosine kinase inhibitor resistance	1/115	79/8464	0.662359509	0.813236837	0.712753316	5156	1
hsa04022	hsa04022	cGMP-PKG signaling pathway	2/115	167/8464	0.666926012	0.813236837	0.712753316	9586/779	2
hsa04144	hsa04144	Endocytosis	3/115	251/8464	0.668161898	0.813236837	0.712753316	3560/3310/5156	3
hsa05225	hsa05225	Hepatocellular carcinoma	2/115	168/8464	0.670135076	0.813236837	0.712753316	2953/2939	2
hsa04310	hsa04310	Wnt signaling pathway	2/115	171/8464	0.679614029	0.820466677	0.719089837	3725/22943	2
hsa04012	hsa04012	ErbB signaling pathway	1/115	85/8464	0.689216202	0.826544492	0.724416677	3725	1
hsa05210	hsa05210	Colorectal cancer	1/115	86/8464	0.693481644	0.826544492	0.724416677	3725	1
hsa04540	hsa04540	Gap junction	1/115	88/8464	0.70183919	0.826544492	0.724416677	5156	1
hsa04211	hsa04211	Longevity regulating pathway	1/115	89/8464	0.705932849	0.826544492	0.724416677	9586	1
hsa04976	hsa04976	Bile secretion	1/115	89/8464	0.705932849	0.826544492	0.724416677	5243	1
hsa05235	hsa05235	PD-L1 expression and PD-1 checkpoint pathway in cancer	1/115	89/8464	0.705932849	0.826544492	0.724416677	3725	1
hsa05032	hsa05032	Morphine addiction	1/115	91/8464	0.713953753	0.828421435	0.726061705	2793	1
hsa05222	hsa05222	Small cell lung cancer	1/115	92/8464	0.71788249	0.828421435	0.726061705	3673	1
hsa04520	hsa04520	Adherens junction	1/115	93/8464	0.721757731	0.828421435	0.726061705	57493	1
hsa04970	hsa04970	Salivary secretion	1/115	93/8464	0.721757731	0.828421435	0.726061705	1755	1
hsa04070	hsa04070	Phosphatidylinositol signaling system	1/115	97/8464	0.736738023	0.833348047	0.730379585	139189	1
hsa04666	hsa04666	Fc gamma R-mediated phagocytosis	1/115	97/8464	0.736738023	0.833348047	0.730379585	8605	1
hsa01522	hsa01522	Endocrine resistance	1/115	98/8464	0.74035642	0.833348047	0.730379585	3725	1
hsa04750	hsa04750	Inflammatory mediator regulation of TRP channels	1/115	98/8464	0.74035642	0.833348047	0.730379585	8605	1
hsa04916	hsa04916	Melanogenesis	1/115	101/8464	0.750918427	0.839232415	0.735536881	3815	1
hsa05130	hsa05130	Pathogenic Escherichia coli infection	2/115	197/8464	0.752787874	0.839232415	0.735536881	3576/3725	2
hsa04922	hsa04922	Glucagon signaling pathway	1/115	107/8464	0.770781289	0.854630251	0.74903216	9586	1
hsa04931	hsa04931	Insulin resistance	1/115	108/8464	0.773935549	0.854630251	0.74903216	9586	1
hsa04810	hsa04810	Regulation of actin cytoskeleton	2/115	229/8464	0.822854551	0.904363729	0.792620571	3673/5156	2
hsa05165	hsa05165	Human papillomavirus infection	3/115	331/8464	0.833583478	0.911854227	0.799185543	1278/3673/9586	3
hsa04210	hsa04210	Apoptosis	1/115	136/8464	0.846736397	0.918406659	0.804928357	3725	1
hsa04910	hsa04910	Insulin signaling pathway	1/115	137/8464	0.848852789	0.918406659	0.804928357	80201	1
hsa04140	hsa04140	Autophagy - animal	1/115	141/8464	0.857032521	0.918406659	0.804928357	64798	1
hsa04120	hsa04120	Ubiquitin mediated proteolysis	1/115	142/8464	0.859007922	0.918406659	0.804928357	90293	1
hsa05017	hsa05017	Spinocerebellar ataxia	1/115	143/8464	0.860956262	0.918406659	0.804928357	3752	1
hsa04020	hsa04020	Calcium signaling pathway	2/115	253/8464	0.863223426	0.918406659	0.804928357	5156/779	2
hsa05226	hsa05226	Gastric cancer	1/115	149/8464	0.872098275	0.923631355	0.80950749	5243	1
hsa01240	hsa01240	Biosynthesis of cofactors	1/115	153/8464	0.8790298	0.926759924	0.812249493	349565	1
hsa04150	hsa04150	mTOR signaling pathway	1/115	156/8464	0.883982847	0.927783799	0.813146858	64798	1
hsa05022	hsa05022	Pathways of neurodegeneration - multiple diseases	4/115	476/8464	0.894409415	0.93451746	0.819048508	3552/22943/2880/779	4
hsa05010	hsa05010	Alzheimer disease	3/115	384/8464	0.899512924	0.935338327	0.819767949	3552/22943/779	3
hsa04530	hsa04530	Tight junction	1/115	169/8464	0.903223707	0.935338327	0.819767949	3725	1
hsa04141	hsa04141	Protein processing in endoplasmic reticulum	1/115	174/8464	0.909750213	0.937928317	0.822037919	3310	1
hsa05016	hsa05016	Huntington disease	2/115	306/8464	0.924395851	0.948127125	0.830976563	9586/2880	2
hsa05206	hsa05206	MicroRNAs in cancer	2/115	310/8464	0.927781049	0.948127125	0.830976563	5243/5156	2
hsa05415	hsa05415	Diabetic cardiomyopathy	1/115	203/8464	0.939853552	0.956270208	0.838113487	1278	1
hsa03040	hsa03040	Spliceosome	1/115	217/8464	0.950579476	0.962978339	0.843992762	3310	1
hsa04714	hsa04714	Thermogenesis	1/115	232/8464	0.959973309	0.968284766	0.848643527	9586	1
hsa04740	hsa04740	Olfactory transduction	2/115	439/8464	0.984527532	0.988771185	0.866598644	401427/107987545	2
hsa05014	hsa05014	Amyotrophic lateral sclerosis	1/115	364/8464	0.993843677	0.993843677	0.871044379	2880	1
