# Supplementary material for: H2S‐Releasing Versatile Montmorillonite Nanoformulation Trilogically Renovates the Gut Microenvironment for Inflammatory Bowel Disease Modulation
Source: Adv Sci (Weinh). 2024 Feb 2;11(14):2308092. doi: 10.1002/advs.202308092 (PMC11005690; doi:10.1002/advs.202308092)
Supplement: Supplementary file 2 — Supporting Information [file ADVS-11-2308092-s001.zip › Supporting information/Supporting information 17. DEGs in MAPK signalling pathway (Caco-2).xls]

SYMBOL	logFC	logCPM	PValue	FDR
IL1A	2.157956004	0.890882957	4.67E-12	1.10E-09
HSPA6	1.475140348	0.572590807	2.02E-05	0.000826224
JUN	1.176278433	3.686982502	2.55E-18	2.15E-15
PLA2G4C	1.148777593	0.368491722	0.000240078	0.006463617
NGFR	1.074014196	0.577392749	0.000822582	0.017652837
RASGRP3	1.029342374	1.689456405	2.44E-06	0.000142575
KIT	-1.128857784	0.689395952	6.61E-05	0.002264013
PDGFRA	-1.310025952	2.089398167	1.05E-09	1.49E-07
CACNA1S	-1.571849256	-0.095845102	1.18E-06	7.36E-05
