# Supplementary material for: H2S‐Releasing Versatile Montmorillonite Nanoformulation Trilogically Renovates the Gut Microenvironment for Inflammatory Bowel Disease Modulation
Source: Adv Sci (Weinh). 2024 Feb 2;11(14):2308092. doi: 10.1002/advs.202308092 (PMC11005690; doi:10.1002/advs.202308092)
Supplement: Supplementary file 2 — Supporting Information [file ADVS-11-2308092-s001.zip › Supporting information/Supporting information 18. DEGs in RAS signalling pathway (Caco-2).xls]

SYMBOL	logFC	logCPM	PValue	FDR
ETS1	1.58157035	2.400394878	1.23E-16	6.77E-14
PLAAT2	1.351273732	-0.308414608	0.000212341	0.005894117
PLA2G4C	1.148777593	0.368491722	0.000240078	0.006463617
NGFR	1.074014196	0.577392749	0.000822582	0.017652837
RASGRP3	1.029342374	1.689456405	2.44E-06	0.000142575
PLA2G12B	-1.090105098	0.232947499	0.000982233	0.020567733
KIT	-1.128857784	0.689395952	6.61E-05	0.002264013
PDGFRA	-1.310025952	2.089398167	1.05E-09	1.49E-07
GNGT2	-1.424803665	-0.408934465	0.000857314	0.018354715
