# Supplementary material for: H2S‐Releasing Versatile Montmorillonite Nanoformulation Trilogically Renovates the Gut Microenvironment for Inflammatory Bowel Disease Modulation
Source: Adv Sci (Weinh). 2024 Feb 2;11(14):2308092. doi: 10.1002/advs.202308092 (PMC11005690; doi:10.1002/advs.202308092)
Supplement: Supplementary file 2 — Supporting Information [file ADVS-11-2308092-s001.zip › Supporting information/Supporting information 19. Gene Set Enrichment Analysis (Caco-2).xls]

ID	Description	setSize	enrichmentScore	NES	pvalue	p.adjust	qvalue	rank	leading_edge	core_enrichment
hsa05168	hsa05168	Herpes simplex virus 1 infection	415	0.408247927474598	1.62171795738417	0.000172384071711774	0.000172384071711774	0.00630072252850735	3084	tags=31%, list=22%, signal=25%	3122/4049/340061/3113/8740/8764/3111/388536/162963/6352/84911/7124/148022/3690/79788/65251/26149/5293/10794/641339/330/54753/4792/7695/7738/59348/3569/199692/3106/79898/3678/127396/100129842/7728/7761/10224/55659/90075/84765/6890/9021/219749/9668/55552/3112/26152/146434/155054/9422/342909/7549/23586/84449/79724/57474/79862/6672/84671/115004/199704/81931/80264/125893/572/348327/25833/147929/3133/4…
hsa04060	hsa04060	Cytokine-cytokine receptor interaction	161	0.527581143015663	1.90457835390448	0.000184060371801951	0.000184060371801951	0.00630072252850735	1972	tags=35%, list=14%, signal=30%	3587/50615/3560/3552/3604/8744/3576/3557/51561/10673/4049/3976/6367/8740/8764/10148/4804/83729/3588/6352/7124/27178/9235/3595/3570/1436/27242/3566/51330/3569/8795/3600/2057/23529/3556/8797/1435/163702/1896/2826/84818/56477/8793/1230/3953/3601/5618/4055/4050/3590/58191/3627/1271/6846/27189/1438
hsa04621	hsa04621	NOD-like receptor signaling pathway	144	0.497836138366813	1.77322130633652	0.000184638109305761	0.000184638109305761	0.00630072252850735	2006	tags=26%, list=14%, signal=22%	3576/838/340061/3725/4210/2633/6352/7124/114769/148022/63940/5600/55072/5332/2635/330/2634/4792/22861/837/3569/5330/115361/10392/118429/64127/1508/10135/5027/7128/5970/643246/3428/171389/23710/81858/24145
hsa05323	hsa05323	Rheumatoid arthritis	64	0.603462749596466	1.90240916868632	0.000188786105342647	0.000188786105342647	0.00630072252850735	1073	tags=30%, list=7%, signal=28%	3552/3122/3576/51561/10673/3113/3725/3111/4312/6352/7124/3383/54/7010/3569/3600/2353/1435/3112
hsa04659	hsa04659	Th17 cell differentiation	80	0.669261558700849	2.18580698500905	0.000188857412653447	0.000188857412653447	0.00630072252850735	1195	tags=29%, list=8%, signal=26%	50615/3560/3122/51561/3113/3725/3111/10148/6095/6776/5600/3570/4792/4794/3566/3569/4088/5533/4772/3556/2353/3112/27040
hsa04658	hsa04658	Th1 and Th2 cell differentiation	67	0.603217896911439	1.91313666907694	0.000189143181388311	0.000189143181388311	0.00630072252850735	1195	tags=25%, list=8%, signal=23%	3560/3122/3113/3725/3111/54567/6776/3595/5600/4792/4794/3566/5533/4772/2353/3112/27040
hsa04064	hsa04064	NF-kappa B signaling pathway	85	0.560908556914323	1.84798371351332	0.000190150218672751	0.000190150218672751	0.00630072252850735	1841	tags=34%, list=13%, signal=30%	3576/10673/4049/8740/84433/5328/7185/7124/148022/5743/5971/3383/330/4792/9020/1647/23586/27040/3929/1896/29760/4791/4055/4616/695/4050/7128/5970/6850
hsa05321	hsa05321	Inflammatory bowel disease	38	0.70947598022791	2.02871544984222	0.000193012931866435	0.000193012931866435	0.00630072252850735	1073	tags=39%, list=7%, signal=37%	50615/3552/3122/51561/3113/3725/3111/6095/7124/3595/3566/3569/4088/4772/3112
hsa04260	hsa04260	Cardiac muscle contraction	68	-0.585247062473788	-1.90690741788283	0.000211640211640212	0.000211640211640212	0.00630072252850735	2251	tags=41%, list=16%, signal=35%	7134/7169/440567/7386/9377/1340/1345/483/1329/1349/775/481/10479/125965/7388/29796/3270/776/1337/6543/7139/6262/9254/59283/489/4624/779/4635
hsa03010	hsa03010	Ribosome	127	-0.612065875850316	-2.19119199353749	0.000216872695727608	0.000216872695727608	0.00630072252850735	4437	tags=74%, list=31%, signal=52%	29093/6128/51069/7311/6141/6154/54460/29074/6138/64979/65005/51021/6194/6207/6227/3921/51264/29088/6150/6161/6134/6189/9045/9349/51263/64981/64965/6122/6210/6142/6228/6124/6175/6125/6223/6167/6208/6132/6130/6181/6136/6188/6205/6191/6137/2197/51023/4736/28998/63931/10573/6143/65003/23521/6229/6147/6202/6206/6187/51318/6159/6129/6169/6235/64983/9553/6139/6201/6232/6152/6222/6203/6230/25873/6135/618…
hsa01100	hsa01100	Metabolic pathways	1277	-0.294047530678149	-1.29167963406842	0.000279642058165548	0.000279642058165548	0.0073857615362384	2862	tags=26%, list=20%, signal=23%	539/10632/5144/8801/271/123099/79369/6392/79077/10327/51091/9942/54539/5298/9551/7381/5096/80055/23396/4548/5634/760/2593/79178/506/501/23205/10905/4726/6120/8654/30833/154807/8908/115/4709/210/27235/51181/2184/5832/64087/7915/1629/22908/58508/51727/79966/2272/3242/522/97/55256/23305/2589/7084/771/4329/85465/2954/127281/6342/53947/27430/54344/4257/1854/8802/79993/29785/55034/245973/26275/58497/10…
hsa05166	hsa05166	Human T-cell leukemia virus 1 infection	191	0.475161687355227	1.74960337439624	0.000364630811303555	0.000364630811303555	0.00882790385261239	1977	tags=21%, list=14%, signal=19%	3560/3122/2113/9586/4049/3113/3725/3111/4316/196883/7124/6776/1030/7538/5293/8061/5971/3383/4792/1959/3569/4088/3106/5533/4772/3600/9020/2353/3112/8379/1958/4791/25906/3601/3133/4055/5567/5970/1870/7157/4214
hsa00190	hsa00190	Oxidative phosphorylation	123	-0.491229523913463	-1.75153200401962	0.000647808248758368	0.000647808248758368	0.013837222127523	4484	tags=52%, list=31%, signal=36%	9296/9167/4722/4731/4696/4713/515/4536/55967/51606/10975/6390/54205/4700/27068/533/1350/4708/4698/528/498/518/4716/7385/509/539/10632/6392/54539/9551/7381/506/4726/4709/522/245973/4537/155066/523/440567/4704/4720/7386/534/4710/9377/1340/4717/1345/4706/4718/6389/4694/4697/1329/1349/90423/514/125965/7388/29796/479/1337/4701
hsa05152	hsa05152	Tuberculosis	133	0.479238453341093	1.68662550902662	0.000742666171555886	0.000742666171555886	0.013837222127523	1841	tags=21%, list=13%, signal=19%	3587/3552/3122/51561/3113/3111/91860/3588/2207/7124/8877/5600/3656/1263/843/3569/1520/5533/815/3112/3929/572/64127/4360/10312/7421/5970/6850
hsa04668	hsa04668	TNF signaling pathway	103	0.521062134405669	1.76895385649046	0.000751032669921142	0.000751032669921142	0.013837222127523	2587	tags=33%, list=18%, signal=27%	9586/4049/3976/3725/7185/6352/7124/5600/5293/5743/3383/330/843/4792/3569/3600/9020/2353/9021/1435/602/64127/3659/7128/5970/3627/1326/8717/153090/4217/5595/8986/8837/5603
hsa04061	hsa04061	Viral protein interaction with cytokine and cytokine receptor	50	0.609708023382558	1.83137386113729	0.000762049914269385	0.000762049914269385	0.013837222127523	1437	tags=42%, list=10%, signal=38%	3587/3560/3576/4049/6367/8740/8764/3588/6352/7124/27178/3570/1436/3569/8795/8797/1435/2826/56477/8793/1230
hsa05132	hsa05132	Salmonella infection	231	0.406399888438312	1.52652144603622	0.000909421607857403	0.000909421607857403	0.0155418181900089	3819	tags=37%, list=27%, signal=28%	3576/838/113146/3725/7124/81027/58498/5600/7280/5293/10381/338382/330/7846/147700/4792/3798/6237/837/3569/8795/7277/2353/8797/2317/6990/51176/375189/10392/2597/84790/4633/10627/388/10398/26084/2318/5970/2316/127829/5216/23207/114609/7100/8717/347733/5879/5595/391/83658/5603/29109/84617/55770/10096/3840/4615/7189/9648/83547/8517/7132/51429/3606/11035/3265/64837/26999/83439/55823/929/1781/57617/103…
hsa04625	hsa04625	C-type lectin receptor signaling pathway	90	0.507071589192674	1.69190988639785	0.00131381381381381	0.00131381381381381	0.0212054159422581	1333	tags=23%, list=9%, signal=21%	51561/6367/3725/1960/91860/2207/7124/5600/5293/5743/5971/1263/4792/1959/6237/3569/5533/4772/9020/602/4791
hsa04380	hsa04380	Osteoclast differentiation	101	0.49500647471764	1.67414823978695	0.00169300225733634	0.00169300225733634	0.0246347921811312	2587	tags=35%, list=18%, signal=29%	3552/3725/7124/3690/7006/5600/5293/8061/1436/4688/5971/54/4792/5533/4772/9020/2353/9021/1435/29760/4791/8878/79168/695/8651/799/5970/6850/2274/5879/5595/11025/102725035/3716/5603
hsa04915	hsa04915	Estrogen signaling pathway	105	0.494077831298549	1.68157184415031	0.00169587337478802	0.00169587337478802	0.0246347921811312	1034	tags=17%, list=7%, signal=16%	3868/3310/9586/3861/3725/3872/3762/196883/91860/7039/1839/53358/5293/5332/2775/6464/5330/2353
hsa05145	hsa05145	Toxoplasmosis	92	0.496081186212519	1.65772055813584	0.00188040616773223	0.00188040616773223	0.0260146417190023	1084	tags=18%, list=8%, signal=17%	3587/3122/3310/3113/3111/79444/3588/7124/5600/3918/330/3949/3914/4792/2775/3112/240
hsa04145	hsa04145	Phagosome	115	0.47265385870231	1.63229362778334	0.00205338809034908	0.00205338809034908	0.0271165125806864	1728	tags=23%, list=12%, signal=20%	3122/3673/3113/3111/6441/81027/3690/7280/10381/338382/4688/4973/7846/1520/3106/3678/7277/6890/3112/3685/3688/84790/4360/3133/6891/10312
hsa04650	hsa04650	Natural killer cell mediated cytotoxicity	74	0.523719695166793	1.68920992847412	0.00226971817665973	0.00226971817665973	0.0274495763217568	2443	tags=35%, list=17%, signal=29%	80329/80328/5880/2207/7124/53358/5293/3383/9437/4277/8795/3106/6464/5533/4772/8797/27040/2185/3133/6850/100507436/3107/919/25759/5879/5595
hsa04727	hsa04727	GABAergic synapse	58	-0.531968643673859	-1.68305432589054	0.00232558139534884	0.00232558139534884	0.0274495763217568	2779	tags=47%, list=19%, signal=38%	5566/2564/11345/115/10991/5578/111/54407/2571/113/2786/2550/775/2792/9568/18/776/51764/2556/6540/773/54331/107/5582/6539/2793/779
hsa05310	hsa05310	Asthma	8	0.86639026080608	1.74012401146714	0.00239568776202835	0.00239568776202835	0.0274495763217568	1073	tags=75%, list=7%, signal=69%	3122/3113/3111/2207/7124/3112
hsa00982	hsa00982	Drug metabolism - cytochrome P450	31	-0.634024701598154	-1.77950660440445	0.00248395777271786	0.00248395777271786	0.0274495763217568	1278	tags=39%, list=9%, signal=35%	2948/1559/2330/1555/1557/2941/218/2329/130/2938/2953/2939
hsa05169	hsa05169	Epstein-Barr virus infection	164	0.429307145130282	1.55577008773959	0.00255102040816327	0.00255102040816327	0.0274495763217568	2620	tags=27%, list=18%, signal=22%	3122/3113/3725/3111/7124/5600/5293/5971/3383/4792/4794/3569/3106/6890/9020/3112/1647/23586/29760/4791/960/3133/6891/4616/695/6892/7128/5970/3627/6850/1870/7157/1643/3107/51426/919/8717/9636/5879/4734/7431/3716/5603/567
hsa04218	hsa04218	Cellular senescence	145	0.440566563205659	1.56981228603185	0.00296022201665125	0.00296022201665125	0.0307150855863062	2162	tags=21%, list=15%, signal=18%	3552/3576/2113/5054/91860/1030/5600/5293/3486/6237/3569/4088/3106/5533/2308/4772/3364/10758/1647/2309/4605/8878/677/83593/3133/4616/5970/1870/7157/3710/3107
hsa05140	hsa05140	Leishmaniasis	54	0.563767761769345	1.72057836325976	0.00323316850513503	0.00323316850513503	0.0323903632456359	1073	tags=22%, list=7%, signal=21%	3552/3122/3113/3725/3111/7124/5600/5743/4688/4792/2353/3112
hsa05133	hsa05133	Pertussis	61	0.544385410300967	1.69921750467081	0.00340071792934064	0.00340071792934064	0.0329332683683514	2140	tags=34%, list=15%, signal=29%	3552/3576/51561/3725/91860/7124/148022/721/5600/3569/3678/716/2353/3688/10392/720/3659/5970/3684/114609/3394
hsa05164	hsa05164	Influenza A	126	0.450702926349406	1.57376875420897	0.0037243947858473	0.0037243947858473	0.0349043450218626	1183	tags=13%, list=8%, signal=12%	3552/3122/3576/3113/3111/6352/7124/148022/5293/3383/4792/3569/8795/9021/8797/3112/23586
hsa04142	hsa04142	Lysosome	126	0.447014704885947	1.56089018751137	0.00409683426443203	0.00409683426443203	0.0371949426639224	3513	tags=33%, list=25%, signal=25%	1510/8120/1521/3423/1201/23553/54/1777/1520/2717/8372/4758/2629/135112/1212/1508/5660/10312/53/4668/9516/427/2990/4864/1497/3373/3988/8907/1514/410/162/23312/27074/967/10239/26503/2799/9179/23457/768239/3074
hsa05163	hsa05163	Human cytomegalovirus infection	187	0.404052225770754	1.48453801635377	0.00436760691537762	0.00436760691537762	0.0373525345374071	2620	tags=27%, list=18%, signal=23%	3587/3576/9586/5734/340061/5880/196883/91860/3588/6352/7124/3690/5600/5293/5743/3570/5332/4792/2775/3569/3106/5533/4772/5330/6890/3685/2185/10672/1230/115004/2785/3133/6891/6892/5567/5970/2782/1870/7157/7852/3710/3107/8717/2771/5879/2784/5595/3716/9564/5603/567
hsa00340	hsa00340	Histidine metabolism	17	-0.711984280637598	-1.73855727461967	0.00447791573376756	0.00447791573376756	0.0373525345374071	1964	tags=41%, list=14%, signal=36%	501/3034/4129/218/26/3176/10841
hsa00534	hsa00534	Glycosaminoglycan biosynthesis - heparan sulfate / heparin	19	-0.696742178345973	-1.75080007091624	0.00449989772959705	0.00449989772959705	0.0373525345374071	1115	tags=42%, list=8%, signal=39%	2135/2131/222537/9953/2134/9955/64131/9957
hsa05332	hsa05332	Graft-versus-host disease	16	0.711113534235406	1.69210777743992	0.00789265982636148	0.00789265982636148	0.0636951494758997	1073	tags=50%, list=7%, signal=46%	3552/3122/3113/3111/7124/3569/3106/3112
hsa05131	hsa05131	Shigellosis	221	0.371899137841252	1.39168306681064	0.00836515730132751	0.00836515730132751	0.0656837386960567	2745	tags=25%, list=19%, signal=21%	3576/55964/340061/3725/80201/3099/6352/7124/58498/5600/5293/55072/5332/10318/4792/837/2308/3678/5330/664/55062/375189/2309/3688/8878/58528/10392/115004/4633/960/10627/10398/5970/643246/7157/81858/87/5216/3710/7100/7414/8717/10241/5879/5595/10616/2017/7094/8915/824/7316/9564/5603/9181/10096/81
hsa05417	hsa05417	Lipid and atherosclerosis	173	0.397766363271029	1.44756417785326	0.0091726288754357	0.0091726288754357	0.0701256815458774	1564	tags=18%, list=11%, signal=16%	3576/3310/3725/4312/91860/6352/7436/7124/148022/5600/5293/5332/4688/3383/4973/30001/3949/4792/3569/8795/5533/815/4772/5330/2353/8797/3929/177/1649/572/25833
hsa04940	hsa04940	Type I diabetes mellitus	21	0.666736151480568	1.69111912529766	0.00941361051186507	0.00941361051186507	0.0701256815458774	1073	tags=38%, list=7%, signal=35%	3552/3122/4049/3113/3111/7124/3106/3112
hsa04933	hsa04933	AGE-RAGE signaling pathway in diabetic complications	91	0.460103644100762	1.53447555912521	0.0100132250141697	0.0100132250141697	0.0727276343134428	986	tags=19%, list=7%, signal=18%	3552/1278/3576/3725/5054/7124/6776/5600/5293/5332/3383/3569/4088/2308/4772/5330/2335
hsa00980	hsa00980	Metabolism of xenobiotics by cytochrome P450	40	-0.54378400404569	-1.60825323287936	0.010366991499067	0.010366991499067	0.0734605816108468	2352	tags=45%, list=16%, signal=38%	4257/29785/653689/2052/27294/374875/2948/1559/1555/2941/218/22977/130/6822/1572/2938/2953/2939
hsa04662	hsa04662	B cell receptor signaling pathway	67	0.490616371617507	1.55601512454584	0.0107811613391337	0.0107811613391337	0.0745262896582361	2548	tags=33%, list=18%, signal=27%	3725/84433/25780/27071/5880/971/5293/4792/4794/5533/4772/2353/29760/79168/695/5970/6850/5879/5595/11025/102725035/8915
hsa05150	hsa05150	Staphylococcus aureus infection	37	0.57469402828122	1.63279989394448	0.0112098956320062	0.0112098956320062	0.0745262896582361	1073	tags=35%, list=7%, signal=33%	3868/3122/728/3861/3113/3111/3872/719/5724/721/3383/716/3112
hsa04066	hsa04066	HIF-1 signaling pathway	94	0.454045426978442	1.52276026610829	0.0112888052681091	0.0112888052681091	0.0745262896582361	1620	tags=22%, list=11%, signal=20%	80201/285/230/7076/5054/5163/2026/3099/226/5293/3570/7010/3569/815/4878/3939/5209/2872/2597/54583/4055
hsa04210	hsa04210	Apoptosis	123	0.422787475041329	1.47216417639483	0.0115434742133681	0.0115434742133681	0.0745262896582361	2960	tags=36%, list=21%, signal=29%	3725/1521/7185/7124/5293/5366/330/843/7846/4792/8795/1520/7277/9020/2353/8797/1647/143/27113/1649/2021/572/84790/4616/10039/1508/5414/56616/5970/7157/3710/8717/153090/4217/5595/824/8837/27429/1514/4893/10038/4170/637/839
hsa04977	hsa04977	Vitamin digestion and absorption	19	-0.663268405101394	-1.66668590876006	0.0120679075475557	0.0120679075475557	0.0762183634582468	1137	tags=47%, list=8%, signal=44%	10560/338/80704/6573/335/9963/8029/337/5948
hsa00280	hsa00280	Valine, leucine and isoleucine degradation	46	-0.513498256289977	-1.55794649490279	0.0130922693266833	0.0130922693266833	0.0793229135991072	3551	tags=52%, list=25%, signal=39%	56922/11112/1738/594/3155/5095/587/586/3033/5096/501/64087/1629/4329/26275/84693/197322/36/3712/1962/1892/18/64902/3158
hsa05142	hsa05142	Chagas disease	79	0.463991961108267	1.51122835918793	0.0132575757575758	0.0132575757575758	0.0793229135991072	1034	tags=20%, list=7%, signal=19%	3576/3725/5054/6352/7124/148022/5600/5293/5332/624/1636/4792/2775/3569/5330/2353
hsa04630	hsa04630	JAK-STAT signaling pathway	105	0.435810793818228	1.48326258301337	0.0133785566233277	0.0133785566233277	0.0793229135991072	1123	tags=16%, list=8%, signal=15%	3587/50615/3560/51561/3976/3588/6776/3595/5293/3570/3566/3569/3600/2057/23529/9021/163702
hsa04010	hsa04010	MAPK signaling pathway	256	0.349934504628441	1.33134217561804	0.0142806140664049	0.0142806140664049	0.0829778838384787	1826	tags=21%, list=13%, signal=19%	3552/3310/4902/3725/8605/4804/25780/285/1843/5880/11221/7124/7039/2246/5600/1846/1850/26291/1436/5971/123745/3164/27092/6237/7010/2069/1969/5533/9064/4772/1848/9020/3556/11184/2353/1435/2317/782/1647/80824/2872/774/1943/8912/4791/1649/374/4616/784/2318/23542/5567/1844/5970/2316
hsa05130	hsa05130	Pathogenic Escherichia coli infection	172	0.379188914884198	1.37819820406477	0.0172698879294507	0.0172698879294507	0.0966947608656483	2742	tags=27%, list=19%, signal=22%	3576/3725/51208/7124/81027/9080/5600/7280/10381/7846/4792/837/3569/8795/7277/2353/8797/4430/10672/3688/4627/2597/9871/84790/137075/1364/9075/2149/5970/114609/7100/57121/8717/4690/347733/79784/5879/5595/100506658/283446/2017/5603/7082/84617/1366/9181/10096
hsa04622	hsa04622	RIG-I-like receptor signaling pathway	54	0.499324654226558	1.52390266802073	0.0173069608216052	0.0173069608216052	0.0966947608656483	2245	tags=28%, list=16%, signal=24%	3576/340061/7124/5600/843/4792/79132/23586/64343/5970/3627/64135/4214/8717/9636
hsa04672	hsa04672	Intestinal immune network for IgA production	22	0.629826233012566	1.61349116861156	0.0178641539065567	0.0178641539065567	0.0979246569654351	1620	tags=55%, list=11%, signal=48%	3122/10673/3113/3111/3569/3600/9020/3112/2826/56477/3601/4055
hsa05135	hsa05135	Yersinia infection	123	0.408481660086406	1.42235071328618	0.0188046918637125	0.0188046918637125	0.101171441605939	1360	tags=15%, list=9%, signal=14%	3576/3725/4210/7454/5880/7124/148022/5600/5293/4792/3569/3678/4772/2335/2353/3984/27040/2185/3688
hsa04750	hsa04750	Inflammatory mediator regulation of TRP channels	77	0.449444576718674	1.45863956169892	0.02328222600795	0.02328222600795	0.122983624463047	1009	tags=19%, list=7%, signal=18%	3357/5734/8605/196883/91860/2150/5600/5293/162514/5332/624/123745/815/5330/3556
hsa04722	hsa04722	Neurotrophin signaling pathway	106	0.412964856602356	1.40772620720516	0.0253759398496241	0.0253759398496241	0.130050849882304	2940	tags=30%, list=21%, signal=24%	3725/4804/91860/53358/5600/5293/3656/4792/4794/6464/815/397/2309/11108/572/5970/10782/7157/4214/5598/2889/25759/4217/5879/5595/5603/6196/396/4893/6195/7189/10019
hsa04975	hsa04975	Fat digestion and absorption	29	-0.554828862291433	-1.53889984516017	0.0255154113084303	0.0255154113084303	0.130050849882304	1444	tags=41%, list=10%, signal=37%	8613/8694/8611/8399/335/346606/80168/4547/337/84649/2168/84647
hsa00524	hsa00524	Neomycin, kanamycin and gentamicin biosynthesis	3	0.920209180938577	1.46995100466905	0.0272054410882176	0.0272054410882176	0.136274078772197	313	tags=67%, list=2%, signal=65%	80201/3099
hsa03266	hsa03266	Virion - Herpesvirus	9	0.762370326726178	1.57686299433939	0.0285140562248996	0.0285140562248996	0.140408198359898	905	tags=33%, list=6%, signal=31%	8764/3690/3678
hsa00650	hsa00650	Butanoate metabolism	19	-0.619529990408084	-1.55677836774023	0.0292493352423809	0.0292493352423809	0.141628360121002	3236	tags=58%, list=23%, signal=45%	3155/3033/7915/79944/2571/622/1962/1892/18/6296/3158
hsa05161	hsa05161	Hepatitis B	138	0.384894667701659	1.36223520349372	0.0317401734637387	0.0317401734637387	0.151169764900636	2136	tags=19%, list=15%, signal=16%	3576/9586/3725/1960/7124/148022/6776/5600/5293/843/4792/1959/3569/4088/4772/2353/23586/2185/572/5970/64135/1870/7157/4214/114609/1643
hsa04814	hsa04814	Motor proteins	167	0.364783536200538	1.32282464795665	0.0327598828696925	0.0327598828696925	0.152346817591201	3624	tags=38%, list=25%, signal=29%	146754/547/221458/4648/126820/1767/81027/58498/7280/10381/4625/7846/147700/3798/58/7135/343521/7277/84700/201625/4430/3797/6990/64147/4627/25981/84790/4634/4633/7125/10627/10398/3801/57519/7168/80022/124602/22989/347733/79784/55614/283446/83658/84617/3833/9585/196385/8632/146909/4641/9493/10126/374654/832/64837/4637/63971/11004/1781/7283/10383/3799/10376/10112
hsa00770	hsa00770	Pantothenate and CoA biosynthesis	16	-0.642560297030849	-1.54723595144408	0.0330360762059181	0.0330360762059181	0.152346817591201	2971	tags=38%, list=21%, signal=30%	587/586/51380/53354/8875/51733
hsa00520	hsa00520	Amino sugar and nucleotide sugar metabolism	45	0.502725033964063	1.48472525548058	0.0336021505376344	0.0336021505376344	0.152536078098472	3709	tags=58%, list=26%, signal=43%	80201/3099/2592/6675/5973/29926/54187/2673/55577/51706/5238/2582/91373/51700/29925/2821/5372/7264/606495/1727/55907/3098/3074/7358/140838/5373
hsa04664	hsa04664	Fc epsilon RI signaling pathway	55	0.471956813166023	1.44549156771287	0.0346864875166762	0.0346864875166762	0.155035960398423	2744	tags=27%, list=19%, signal=22%	8605/5880/2207/7124/5600/5293/123745/240/27040/695/6850/5879/5595/5603/4893
hsa00830	hsa00830	Retinol metabolism	32	-0.525166299895344	-1.48765666778855	0.0354931902600083	0.0354931902600083	0.156237966694773	1444	tags=38%, list=10%, signal=34%	8694/1562/1559/145226/1555/339761/216/130/8608/9249/1551/53630
hsa00640	hsa00640	Propanoate metabolism	29	-0.535428971086583	-1.4850913798832	0.0367421922841396	0.0367421922841396	0.156608311426814	3315	tags=59%, list=23%, signal=45%	1738/594/5095/31/8801/5096/1629/4329/8802/26275/84532/55862/84693/3945/1962/1892/18
hsa05203	hsa05203	Viral carcinogenesis	172	0.358838313074781	1.304232004726	0.036928164615102	0.036928164615102	0.156608311426814	2447	tags=22%, list=17%, signal=19%	9586/9734/3725/1960/8345/7185/6776/1030/5293/83933/5366/440689/4792/1959/3106/8379/4791/51564/6672/8341/572/3133/4055/8343/5567/5970/6850/7157/87/3107/8717/2957/5933/5879/121504/5966/5595/2934
hsa04974	hsa04974	Protein digestion and absorption	64	-0.440330452728007	-1.41866071401124	0.0371944739638682	0.0371944739638682	0.156608311426814	2036	tags=45%, list=14%, signal=39%	23428/1282/91522/54407/50509/136227/1299/5645/483/9056/10008/8645/481/1504/117247/6550/1287/1293/1288/5644/81578/6543/80781/3784/1280/1290/1285/1358/6505
hsa04918	hsa04918	Thyroid hormone synthesis	64	-0.437868128103162	-1.41072757382353	0.0391073326248672	0.0391073326248672	0.162310132397945	2321	tags=36%, list=16%, signal=30%	5578/7849/5172/2877/111/4036/23236/432/483/113/481/7276/433/213/389434/2882/257202/107/5582/1081/7173/7038/2880
hsa03460	hsa03460	Fanconi anemia pathway	49	0.48320108606398	1.44605258602271	0.0402684563758389	0.0402684563758389	0.164775299625375	2329	tags=27%, list=16%, signal=22%	124907837/91442/5888/146956/2189/2072/80198/641/84464/51426/5429/83990/2177
hsa04640	hsa04640	Hematopoietic cell lineage	52	0.471502150321449	1.42731019045974	0.0446054136484941	0.0446054136484941	0.179986756827257	1763	tags=40%, list=12%, signal=36%	3552/3122/3673/3113/3111/7124/3690/3570/1436/3675/3566/3569/3678/2057/1435/3112/960/290/2811/3590/3674
hsa04620	hsa04620	Toll-like receptor signaling pathway	69	0.432520092433076	1.37854046409762	0.0470788428814521	0.0470788428814521	0.186630048061919	2587	tags=28%, list=18%, signal=23%	3576/3725/6352/7124/148022/5600/5293/4792/3569/2353/3929/5970/3627/114609/7100/1326/5879/5595/5603
hsa04612	hsa04612	Antigen processing and presentation	48	0.475825581912259	1.41657611036235	0.0475365665896844	0.0475365665896844	0.186630048061919	1729	tags=27%, list=12%, signal=24%	3122/3310/3113/3111/7124/1520/3106/6890/3112/3133/6891/1508/6892
hsa00480	hsa00480	Glutathione metabolism	49	-0.458848052301379	-1.40875618854333	0.0490912889074577	0.0490912889074577	0.18719210083826	2352	tags=33%, list=16%, signal=27%	4257/653689/2877/9588/79017/2678/2948/51060/2941/494143/2882/257202/2938/2953/2939/2880
hsa05416	hsa05416	Viral myocarditis	40	0.494706131133106	1.42687262381422	0.0494303919675613	0.0494303919675613	0.18719210083826	1073	tags=20%, list=7%, signal=19%	3122/3113/3111/5880/3383/4625/3106/3112
hsa05167	hsa05167	Kaposi sarcoma-associated herpesvirus infection	159	0.356338761511901	1.28492213312028	0.049612689044633	0.049612689044633	0.18719210083826	2587	tags=24%, list=18%, signal=20%	3576/344807/3725/285/91860/148022/7538/5600/5293/5743/3383/4792/4277/3569/3106/5533/4772/2353/51176/1230/2785/3133/5970/6850/643246/2782/1870/7157/3710/100507436/3107/8717/5879/2784/5595/3716/7316/5603
