# Supplementary material for: H2S‐Releasing Versatile Montmorillonite Nanoformulation Trilogically Renovates the Gut Microenvironment for Inflammatory Bowel Disease Modulation
Source: Adv Sci (Weinh). 2024 Feb 2;11(14):2308092. doi: 10.1002/advs.202308092 (PMC11005690; doi:10.1002/advs.202308092)
Supplement: Supplementary file 2 — Supporting Information [file ADVS-11-2308092-s001.zip › Supporting information/Supporting information 20. DEGs in the positive regulation of the cell-cell adhesion pathway(Caco-2).xls]

SYMBOL	logFC	logCPM	PValue	FDR
15	IL1A	2.157956004	0.890882957	4.67E-12	1.10E-09
17	HLA-DRA	2.108846233	0.261809479	1.68E-07	1.28E-05
28	TNFSF9	1.712456166	1.424166914	2.52E-13	7.69E-11
36	IL23A	1.608253011	0.734201463	7.64E-07	5.14E-05
39	ETS1	1.58157035	2.400394878	1.23E-16	6.77E-14	Doi: 10.1038/s42003-022-03878-9.
61	PLAUR	1.364864684	2.224211534	6.55E-12	1.44E-09
76	HLA-DPA1	1.260207735	-0.334695639	0.002193394	0.038079973
90	LGALS1	1.145255292	3.538248927	3.95E-06	0.000211367
97	CARD11	1.123925563	2.895534706	7.88E-12	1.68E-09
98	EBI3	1.117095871	1.570815475	3.94E-06	0.000211367
111	EGR3	1.042256393	0.566973157	0.000172977	0.004963385
119	FOXA1	-1.010873789	3.170714932	5.86E-08	5.12E-06
121	FGA	-1.018436238	3.687001372	2.68E-09	3.46E-07
135	ADA	-1.116072864	4.373180381	1.80E-17	1.17E-14
140	IHH	-1.176044732	0.800729323	0.000139326	0.004166122
201	LEP	-2.133647258	-1.188299443	6.76E-05	0.002298349
