# Supplementary material for: H2S‐Releasing Versatile Montmorillonite Nanoformulation Trilogically Renovates the Gut Microenvironment for Inflammatory Bowel Disease Modulation
Source: Adv Sci (Weinh). 2024 Feb 2;11(14):2308092. doi: 10.1002/advs.202308092 (PMC11005690; doi:10.1002/advs.202308092)
Supplement: Supplementary file 2 — Supporting Information [file ADVS-11-2308092-s001.zip › Supporting information/Supporting information 3. RNA sequencing gene expression matrix (RAW264.7).xls]

SYMBOL	LPS_1	LPS_2	LPS_3	LPS_4	DM_1	DM_2	DM_3	DM_4
Gnai3	75.77	78.6625	83.4075	74.475	65.625	71.79375	70.811875	71.9475
Cdc45	19.38375	23.155	20.29875	18.145	28.13375	26.75625	28.60625	27.788125
Narf	5.8975	5.5075	5.2325	6.3646875	7.87125	8.02625	7.475	6.98125
Cav2	1.42875	1.58	1.76875	0.82375	7.16875	7.885625	7.84	7.79
Klf6	10.765	7.61375	8.93625	7.61	34.68875	32.005625	35.5375	32.300625
Scmh1	28.2275	21.14875	25.251875	22.22875	25.539375	25.745	23.0475	25.40625
Cox5a	285.78125	274.61125	352.50625	331.64	200.9175	172.0625	178.65625	177.01875
Fer	7.37375	8.580625	7.84875	5.77	14.28125	15.635	15.27625	15.145
Xpo6	67.034375	69.1325	68.88	79.68625	60.6475	52.426875	49.393125	47.97375
Tfe3	42.8675	39.88125	35.82875	36.85625	60.030625	57.93125	54.16	63.1675
Brat1	8.57	9.084375	10.42875	8.704375	8.3325	8.0625	8.81	8.28375
Gna12	12.604375	14.64625	16.111875	15.830625	19.96875	20.51625	19.74375	21.604375
Slc22a18	0.21125	0.856875	0.1425	0.3125	1.156875	1.3	1.035	0.6025
Pih1d2	1.785	2.79875	2.62125	1.16	2.964375	1.79125	5.035	2.426875
Dlat	73.1325	63.70125	67.41125	57.98	44.6475	43.429375	41.3925	41.90375
Sdhd	168.64625	192.615	190.16	178.48375	172.42875	198.28875	179.60125	171.88
Ccnd2	13.4075	13.78625	13.351875	14.584375	2.005	2.5609375	2.55	2.6525
Gpr107	31.6675	29.961875	35.53375	36.69875	21.79375	23.7225	26.74	23.7175
Btbd17	0.06625	0.38875	0.7275	0.125	0.915	0.2175	0.19625	0.42375
Slfn4	54.63125	44.7925	49.0425	47.898125	191.775	200.6	201.17375	193.5725
Drp2	0.5075	0.58	0.34625	0.47875	0.24375	0.57625	0.37375	0.42375
Tspan32	0.2325	0.315	0.13375	0.319375	0.1525	0.09375	0.28125	0.06625
Gmpr	20.349375	27.06625	32.906875	26.87125	18.03625	18.375	16.6475	17.80625
Trim25	85.334375	88.375	78.3075	91.32625	71.319375	73.73	73.51125	73.73
Dgke	7.733125	6.4525	7.37875	8.96375	3.24125	3.07375	2.68375	3.06375
Scpep1	157.2025	157.0575	169.845	144.275	116.0325	131.4475	125.4175	126.44625
Mnt	12.131875	10.52125	12.89125	15.71125	14.259375	14.090625	14.91625	15.8
Itgb2	235.91375	213.2825	237.5475	233.65625	193.5725	201.84875	187.89875	189.573125
Hddc2	40.26875	43.45125	46.65875	39.635	32.926875	31.27125	27.849375	34.74625
Pemt	1.3625	2.97625	3.33625	2.03875	5.4475	2.91625	2.98375	3.44625
Bcl6b	1.69625	2.43875	2.0175	0.880625	1.00625	1.05125	0.84	0.5075
Clec10a	3.388125	3.9775	7.69	2.985625	19.71375	17.00375	19.028125	14.975
Comt	37.495625	39.635	44.0225	38.12125	64.3175	71.4275	63.49875	68.77125
Rtca	51.92625	52.841875	65.80125	65.9825	46.395	39.69625	44.0003125	42.20875
Dbt	38.685	32.69375	35.150625	31.34375	28.37875	29.05125	25.956875	27.788125
Dazap2	141.88375	129.84125	140.3325	127.55625	185.595	193.23	182.15875	178.65625
Mcts1	70.36125	88.1875	109.97625	62.03	91.0875	90.44625	98.715	85.17625
Trappc10	22.88875	24.175	24.28875	23.73875	24.7175	25.1725	23.3125	27.2825
Ccm2	19.046875	26.04375	24.483125	28.385625	40.05125	44.36375	36.76875	32.1425
Tbrg4	80.355	83.3925	87.9725	95.77125	60.1825	75.66	63.14625	64.115
Mx1	0.22625	0.09375	0.6525	0.05375	0.41125	0.4875	0.63875	2.169375
Fap	0.205	0.1975	0.39	0.26125	0.38875	0.28	0.50375	0.23
Ndufa9	96.05125	102.265	100.45375	103.81375	107.37	111.48625	105.07625	112.16375
Lck	7.91	7.15625	5.7775	6.6725	4.810625	9.11125	6.4175	6.0625
Galnt1	32.93125	36.914375	34.53625	28.2775	31.82375	32.6325	32.885	34.4175
Mkrn2	8.5825	9.59125	7.70375	11.2275	8.05	7.9975	7.0575	7.69
Raf1	36.3275	36.7725	37.11875	32.3425	41.235625	43.57625	40.238125	44.9675
Pdgfb	7.8425	8.554375	8.8625	6.211875	23.28375	20.454375	21.0175	20.059375
Acvrl1	7.025	10.105625	14.9375	11.40125	9.35375	8.566875	8.47625	8.1821875
Tamalin	1.916875	1.77875	2.273125	3.18875	0.22	0.18875	0.1825	0.125625
Acvr1b	5.77625	6.7375	5.205625	5.491875	8.1125	8.935	8.26875	7.915
Tom1l2	36.650625	34.99875	30.92	40.459375	17.09875	18.01375	17.00125	17.22125
Zfp385a	19.245625	17.6375	20.675	24.0075	27.92375	28.0675	30.88875	31.523125
Itga5	55.9325	50.15875	57.3375	57.855	31.87	36.745	35.14375	33.130625
Wdr77	53.50875	67.93625	58.05625	55.305	50.345625	45.91125	47.88	43.366875
Adora3	2.74625	4.2275	3.69625	2.619375	0.25625	0.09375	0.19625	0.2675
Atp5pb	468.08375	442.27	452.59	404.66375	322.45125	314.9375	322.45125	325.5325
Hnrnpd	178.65625	193.23	148.145	132.2225	187.22875	165.84875	174.0075	187.89875
Dynlt1c	41.65375	27.85625	34.12125	33.8575	30.05375	51.5425	33.64125	36.0625
C1d	17.81875	24.9	21.30125	16.67375	36.355625	27.67	26.93125	30.71125
Gm2a	33.55625	28.12875	34.99875	35.5875	30.15125	29.554375	29.48375	30.624375
Krit1	54.83875	42.99	41.2425	58.15125	29.7225	28.69875	30.18125	33.41625
Clcn4	5.62875	9.490625	6.83125	4.390625	18.5525	18.833125	18.921875	17.27875
Hk2	29.5475	37.48	28.76	27.22125	47.713125	52.17375	45.96625	46.365625
Myo18a	22.6375	25.705	25.56375	29.194375	26.0625	20.225	21.00125	24.026875
Haao	1.985	1.54625	3.231875	3.55125	0.115	0.09375	0.2325	0.1375
Cd52	284.46125	308.38375	317.14125	291.8225	577.51375	554.0725	610.91125	584.325
Abhd15	0.975	0.94875	1.06375	1.06375	1.49125	2.13875	1.25125	1.63
Hoxb6	2.205	2.92375	2.951875	3.81875	4.56375	5.70625	4.00125	3.61375
Loxl3	7.7025	8.8125	11.51625	7.99625	7.470625	8.82125	8.15125	9.52875
Kat2b	4.2775	7.184375	4.730625	5.825	9.4575	10.008125	11.5525	9.970833333
Rab5b	42.81125	39.7375	37.025	43.783125	50.17375	52.68375	50.8125	52.435
Dnmt3l	4.424375	1.655	2.961875	0.8175	3.565	1.719375	1.64	4.0875
Icosl	2.10125	2.48375	2.67375	1.678125	1.19625	1.2175	0.92	0.81
Spg7	30.6525	32.64125	33.36875	33.700625	35.4875	38.46625	41.84625	37.18625
Rpl13	430.66625	436.95125	2126.52875	1997.535	333.27	325.5325	329.8675	347.89125
Chmp1a	47.29	41.3925	46.23125	53.22625	38.56875	41.97375	41.7575	42.905
Rpa1	95.175	99.5175	85.0525	86.425	82.75625	81.13	81.83625	87.15375
Serpinf1	3.785625	10.993125	13.190625	2.54	12.86	12.14125	6.628125	3.62875
Tubgcp3	25.16	27.06625	25.06875	23.46	26.37625	30.16625	26.79375	31.0925
Polr3d	23.915	21.73875	28.6125	34.0475	15.42875	18.03375	14.75375	13.643125
Ddx3x	72.54	90.93875	63.771875	52.28875	152.81125	156.76625	163.69875	153.85625
Il12rb1	4.350625	4.2275	5.66	5.72875	2.0775	1.8325	1.79125	2.205
Usp32	16.1875	15.9675	11.7675	15.18875	12.505	16.0475	14.0775	14.633125
Txnrd3	2.66125	3.85	3.6375	2.01125	3.19125	2.13875	3.40625	2.28375
Zfp512b	16.63125	18.2475	12.14875	17.7775	15.301875	17.17875	14.8925	12.14125
Dnajc5	35.17	33.42625	36.9875	37.17625	41.850625	44.25875	39.88625	39.07625
Tpd52l2	61.76	61.260625	72.05	59.04875	61.4325	60.855	58.195	58.78875
Fmr1	24.68375	23.31125	22.3675	18.7575	27.1125	30.65	27.45875	28.68375
Pxmp4	6.17125	5.78	6.16625	5.50625	9.69125	10.59875	8.554375	8.964375
Dlg3	7.798125	6.484375	6.58125	6.0175	6.01	6.483125	5.47625	5.85625
Gnb1l	16.036875	11.2575	7.946875	10.245	4.24125	3.13875	7.4925	3.959375
Smarcb1	26.24625	32.41875	38.72	23.038125	48.435	51.939375	48.35875	51.4575
Hip1r	1.70625	3.2875	3.120625	2.243125	0.1875	0.4875	0.15875	0.25375
Nsun5	14.03625	15.20625	14.49	13.004375	9.88	9.11125	12.01375	10.165
Top1mt	24.931875	26.75875	24.65625	27.25625	17.1525	16.44375	16.120625	18.501875
Slc7a7	9.724375	9.8	9.9375	7.6675	10.755	12.998125	11.14625	8.6725
Oxa1l	49.48875	43.856875	54.08875	55.145	55.78375	62.19125	53.205	57.259375
Heatr6	18.06875	16.4575	19.95125	21.03375	11.515	11.585625	11.88125	12.22875
Ccl3	603.22	631.715	700.58625	637.94625	369.61125	374.67	365.41	381.8425
Ilf2	89.0275	87.88125	74.10375	79.44875	68.515	63.1675	67.385	65.72625
Chtop	83.36625	93.09125	105.435	109.81125	85.48625	82.5625	90.9	82.205
Snapin	23.65625	24.30625	24.12375	23.33	31.499375	31.0153125	28.63375	28.74875
S100a4	1546.54	1903.60625	1280.3075	1191.79375	3767.66375	3267.04875	3472.14875	3193.61125
S100a3	12.8375	7.48625	7.761875	6.866875	0.7475	3.12	4.018125	0.84875
S100a6	568.27	572.3475	598.89625	518.52125	506.615	368.0475	404.66375	410.225
Scn4a	0.0075	0.00625	0.0725	0.04375	0.02625	0.035	0.045	0.035
Icam2	2.015	3.04	1.413125	1.1746875	4.198125	4.1375	1.035	2.894375
Mapk7	16.23625	17.8375	20.675	24.99375	18.33375	15.304375	14.8125	14.710625
Epn2	20.5375	15.909375	18.566875	17.261875	5.05875	5.0625	6.304375	5.280625
B9d1	8.183125	9.474375	11.865625	10.1825	7.14625	9.14625	6.56875	8.0675
Sec24b	33.476875	34.23875	31.0153125	34.653125	40.25875	40.8575	36.52	43.1875
N4bp3	2.278125	3.99	3.73625	2.97625	3.4925	3.395	3.49375	3.825
Rmnd5b	8.81625	11.07625	12.2975	10.755	21.2875	19.33125	20.76375	20.1425
Nhp2	268.4625	259.71625	255.26125	273.1775	204.71625	179.2725	198.28875	193.23
Vps9d1	7.2	9.8425	9.82375	12.7825	9.2625	8.4175	7.7625	9.4775
Zfp276	5.22375	6.235	7.3609375	6.06375	7.561875	6.15875	6.304375	8.57125
Mfsd10	56.3925	51.270625	47.35125	39.53375	45.396875	52.98625	52.300625	45.445
Luzp1	27.77125	23.21875	24.69375	27.305	18.73875	19.10375	19.850625	19.565625
Kctd10	28.916875	28.60875	30.17	30.27375	27.60125	28.64	28.49375	28.95125
Poldip2	50.50875	45.29375	46.4225	49.665	48.855	44.525625	42.726875	49.53625
Ift20	51.025	56.105	53.823125	44.963125	54.83875	53.86625	61.7925	54.198125
Lgals9	62.4825	52.15	60.855	65.9475	72.630625	76.95375	65.0625	72.43625
Araf	64.35125	64.789375	58.17625	62.9325	60.69125	68.8975	61.35875	57.259375
Cfp	143.44	170.4375	168.64625	154.78625	89.16625	87.60125	86.75875	90.684375
Uxt	27.29125	29.5296875	26.93125	21.604375	36.24375	20.42625	23.4625	22.86125
Cnnm3	3.89875	3.4925	5.520833333	4.565	7.456875	7.98125	6.21875	7.979375
Lman2l	16.34375	14.88125	15.15	13.82625	19.041875	20.823125	17.825	16.391875
Mcm3ap	20.6975	28.41	16.99125	16.44125	18.67625	21.540625	23.386875	15.83125
Pcnt	18.036875	20.10625	15.49625	14.66625	23.82625	23.53375	23.71	26.24375
Mxd1	6.045625	3.52125	5.09792455	5.5425	5.278125	5.96625	6.351875	4.713125
Gmcl1	14.61375	13.26875	11.715625	12.7825	13.645	15.20875	13.824375	13.1625
Snrnp27	93.6775	76.35875	77.50375	76.460625	86.99125	75.501875	79.145	85.5925
Oas1c	8.86875	9.1025	10.53875	11.71125	7.61	7.475	10.12125	8.4925
Oas1h	0.2825	0.6525	0.0725	0.38375	0.495	0.155	0.4075	0.39375
Ocrl	22.86375	21.29625	19.15625	20.65	23.28375	24.6425	26.213125	24.91125
Calm1	112.588125	137.88	131.025	184.03125	151.46375	166.93125	163.12625	162.61
Agpat3	37.60375	43.4175	44.94625	49.845	42.07875	45.77375	41.3625	38.67125
Sema6b	9.255	10.59	11.554375	8.66	12.074375	11.3025	11.89875	11.0275
Uhrf1	56.35375	61.35875	53.31625	56.705	64.8075	67.79	66.0225	62.26
Dpp9	24.91625	28.4525	29.79375	28.348125	31.8875	30.15125	26.14875	28.92
Lsr	0.08	0.0625	0.13375	0.01875	0.34	0.3575	0.5225	0.23
Gramd1a	74.91375	72.728125	69.685	94.29875	49.53625	49.98125	46.18375	52.10375
Hpn	6.045625	5.3325	6.873125	7.9775	0.22	0.875	0.70125	0.2075
Ckb	227.0575	255.26125	326.3	299.95	149.56	163.29	148.405	158.085
Sp1	64.8075	53.95875	48.4675	62.093125	29.8775	28.36625	30.13875	29.3075
Itgb7	90.18625	69.55	96.24625	106.648125	4.11875	6.75	3.468125	2.714375
Myg1	34.59875	44.25	41.81375	40.48875	52.81125	53.29375	45.33375	53.65375
Rarg	14.023125	10.805	13.74	14.304375	13.78125	12.22875	11.579375	15.4025
Pfdn5	138.70375	136.155	145.645	148.145	201.408125	169.46125	190.9575	175
Rrp15	35.825	42.79	34.45375	37.248125	52.59625	50.23625	49.88875	50.7925
Rnd2	18.698125	16.786875	16.92125	18.31625	10.4625	8.980625	8.1725	7.959375
Srr	32.0375	26.24125	28.24125	23.1375	10.421875	9.485	10.334375	13.435
Acp5	61.635	64.38625	75.225	67.1575	7.438125	7.860625	6.8425	7.17375
Fbxo9	10.815	14.97375	10.300625	11.72	21.48125	17.74875	15.98875	15.718125
Vps50	31.29125	34.29125	31.945	32.636875	36.590625	33.21875	35.8475	34.35
Hars	93.40125	116.8475	102.48625	91.0875	78.98375	82.836875	80.421875	83.225
Zmat2	43.856875	49.24125	34.355	36.331875	60.15375	52.59625	58.40125	51.9025
Ube2c	87.285	113.31	147.60375	143.32	109.9225	116.625	126.83125	136.56125
Smg5	71.11125	65.5575	59.785	68.515	49.32625	57.071875	47.35125	50.63125
Cct3	352.50625	372.89	360.605	319.5525	261.60125	271.5175	269.19	262.15
Glmp	124.12625	106.8325	108.51875	126.08	147.16625	142.9	136.38875	135.11375
Mef2d	65.16875	82.24375	69.52	87.15375	46.535	47.88	51.615625	49.36125
Tmem79	1.685	0.0625	1.1725	0.76625	1.225	1.87125	1.16875	0.84875
Snd1	129.73875	139.5625	159.4575	147.60375	117.5425	123.66875	120.435	123.48875
Col18a1	1.240625	1.1525	1.619375	2.53375	1.54625	1.87125	1.3125	0.93875
Slc19a1	54.28625	50.47625	55.18625	58.84375	31.775	30.6225	29.395	35.1
Kpnb1	150.38125	149.46875	139.26	145.693125	101.33625	105.6025	106.8325	99.705
Npepps	59.69125	44.63	43.12625	54.99875	43	47.41375	44.631875	42.6725
Mrpl10	38.738125	44.67125	49.36125	41.545	49.95375	52.35375	51.725	46.32875
Cyp51	31.98625	33.971875	32.21125	31.095	52.955	57.01	57.545	55.029375
Tcf25	183.4025	121.91	112.4475	108.85125	149.05375	170.635	126.08	128.495
Tubb6	125.2725	183.0525	161.2525	140.94875	104.616875	115.02875	93.76125	102.75375
Def8	12.1175	12.89375	18.7775	15.33375	18.26125	16.585	16.68375	17.64375
Irx2	27.58875	29.744375	28.49	26.12625	21.65875	15.61625	19.835	20.68375
Pdxk-ps	0.5275	0.050625	0.150625	0.1725	0.358125	0.221875	0.064375	0.36875
Foxm1	41.403125	42.54125	33.725	36.92875	46.95375	54.385	43.2275	52.78
Itfg2	7.6525	14.15875	5.205625	9.805625	9.701875	12.22125	14.85125	14.245
Nrip2	0.12625	0.09375	0.30375	0.2325	0.38875	0.62	0.24375	0.7475
Tulp3	32.64625	29.660625	32.35625	31.913125	14.044375	15.719375	12.6275	14.69625
Gtf2h4	12.06	14.771875	15.14125	12.87125	20.875	23.89	17.34625	21.01375
Tubb5	325.5325	318.045	325.5325	343.7175	465.69625	513.295	489.93875	499.8325
Ell2	51.7775	36.73375	42.22125	43.1325	23.6625	24.143125	26.325	25.83
Jup	0.473125	0.8075	0.689375	0.92875	0.12625	0.11875	0.268125	1.5675
Nom1	23.5525	23.575	17.23	13.78625	23.015	23.03125	14.78875	16.05875
Ergic1	87.9725	85.5925	87.665	94.095	74.32375	72.82	70.725	70.725
Acap1	27.461875	21.39375	26.07375	23.415	6.81875	7.5175	6.21875	6.94125
Ifrd1	146.8875	104.77875	124.78875	108.74375	106.14	103.96875	122.048125	114.63625
Stk38l	60.43125	46.008125	50.1225	58.7025	11.825	12.236875	12.425	12.075
Brpf1	21.71125	25.3425	25.30625	22.773125	31.955	31.84125	29.874375	29.64625
Akr1b3	779.46625	799.135	779.46625	727.75375	203.95875	217.055	204.71625	205.6075
Hoxc6	2.265625	1.89875	3.0325	2.20375	1.5625	1.4725	1.2625	2.3475
Gstt1	61.70875	58.60125	66.240625	72.771875	1.590625	1.314375	2.79375	1.88625
Gstt3	35.31	30.916875	38.41875	35.0825	12.8275	12.6625	8.61	9.985
Ddt	116.114375	113.58	127.59875	124.743125	63.14625	70.03125	56.97375	57.66
Ddx18	77.4475	92.85375	90.79125	74.37125	65.11625	65.771875	72.39375	72.379375
Ubl3	52.0175	50.3525	52.98625	49.0025	55.91375	39.24875	44.25875	44.90125
Eef1e1	41.03625	39.69625	37.52	32.41875	29.114375	31.24625	31.7575	31.071875
Akt1	105.6025	122.2	122.43	105.3275	137.5925	136.81625	135.3875	132.905
Il16	10.6925	11.785	12.106875	10.975	11.3025	10.11125	10.598125	11.49125
Tcirg1	328.1425	254.37125	334.565	410.225	260.44875	321.595	255.26125	282.18875
Naglu	16.064375	15.2175	20.37625	17.9825	41.850625	43.255	42.82375	39.96875
Coasy	57.70375	55.21375	63.66125	59.57375	42.890625	42.6775	48.33625	39.359375
Smo	0.10375	0.11125	0.19625	0.1875	0.12625	0.13125	0.255	0.2775
Tspan33	0.025	0.025	0.205	0.07875	0.02625	0.23	0.06875	0.125625
Crnkl1	18.0775	23.07875	16.40375	14.681875	28.855625	21.14625	24.686875	21.515
Rin2	17.43125	20.816875	14.9375	20.28375	44.325	42.20875	40.8975	46.45375
Chordc1	146.67625	145.29625	125.85125	140.1325	67.18875	87.18625	71.25875	69.84625
Rtcb	96.24625	104.8425	106.48875	102.81	109.05875	111.78125	107.2175	104.16875
Pwp1	40.8975	40.785	40.045	40.58125	32.2325	32.2225	34.37625	35.805
Fbxo7	10.715	11.64125	11.091875	10.23	13.004375	13.381875	14.238125	12.92625
Capns1	239.3575	227.77	250.26625	260.44875	228.9975	238.385	213.6775	238.995
Folr1	3.605	3.21875	4.68875	4.0675	1.14375	1.08375	1.13125	0.57375
Clpb	86.9475	78.74	82.67375	79.33375	42.03875	41.57875	41.19875	43.429375
Septin7	215.755	215.755	184.92	160.9925	121.415	121.69875	121.18875	112.86875
Zdhhc4	21.675625	26.5425	26.546875	25.7025	26.891875	33.9875	27.049375	32.576875
Rac1	174.18	150.27375	132.2225	117.33125	237.5475	186.56625	209.6925	227.47
Nup214	26.14625	37.3525	31.165	27.55625	31.855	28.041875	27.4175	25.6575
Ltbp1	2.93125	3.708125	1.3625	2.14	1.0675	1.67875	2.838125	0.46
Ugp2	64.9375	58.54375	62.81125	49.3875	60.77875	64.24375	70.20875	65.61375
Trmt1	115.78375	114.63625	145.4325	146.8875	109.30625	81.94	95.21875	100.1725
Nacc1	34.13875	39.316875	39.9025	40.40875	44.05	42.621875	41.006875	40.93875
Nfix	5.82125	14.731875	6.440625	5.8975	6.525	6.97375	7.0075	8.3225
Slc1a5	160.36375	211.7725	191.29625	198.07875	122.6525	110.8475	92.251875	103.96875
Uba1	192.31375	200.6	200.6	187.4225	139.12375	138.86375	131.4475	131.765
Vwf	2.585	0.61875	1.0525	1.045	8.47625	5.92375	6.42375	6.24375
Siae	13.926875	12.779375	12.34875	11.563125	12.32375	12.1825	11.04125	11.565
Spa17	2.94125	1.9275	3.47125	4.4825	4.685	3.195625	4.279375	5.583125
Fam50a	39.3	35.6575	39.473125	45.58	63.61625	55.4775	55.5	57.75
Emd	45.96625	53.35	47.71875	41.3625	55.09	54.515	64.575	65.48125
Taco1	17.3375	22.03125	24.810625	16.05875	19.0725	21.18	20.3825	19.520625
Npas1	0.5075	0.27625	0.43125	0.4175	0.31625	0.14125	0.4075	0.23
Sipa1l2	2.115	2.23	2.698125	2.53375	1.17	1.533125	1.29375	1.1825
Ap4e1	17.676875	15.043125	14.593125	15.249375	10.76375	11.01875	10.40125	10.771875
Blvra	39.8275	52.2625	40.443125	33.36875	196.88125	198.8825	186.11	192.31375
Pdzd4	1.171875	1.02375	0.575	0.5875	0.13875	0.25375	0.15875	0.1375
Srpk3	0.39375	0.20625	0.205	1.2475	1.2475	1.901875	2.31125	2.18625
Idh3g	185.595	176.86	202.74125	207.2075	200.30625	235.91375	197.39375	211.26125
Ssr4	188.14625	186.56625	200.30625	211.7725	205.16625	215.1525	201.84875	210.0125
Bcap31	98.758125	96.75625	85.5925	75.069375	139.7725	154.08875	149.46875	141.3025
Fam98a	53.7675	58.9	49.845	47.27625	34.92875	36.184375	37.5325	35.0825
Ltbp2	1.23125	1.083125	1.75625	1.75875	0.7875	0.2175	0.37375	1.948125
Kmt2a	25.23	24.495	21.00125	25.42625	12.51875	12.7625	13.381875	13.1625
Ift46	58.01875	63.4625	61.39625	54.891875	54.08875	72.144375	51.63625	43.24625
Tmem25	6.13	6.385	4.58625	7.32875	1.49125	2.538125	2.5075	1.045
Trappc6a	92.715	90.38	125.53875	147.68875	89.0275	84.16375	87.345	94.2225
Supt6	43.966875	51.00125	44.21375	46.30375	44.1	46.07875	44.22375	44.63
Spag5	44.688125	45.12125	36.7725	44.866875	33.035	36.12875	32.066875	33.23125
Unc119	54.505625	49.845	63.83	68.7225	58.63875	56.56875	55.804375	66.2425
Rab34	44.929375	45.3925	82.95	75.35125	28.66125	33.069375	33.176875	29.78875
Sdf2	49.6475	43.1875	45.415	57.855	52.74	46.88375	45.3925	47.29
Ccne1	20.816875	23.946875	23.076875	19.633125	19.041875	18.668125	16.5975	19.75625
Bbc3	25.2425	23.5825	41.924375	50.95875	18.8125	14.055	19.495	18.1075
Mybpc3	0.025	0.1875	0.0725	0.0025	0.90375	1.16375	1.63125	1.0225
Psmc3	94.2225	106.648125	100.91625	86.68125	162.91625	177.01875	166.79	156.8925
Acp2	5.324375	12.040625	8.6925	5.24875	20.26	27.05125	27.049375	26.4775
Slc39a13	35.01875	37.11	38.051875	39.88625	21.545	23.3975	20.40125	21.8175
Celf2	24.145	24.215625	21.45125	16.55875	56.34375	43.56375	43.56375	46.560625
Nr1h3	1.255	2.30125	1.195625	0.7425	9.105	6.784375	6.8525	5.583125
Ddb2	12.91625	13.6025	11.89375	12.5925	9.801875	9.915	10.895	9.165
Spi1	59.8375	93.40125	72.03125	71.495	219.995	180.8925	184.39125	202.1725
Sf3a1	30.47375	34.72125	32.2075	33.29375	33.2375	34.699375	34.8925	35.05375
Stat6	38.7925	45.895625	43.5425	35.774375	73.9825	76.195	73.15625	72.9375
Clgn	0.155	0.305	0.325	0.1175	0.4825	0.34625	0.4225	0.46
Napsa	40.2425	34.49	41.441875	40.6375	63.68125	67.695	57.134375	59.14
Vrk3	23.49875	22.423125	27.383125	20.65	33.6725	35.875625	30.77	29.985625
Smg9	33.964375	31.019375	32.0425	40.198125	26.54	26.11875	20.60625	20.699375
Paxip1	14.40375	12.8275	11.324375	12.801875	14.835	15.20875	15.3825	16.295
Rmnd5a	31.52625	28.025625	28.70125	30.30625	27.87125	27.36125	27.63625	28.43125
Mov10	22.5075	23.256875	24.1675	23.95625	25.47	26.3175	25.50625	26.925
Ppm1j	49.135	43.07875	63.71125	64.575	9.3025	5.2475	8.554375	5.396875
Rhoc	121.459375	103.81375	122.8525	148.015	165.545	140.22625	157.99375	146.8875
Ppard	21.17125	22.048125	22.22	26.99375	12.155	12.998125	13.35875	12.22
Def6	38.17625	37.9225	45.755	45.33375	25.50625	25.56375	25.205625	28.60375
Metrn	29.65625	23.1825	48.693125	51.78125	17.7525	21.14625	15.735625	18.73375
Lmf1	12.6925	16.0275	17.31875	13.03375	24.91625	27.79625	26.73375	25.565
Ciao3	19.32625	18.1225	25.575	19.971875	30.175	22.041875	32.161875	30.20125
Angptl4	1.76	1.58	2.303125	1.715	2.6975	3.38125	2.55	3.93375
Dbf4	49.921875	47.16625	45.59	36.045	43.38125	40.89375	44.6475	43.856875
Daxx	33.686875	35.356875	39.671875	30.84	30.944375	35.0375	31.905	33.3025
Cd320	20.60625	18.0025	20.43875	26.00125	10.67375	11.45125	10.045625	12.52125
Ipo4	57.26625	56.35375	60.55	70.670625	37.4775	39.226875	34.35	36.580625
Tm9sf1	40.395	48.625625	45.64375	49.125	59.274375	63.05	55.21375	56.21875
Irf9	20.559375	22.545	25.36625	20.0175	37.08125	39.03125	35.33375	35.67125
Gmpr2	30.2925	34.68875	29.55875	31.165	37.15	36.045	36.560625	34.05125
Mdp1	16.096875	12.8425	14.1275	12.8125	21.87375	23.2575	21.00125	21.1625
Dhrs1	48.7275	51.64375	47.58	45.154375	54.975	42.36	52.8275	46.90125
Tmem161a	40.825	30.905	26.79875	39.12125	23.88625	30.2925	21.91875	27.5775
Armc6	9.351875	10.6775	9.00375	9.47625	9.94125	10.64	10.8325	11.1575
Borcs8	34.6725	35.17	34.926875	36.5775	56.21125	51.595	47.99125	54.5275
Slc25a42	11.57375	7.9475	9.59625	13.40125	2.39875	2.31875	2.90125	3.1
Snx9	21.64	31.4175	23.925	19.22875	51.6225	52.78375	54.56	52.4025
Ranbp3	39.91625	43.923125	50.253125	46.06	54.025	57.66	50.9325	57.134375
Ndufa11	108.03375	123.2925	151.01375	134.21375	167.58	159.28	153.85625	159.88625
Nr2f6	1.77625	2.578125	3.9575	2.5925	7.456875	2.05875	3.6575	3.68875
Use1	122.08375	140.57625	140.22625	144.75875	154.29625	156.59125	136.97875	145.5575
Ocel1	5.76	3.90625	5.5725	5.039375	5.5925	5.83625	6.21875	6.18125
Dyrk1b	0.61875	0.7975	0.5525	0.82375	0.19875	0.53375	0.43625	0.4475
Braf	23.915	22.100625	19.14875	22.599375	13.825625	13.930625	13.9575	13.6925
Ndufb2	15.9525	11.50125	46.23125	43.98625	21.133125	18.9625	20.24	12.506875
Hltf	29.5775	24.1025	27.13125	25.615	25.7775	26.346875	26.62875	27.53875
Prpf6	40.37	44.67125	44.3775	41.33375	44.27375	48.455	47.713125	45.41875
Rgs19	40.564375	50.63125	47.245	39.70125	80.53875	84.03125	82.81625	74.98
Rgs20	2.59375	1.39625	1.90625	1.11625	0.25625	0.3575	0.5225	0.1975
Abhd3	1.39	2.43875	2.69375	2.5125	0.38875	0.43625	0.30375	0.43625
Snrpd1	161.2525	179.956875	162.09125	123.42	183.0525	180.71875	197.66	164.743125
Tchp	10.0275	5.78	5.825	12.8275	8.656875	9.474375	7.1275	11.6575
Tiam1	2.904375	3.32375	3.14	1.83125	4.09375	3.435	6.555	3.51625
Tsc2	27.02875	24.26625	24.965	19.72125	26.50375	34.4075	24.53875	25.198125
Slc9a3r2	7.69	10.555	10.35625	8.289375	6.81875	8.4975	6.3275	6.67375
Puf60	43.6625	68.4125	55.45875	51.745	68.42625	67.87375	68.0625	69.80125
Golga2	33.035	31.93625	34.70125	36.093125	34.37875	36.239375	33.035	32.636875
Uck1	33.0425	29.86125	33.76	34.32125	24.156875	28.6725	19.51625	20.49875
Mien1	44.6	39.88125	40.37	43.15125	58.430625	48.855	45.3925	47.74
Axl	5.255	4.35375	7.7175	4.6625	123.2925	117.895	115.94625	113.895
Tgfb1	29.843125	39.118125	45.31125	39.4621875	72.12875	74.08625	81.1025	83.3225
Ccdc97	19.735	19.21	18.0975	21.5725	21.75125	22.5225	20.8475	24.70375
Zfp40	1.79125	2.578125	2.22875	1.124375	4.07	4.24125	3.904375	5.416875
Akap8l	37.86375	42.2375	35.50875	48.365	36.193125	35.46625	34.24375	37.025
Pdcd2l	28.88	25.795	32.1425	40.3425	15.20625	19.33125	19.6375	19.96125
Gtf2f1	67.735	64.22875	63.69125	70.86	70.82625	65.240625	65.201875	66.35875
Clpp	53.7375	67.3375	62.17625	59.92	41.66125	57.275625	41.31375	47.80875
Alkbh7	5.61625	7.526875	7.874375	11.01375	8.719375	11.030625	11.589375	11.51375
Dennd1c	12.25875	14.681875	13.6975	14.044375	17.3375	17.685	20.115	19.87
Med6	27.61625	27.04	22.27	23.73875	25.6325	28.875625	29.08125	31.38875
Lcp2	50.19375	61.10625	58.09	45.396875	100.45375	107.43625	101.03	104.47625
Cse1l	76.69125	80.7975	73.9825	58.8175	67.3575	75.78625	78.615	76.420625
Naa20	74.23625	85.905	71.75375	61.635	111.95875	108.883125	114.9125	110.2225
Prkra	34.58875	29.8175	36.61625	31.7025	29.07125	28.903125	30.033125	31.850625
Fkbp7	12.976875	8.54375	13.02	15.85625	5.5925	5.0775	5.998125	7.20625
Plekha3	40.76375	40.9625	43.39625	38.7328125	31.99125	30.2475	34.699375	30.97
Ykt6	43.769375	51.5125	46.81875	44.925	50.15875	49.48875	51.189375	49.02
Baz1b	41.160625	42.8525	33.0575	37.93	52.10375	52.3275	56.34875	52.82
Pex6	11.8975	11.86625	13.5375	14.9375	14.38375	16.8225	15.24125	14.510625
Mrpl2	90.14875	91.536875	99.87375	94.2225	71.07125	80.71375	77.99875	79.95375
Mea1	56.53625	52.4025	53.095	51.64375	60.00625	57.380625	62.9975	54.46375
Grin2d	0.025	0.03375	0.13375	0.07875	0.0125	0.08	0.04	0.05375
Kdelr1	49.06875	49.808125	63.305	54.415	71.815	80.63375	71.03	80.421875
Tmem143	18.036875	19.54875	19.63	16.1675	19.024375	20.27625	18.52125	17.88125
Ggct	24.805	12.15125	15.925	13.88	8.566875	11.14	8.2375	7.58125
Jag2	4.018125	4.48125	3.21875	6.53875	0.72	1.395	1.2625	1.05875
Btbd6	3.67	2.81125	3.049375	3.800625	6.7	6.64125	6.385625	5.8075
Nudt14	16.5675	15.80625	20.469375	23.935	31.53875	30.19625	25.875625	31.4
Flii	56.6325	47.79125	46.689375	54.939375	50.0325	47.90375	54.91375	48.265
Top3a	14.8975	12.1125	10.98625	12.324375	8.93875	10.629375	9.4475	8.64625
Atg4d	7.75625	8.38	9.33625	8.100625	6.67625	4.6253125	4.19	5.81875
Qtrt1	47.115	46.83875	43.0325	52.6575	24.334375	20.6675	20.17375	22.17625
Hdgfl2	63.01625	54.4875	54.96375	78.56875	45.64375	51.29875	43.8425	47.99875
Chaf1a	14.67625	22.384375	13.49375	19.805	23.680625	18.25875	19.435	20.119375
Adprh	29.96375	36.8125	30.05875	33.09875	28.55375	28.903125	25.48125	27.20125
Tmem39a	26.170625	18.745	24.760625	24.7825	32.35125	33.62375	32.25875	23.65375
Timmdc1	22.2125	21.408125	30.6925	29.518125	16.13875	15.743125	18.6875	18.15375
Pla1a	6.52875	11.6675	7.425625	5.3075	8.18875	7.46125	7.85625	11.25625
Mcm2	34.9675	46.6175	39.635	38.89375	49.7525	53.7725	48.91	50.58625
Tpra1	21.994375	40.8525	70.725	66.85125	42.11125	73.5575	42.75875	39.3125
Nab1	22.245	22.963125	21.24	17.72125	32.5925	33.39125	33.42125	34.74625
Adgre5	0.90625	0.93875	1.413125	0.72625	8.983125	8.401875	7.92	10.813125
Il17ra	13.643125	13.2415625	12.939375	8.4175	29.6975	18.55625	22.19125	22.304375
Kcnn1	1.0675	2.0296875	1.9475	1.20625	2.475	2.181875	3.326875	3.81625
Arrdc2	24.73375	17.46875	18.38875	24.205	8.79875	8.35625	7.4575	8.20625
Cd36	34.1175	25.5975	31.039375	26.435	1.633125	1.395	1.59875	2.2375
Map2k7	21.125	21.214375	20.57625	24.358125	21.26875	25.37125	19.67125	22.42625
Timm44	106.48875	89.7825	85.54	110.15875	64.55375	61.628125	67.41125	62.923125
Ap2a2	34.74125	36.396875	36.9875	33.81	33.15125	35.53	34.8	35.885
Pnkp	21.72625	22.62875	24.241875	21.0875	31.913125	31.7525	32.705	34.484375
Med25	24.2475	35.5525	30.67	34.24125	30.944375	35.628125	31.1175	27.2825
Bcam	0.25375	0.1975	0.66875	0.165	0.115	0.155	0.19625	0.15125
Clptm1	36.8275	39.546875	54.46375	36.52	63.1225	69.80125	49.63375	47.58
Relb	13.08125	11.38375	15.25	12.4875	15.83625	15.9	14.519375	17.0175
Tomm40	48.0375	55.745	57.12375	51.69625	61.3875	69.0775	55.18625	63.70625
Apoe	7.135625	4.5325	5.4375	10.99375	6.600625	2.62625	4.02875	4.40875
Apoc2	2.85875	3.120625	6.13	3.125	11.13125	7.95875	7.0075	13.530625
Hbp1	28.60625	18.16	22.393125	27.7375	41.079375	38.89375	35.611875	38.455
Prkar2b	4.3375	5.130625	5.2325	3.58625	10.20375	10.86	8.214375	9.926875
Cdkn1b	32.683125	29.37	32.683125	29.10125	25.176875	25.4875	25.40375	27.5975
Klf4	1.51	1.33125	2.32125	1.64625	10.040625	11.31875	9.22	10.57875
Ap1m1	39.399375	43.90625	42.66375	39.9375	61.73625	65.72625	58.03875	63.875
Rab8a	46.738125	53.431875	32.0425	37.8425	72.82	62.55375	69.25	62.79
Hmgn2	72.875625	83.993125	66.27375	58.0609375	177.01875	162.09125	175	180.8925
Fam32a	20.645	25.233125	19.390625	22.61	39.91625	34.345	34.39	35.754375
Stard3nl	30.74	32.275	38.92375	28.86125	29.96625	29.0775	29.29625	29.80375
Stk11	45.13	44.0825	47.31625	48.025	61.47875	62.745	60.2425	59.52125
Efna2	0.21125	0.1225	0.6525	0.1875	0.13875	0.34625	0.47125	0.11375
Atp5d	177.6075	174.18	354.0775	397.98625	136.97875	132.43375	128.89625	134.96375
Ppp5c	98.9525	97.659375	105.9125	130.045	69.1925	82.915	68.015	67.695
Cdk12	16.5225	20.220625	16.69125	14.125625	16.36375	15.99125	18.70875	18.09875
Lipe	8.96125	8.723125	9.52875	8.19	14.5953125	16.56	16.23125	16.01125
Pafah1b2	102.48625	115.3425	84.88375	95.10625	62.015	50.08125	42.36	53.1175
Tbc1d8	0.775	0.675	0.93875	0.99125	0.5575	0.17875	0.63875	0.70375
Cnot11	13.73125	14.7875	12.55375	10.306875	16.331875	17.73	17.12375	16.61
Slc2a3	22.87125	21.14875	22.3375	19.15875	21.10125	24.30875	28.09625	24.08875
Foxj2	9.473125	8.88875	8.75125	10.269375	9.29125	9.474375	8.88375	9.689375
Sri	83.993125	75.069375	55.628125	63.32625	81.18375	86.34625	83.225	85.97875
Dgcr2	18.698125	22.35625	22.298125	24.575625	20.5475	23.59125	22.00625	20.771875
Irf3	56.22625	47.620625	54.025	55.18625	39.85875	41.26625	38.91375	33.3025
Bcl2l12	11.3925	14.24125	12.27	12.660625	13.6925	14.92	11.04125	11.29125
Zfp959	4.588125	3.35125	4.41125	2.37625	4.32125	5.1725	5.88625	4.39125
Mpnd	92.97375	87.07875	89.96375	93.7075	71.7425	67.90625	59.14	59.5975
Sh3gl1	26.47125	30.17	33.7475	37.466875	28.7275	30.89625	27.21	31.78
Ebi3	25.9075	27.72875	29.6	27.495	41.044375	43.4175	40.3425	45.41875
Yju2	13.398125	15.28125	15.1675	16.61875	13.05	14.5825	12.8425	13.584375
Ranbp2	42.96125	44.14375	37.86375	33.21875	37.6825	38.738125	42.231875	40.2475
Grk5	2.02125	3.02375	2.961875	1.989375	2.725625	3.4675	2.78375	2.37125
Dvl3	7.885625	9.5025	9.285625	10.269375	11.1175	10.893125	10.22875	11.779375
Abcf3	23.833125	29.6975	31.36625	25.85375	32.15625	29.50625	26.181875	28.281875
Eif2b5	45.58	52.78	46.45375	43.87375	47.88625	46.79625	48.09625	46.035
Cyth2	30.5925	33.86875	33.655625	25.650625	44.0775	41.28875	52.8275	47.21625
Car11	0.58875	1.77875	1.26625	1.778125	5.3325	1.48875	2.740625	3.951875
Plag1	3.34125	4.664375	2.9325	6.53875	1.316875	1.5	2.003125	1.3325
Hck	11.525	13.52	16.4325	11.80875	46.335	44.9525	45.5125	50.421875
Mrpl4	112.925	132.79625	169.24875	137.82625	68.8975	79.11	69.9875	80.05375
Keap1	27.73125	28.8025	33.176875	29.7825	32.285	29.219375	27.325625	28.95125
Ap1m2	1.00375	1.1825	1.7175	1.44625	0.28125	0.3325	0.43625	0.90125
Glg1	66.85125	60.798125	57.004375	65.16875	46.29125	45.49125	46.27125	47.16625
Atp8b3	0.5678125	0.2175	0.48875	0.295	0.34	0.3575	0.1825	0.09125
Btbd2	19.82375	17.42125	21.70375	29.72	23.53875	26.185	19.9525	21.604375
Csnk1g2	53.89	57.34375	61.498125	69.1925	74.43125	81.310625	81.77875	77.715
Abhd17a	20.75375	23.3625	31.199375	27.22125	22.28125	23.170625	21.5775	24.91125
Mob3a	19.30875	17.139375	24.69375	22.393125	22.875	18.25875	14.69125	14.81625
Cacnb3	3.3025	2.460625	3.60375	3.8275	0.25625	0.4625	0.2325	0.1375
Fkbp11	37.31375	40.35625	38.67125	39.9025	20.6425	27.0125	19.196875	20.459375
Ddx23	92.04375	66.40125	55.09	93.48125	57.004375	73.685	65.11625	55.81625
Pld3	74.595	63.5925	73.83375	77.59625	89.5225	89.7825	85.48625	84.7125
Grik5	1.60125	1.76875	2.52	1.3875	1.275	1.54	1.40125	1.3125
Rabac1	47.409375	74.19375	131.85875	134.6075	48.605	61.01375	67.90625	80.37625
Etv3	26.865	23.898125	26.42875	25.12125	20.39125	20.188125	21.16	21.70375
Prkcsh	110.62125	105.70375	121.50375	123.2925	102.75375	98.03625	91.695	97.67875
Fcgrt	28.05625	21.8625	25.18625	24.25	16.65375	18.31875	16.3925	15.98625
Nosip	39.81625	44.71875	47.01375	36.82375	44.36375	47.38875	46.355	45.8225
Pih1d1	32.17625	34.639375	36.19625	29.898125	51.56	50.50375	68.3175	58.2425
Rps11	2444.30625	2369.485	2147.25875	2524.16	2850.03	2042.0425	2217.57625	2369.485
Supt5	75.85875	83.6475	77.675	86.60625	65.793125	69.02375	63.05	61.170625
Paf1	111.78125	110.88	80.11125	94.66125	81.245	61.27	63.11625	61.65625
Timm50	33.76	37.58875	42.2825	44.293125	38.848125	37.02125	35.47875	34.66875
Med29	21.42625	23.419375	23.575	27.141875	20.12125	20.60625	17.08625	22.6875
Bicd1	0.13375	0.09375	0.12375	0.18125	0.175	0.205	0.15875	0.175
Ncstn	32.78875	35.33625	34.24125	28.43125	61.405	65.025	61.69	63.6375
Pex19	33.11375	36.36625	37.139375	36.5975	54.63125	52.35375	53.72875	56.115
Impdh1	52.0675	53.78375	55.45875	56.750625	38.9625	37.11	34.50625	36.225
Dusp3	32.888125	29.16875	36.33625	35.835	58.44875	58.8325	58.48	61.06625
Prodh	0.10375	0.13125	0.41875	0.14125	0.3975	1.67875	1.43375	0.91125
Ess2	18.33	16.231875	17.595	19.28625	15.54	17.305	15.54125	16.499375
Slc25a1	83.53	84.03125	83.88625	90.864375	78.1275	95.96625	77.2975	76.60875
Dgcr6	18.37125	18.195625	23.0475	21.87375	15.258125	14.9325	14.00625	16.5825
Ddr1	0.2825	0.305	0.4375	0.295	0.13875	0.08	0.145	0.1025
Ier3	299.95	326.98875	295.64875	286.18875	76.31875	80.49875	87.82	79.44875
Fosb	0.93125	0.73	1.5175	1.790625	1.37375	1.435625	1.3125	1.395625
Klc4	13.87125	16.391875	18.11875	19.70125	37.18125	41.47	38.249375	37.3775
Ercc1	5.4275	6.04375	3.80125	8.14875	19.26625	17.3325	19.196875	14.365
As3mt	20.5375	20.581875	21.63625	16.328125	25.9375	28.599375	28.70375	29.55875
Homer3	12.27	15.15875	11.025	17.75875	14.30125	11.9325	11.356875	11.0275
Crtc1	5.50625	6.51	5.72375	5.6825	4.810625	6.23625	5.103108108	4.9875
Rnf215	3.19	4.04625	5.46	5.74125	5.05875	7.095625	6.8775	4.658125
Sec14l2	20.62625	17.675	16.61875	13.98125	3.951875	6.22	2.66	1.948125
Aven	2.00375	5.34625	2.781875	3.4825	11.45625	13.15125	9.95375	13.1325
Cp	5.025	3.58	5.5325	4.24375	59.349375	61.5875	61.83625	58.97
Crot	13.825625	12.2275	12.386875	13.170625	13.5675	14.4225	15.54125	14.89875
Rps6ka1	52.0675	54.9025	54.6875	52.3275	57.77875	61.76	58.62625	61.35875
Snrnp200	51.189375	57.6875	51.985	51.39	50.17375	51.43875	52.16875	48.676875
Ciao1	15.88625	24.75	17.23	23.22625	26.94125	18.60375	22.19125	28.731875
Has1	0.1875	0.153125	0.03	0.04375	0.1875	0.18875	0.09375	0.125625
Taf6l	7.8425	9.474375	8.983125	8.875	13.13625	12.203125	11.15125	12.55375
Insig2	21.994375	15.1025	29.6175	21.76125	28.429375	19.10375	20.945	22.67
Kpna6	39.359375	37.320625	39.8275	37.41375	27.535	27.20125	27.78	28.69
Man1a	7.303125	8.9375	8.016875	7.385	6.33125	6.720625	7.2025	6.57
Itpkc	4.295625	5.24625	5.825	5.195	2.775	3.12	2.675	3.1425
Coq8b	19.9525	20.318125	21.96625	20.51625	17.8275	16.324375	15.049375	17.380625
Brd8	35.805	35.19125	26.281875	33.96125	32.285	29.554375	36.61625	28.636875
Kif20a	48.9225	50.785	55.435	47.1025	51.9925	54.49625	50.59125	50.990625
Farsa	63.98875	76.47875	69.16375	71.54	62.145	65.3425	60.29875	62.015
Gcdh	19.778125	11.655	9.35375	12.449375	10.040625	9.88875	12.9475	10.42375
Mast2	19.62625	20.79625	19.05625	24.446875	15.8925	19.64125	17.53375	20.119375
Dnase2a	52.410625	63.649375	65.9825	56.25875	105.70375	100.1725	104.715	109.05875
Rad23a	68.39875	75.069375	68.88	75.551875	83.88625	116.34375	93.855	94.70375
Calr	799.135	746.31	648.105	758.6	1049.93625	970.97125	996.5675	970.97125
Syce2	175.5325	157.955	159.88625	172.76	90.965	91.24375	102.15125	84.861875
Nfat5	181.91875	188.14625	120.85	159.88625	101.28125	104.47625	106.378125	105.0975
Nob1	66.0225	63.771875	71.09125	78.3925	57.855	54.34375	54.6925	53.90625
Ppfia3	7.2	6.540625	8.151875	5.67125	5.4475	5.028125	4.57375	4.56625
Gys1	23.81625	22.5525	24.09875	21.14875	57.08125	62.05625	59.603125	61.5875
Ruvbl2	146.81	144.0525	145.88625	141.73125	111.55875	121.91	100.73125	117.12625
Bax	232.505	274.24	277.99	282.63875	280.27	270.51	257.93625	270.51
Il7r	4.153125	1.8325	3.73625	3.68125	14.72625	11.52	16.13375	7.899375
Tfam	48.365	57.01	71.3725	50.715	63.1675	61.94375	65.565625	49.83
Zfp81	7.034375	5.75	5.800625	6.98875	4.97875	4.55625	5.6075	4.605625
Mmd	12.386875	11.6825	14.2525	11.04125	11.3025	12.06	11.436875	12.045625
Fam162a	218.83	185.595	194.14625	186.56625	238.385	243.965	273.1775	259.71625
Rpl8	2717.115	2850.03	2994.1925	3036.77625	2071.675	2491.5475	2279.05625	2294.66125
Ssbp2	6.83875	6.25125	2.11875	3.800625	7.5775	5.650625	8.30625	8.0875
Fancl	13.27125	15.113125	12.595625	11.106875	18.26125	14.4575	17.84375	16.295
Stat3	59.750625	61.76	63.49	67.90625	31.27125	28.64	28.05	28.1375
Stat5a	26.2375	22.52125	25.3975	27.80375	15.1975	15.56	16.2475	17.7025
Cavin1	1.69625	1.174375	1.83125	2.0675	0.02625	0.08	0.045	0.04375
Map3k11	11.81125	13.33125	17.915	15.2825	23.1975	20.28875	19.79	22.74
Akt2	36.3925	40.8125	43.62875	44.35625	37.165	40.3425	37.445625	36.41625
Dnaja3	77.715	79.1975	92.1475	82.335	58.78875	59.5	58.9	57.545
Hmox2	46.13	49.18	48.96625	45.7075	72.69375	75.00375	72.9375	73.9175
Cdip1	18.77125	13.82625	15.818125	20.63875	23.82625	25.3325	22.545	22.0825
Map3k20	46.574375	41.33	40.90125	43.91625	30.29125	28.155	29.69375	28.92
Cwc15	140.77875	139.9325	139.5625	115.3125	133.3	129.73875	137.82625	131.025
Dnmt1	136.56125	144.98	129.73875	135.88625	93.114375	92.455	94.1325	90.38
Ppan	117.33125	141.4525	139.7725	135.3875	71.35375	77.9125	69.2675	75.53625
Angptl2	31.3025	37.56875	37.600625	36.14375	0.71	0.7475	0.76625	0.59625
Cacna1b	0.309375	0.05375	1.795	0.2225	2.28625	5.58875	2.26125	3.68875
Trmt10a	29.085	15.88625	18.066875	25.9375	13.729375	12.6275	12.913125	12.25375
Etv1	33.176875	31.244375	30.13625	27.61625	38.34	40	37.82125	32.926875
Kifc2	1.39	1.66375	1.506875	1.95	0.7475	0.6675	0.89625	1.3125
Psap	589.25625	498.0525	545.02875	603.22	580.05625	648.105	600.7275	616.8075
Ikbkg	33.3725	26.10125	23.80625	29.23125	29.979375	24.81625	34.2325	29.44375
Wars2	10.54375	6.680625	6.7075	5.11125	7.8125	7.34125	7.4575	9.886875
Atn1	13.84875	9.46125	10.2875	13.865	15.5	9.0425	16.72375	15.51375
Phb2	195.5825	204.30875	257.44	226.25125	195.5825	199.7	185.84375	208.41875
Ptpn6	189.06625	198.411875	211.7725	192.14375	227.47	225.98125	212.76625	217.055
Eno2	86.99125	92.1025	70.06375	103.17625	124.12625	122.80375	106.48875	120.52375
Emg1	137.19375	155.86625	133.8025	147.32625	149.2075	149.16625	157.0575	142.54625
Lpcat3	36.34375	37.89	33.9875	36.98	50.990625	50.1125	48.5525	51.939375
Atp6v1f	212.30125	225.53625	224.095	272.64	293.7525	291.1425	242.65	269.19
Clcn5	8.28	9.25625	8.19875	7.58875	9.86625	9.68	10.588125	9.985
Clcn3	55.171875	46.775	50.20125	50.47625	49.685	51.811875	51.9925	52.195
Hif3a	0.27625	0.08625	0.155	0.3375	0.0425	0.06875	0.10625	0.06625
Utp20	21.05875	28.555	23.7625	17.565	23.70875	23.664375	21.22625	21.135
Cul3	102.98125	90.495	79.74875	96.05125	78.86	73.04	76.709375	62.94625
Il11	2.85875	3.9525	2.25375	3.271875	0.09125	0.25375	0.513125	0.495
Ddx56	38.335625	43.24625	50.43125	39.071875	45.33375	44.22375	49.0025	49.321875
Tmed4	53.25125	47.36125	48.585	59.69125	48.00875	46.70625	44.41	46.19125
Bid	59.961875	76.03625	74.98	61.23	45.72875	53.65375	44.8225	43.366875
Ralb	60.26	59.454375	67.13	62.6075	72.771875	75.44875	77.66125	75.9025
Ppp1cc	89.48625	115.1975	116.52375	98.09	130.045	116.8475	127.9725	139.40125
Dnajb11	92.41125	100.8375	112.3025	89.995	140.57625	143.74875	156.8925	158.50125
Tbccd1	9.39875	11.024375	12.45625	12.12875	14.660625	16.466875	14.67625	16.2475
Clec11a	0.92625	0.721875	1.319375	0.99125	1.47625	1.266875	0.99125	1.1525
Zfp324	2.37375	3.30875	2.961875	1.5275	3.393125	4.39625	3.705	3.408125
Gab2	17.23	13.78625	15.2225	16.3775	13.323125	12.9025	13.42375	14.00625
Coro1c	73.15625	88.44125	83.75625	87.5825	138.97	114.63625	117.33125	114.82
Tax1bp1	67.601875	62.5125	64.1775	60.45375	81.55625	80.58375	84.3975	78.19375
Ctse	4.0275	4.306875	4.54875	3.42375	10.785625	9.0775	8.631875	10.33125
Ndrg2	137.93375	93.18375	97.19875	122.0125	131.765	135.3875	146.0475	146.34875
Mettl17	28.1975	30.41375	27.47875	32.30625	31.73	34.345	39.8275	30.03125
Arhgef40	13.6925	12.44875	11.84875	13.07375	14.364375	15.52625	15.43625	19.54625
Pnpla6	40.95	38.53	41.599375	35.69375	20.9475	21.7075	20.911875	26.14375
Mcoln1	74.5325	64.47375	65.4175	89.48625	65.18625	69.96125	59.0025	54.1425
Arhgef18	3.42	2.96125	3.7075	2.82625	3.6625	3.958125	4.05375	3.806875
Pkn2	21.8625	19.48125	20.62875	21.76125	13.165625	14.33	15.325625	12.92625
Cd33	10.91625	12.14125	11.865625	10.07375	78.28125	76.82625	72.6025	68.79375
Etfb	132.3675	171.03875	186.56625	150.38125	204.30875	232.05875	217.7775	205.9725
Stxbp2	128.495	120.52375	158.6775	127.59875	171.285625	148.93125	132.43375	159.4575
Wwox	17.6175	18.238125	18.9675	19.9325	18.286875	18.21625	17.10125	17.9825
Slbp	27.6675	44.06875	36.55	35.150625	53.15125	52.87375	51.84	50.49875
Tyr	0.14125	0.17875	0.13375	0.33	0.175	0.18875	0.15875	0.05375
Aqp1	1.1525	0.82125	1.06375	1.63625	0.10375	0.18875	0.09375	0.175
Arid3b	6.35	5.306875	5.7775	7.18375	1.901875	1.924375	2.234375	2.063125
Cnn2	0.37875	0.43375	0.48875	0.85625	1.21125	1.2475	1.4209375	1.63
Polr2e	106.8125	106.14	111.78125	126.83125	104.22375	108.2925	107.9925	106.745
Myo9b	27.5425	29.2025	30.21625	30.29375	34.95875	34.936875	33.77125	34.4175
Hdac9	14.071875	9.5175	12.106875	16.78375	6.80125	6.63125	7.265	7.218125
Ly9	28.375	33.85375	28.999375	29.05125	60.43125	58.51875	61.73625	56.29875
Adgre1	47.4425	41.03625	49.61	35.53375	66.5375	76.47875	66.12375	62.05625
Mtfp1	9.713958333	8.37125	13.25125	9.485	10.239375	7.095625	7.66625	9.64125
Rab23	8.315625	8.23375	5.9875	6.925625	7.195625	6.200625	6.485	6.011875
Rab11a	150.62	107.6725	149.16625	177.6075	141.3025	86.8725	87.18625	93.03
Eif2b2	112.4475	110.665	127.4625	99.066875	115.3725	128.585	88.408125	97.83875
Dlst	131.22	140.22625	130.6725	132.03625	127.3125	136.38875	126.555	125.4175
Ulk2	10.939375	10.105625	11.495	11.6625	10.305	9.0275	8.648125	7.735625
Dgkq	8.37875	11.2475	8.58875	10.145	5.513125	7.970625	7.39875	5.424583333
Grap	44.89	43.309375	46.613125	47.854375	21.00125	20.595	21.135	21.2725
Chmp2b	34.39	31.65125	36.64125	33.90875	42.125	42.38125	42.53375	42.499375
Plod3	88.408125	76.21875	82.37625	91.695	78.56875	85.24875	73.79125	83.60875
Ap1s1	333.27	328.1425	290.02125	329.8675	244.2325	298.4525	235.425	245.73
Mapk13	2.66125	1.31	3.51875	2.89625	0.76875	0.36875	0.15875	0.34625
Srpk1	87.211875	65.3425	66.85125	81.72375	53.700625	50.63125	56.025	52.751875
Pax3	6.28	7.385625	7.035	6.98875	1.5125	1.8025	1.806875	1.29875
Lbr	72.03125	69.96125	64.29125	61.195	65.025	69.85375	76.03625	68.03625
Nes	0.7475	0.741875	0.66875	0.4525	0.25625	0.50875	0.34875	0.3575
Prcc	43.648125	44.313125	50.83625	50.6475	44.3075	46.37	44.53875	44.0775
Rrnad1	21.76625	24.50875	19.22875	22.584375	17.81875	18.8475	16.85125	15.58125
Hdgf	270.92625	272.64	241.78375	253.92875	226.4675	219.995	214.18	220.465
Slc25a18	0.11875	0.146875	0.212916667	0.3653125	0.80875	0.55375	0.7325	0.975
Thop1	33.176875	36.07375	45.67125	45.8225	23.6625	22.91	20.92625	21.875
Apba3	25.3275	26.325	38.8725	32.968125	17.7275	19.15625	22.545	20.420625
Matk	0.7575	0.47125	1.29125	0.52875	0.84875	0.645	0.49125	0.534375
Pias4	14.756875	19.11125	21.680625	29.766875	22.44875	17.79125	16.62125	14.750625
Map2k1	82.915	87.02625	104.77875	90.655	64.49875	68.475	67.7275	70.226875
Sgta	67.27375	75.75375	74.5325	80.11125	70.169375	73.39875	64.35125	72.55625
Tmem242	66.74875	63.649375	66.58875	56.68375	62.093125	65.240625	63.315625	66.85125
Dtx2	5.800625	7.14875	8.71625	7.70625	8.121875	8.78875	7.89375	8.74
Rasa4	27.499375	21.550625	27.6675	35.42375	53.166875	52.6575	45.0925	47.38875
Hnrnpa2b1	684.55125	842.69875	506.615	499.8325	873.56625	873.56625	954.2025	873.56625
Ccdc130	11.99	10.3475	13.86	12.469375	11.48875	17.63375	19.850625	11.43625
Mri1	10.885	9.976875	12.45625	11.53875	9.2625	11.25875	8.583125	10.21125
Prkacb	37.586875	34.23875	40.16625	31.52625	40.75125	43.7925	42.54875	44.606875
Sgsh	7.484375	8.79875	8.28875	7.834375	17.87375	17.973125	17.02375	17.08625
Chd5	0.6675	0.8075	0.53	0.70125	0.53	9.38125	0.533125	0.534375
Cstb	393.06875	440.38	445.66375	417.61625	603.22	534.495	572.3475	574.415
Sh2b2	12.1175	13.735	41.6325	33.42125	12.2425	12.505	29.96375	22.03625
Pex5	26.898125	30.29375	29.11625	37.445625	20.12125	21.125	22.28125	18.13625
Jkamp	23.87375	26.78	21.56125	19.8525	24.6525	25.89375	24.36125	25.11125
Cd44	101.64875	106.8125	98.758125	96.0975	84.545	88.91125	84.08125	81.94
Eif2ak4	26.94125	23.62375	22.989375	27.6825	17.2175	16.8975	16.5525	15.060625
Wdr1	70.4275	85.4175	76.56125	75.91	122.755	120.60125	115.1125	122.6225
Slc2a9	11.29125	10.45	12.25	10.789375	13.058125	12.44375	12.59125	12.28875
Ndrg1	99.2275	75.90625	89.586875	119.38375	97.7275	99.59875	95.5975	93.885
Man2b1	43.89	38.5875	46.008125	45.21625	63.6375	70.39375	63.5925	69.72625
Wdr83	15.71125	15.2175	18.47375	15.355	25.31875	24.5375	24.175	22.58125
Prdx2	163.8675	165.38625	159.28	161.0825	189.75125	208.97875	201.408125	188.46875
Polr2a	37.21625	45.34375	35.664375	36.88125	63.90625	63.98875	57.96125	61.3025
Senp3	131.5525	149.56	131.4475	142.455	112.185	120.85	111.0525	111.55875
Plekha8	12.9375	13.53625	13.97	13.35375	8.59625	9.11125	9.2925	8.784375
Spc25	52.978125	57.26625	51.830625	45.1125	55.56625	57.145	57.004375	58.283125
Dnah2	0.12625	0.0125	0.0525	0.165	0.01875	0.035	0.08	0.035
Ufd1	52.905	51.56	44.631875	60.81375	46.535	47.07875	45.65	44.835
Zfp287	9.473125	8.44125	8.6925	10.3475	6.611875	5.62625	5.3225	6.55375
Letm1	28.7525	29.61	24.018125	25.09125	24.288125	32.78875	21.51	25.468125
Ubqln1	60.8225	68.67125	67.73125	58.6625	64.435	67.034375	68.54125	68.57875
Txn2	143.07	153.85625	167.926875	164.9125	111.19	114.54	99.45625	105.78125
Crbn	31.84125	29.4375	31.275	34.3725	37.72375	38.796875	38.19125	36.184375
Msh6	50.88875	51.725	50.00125	49.81375	34.17	33.48375	37.7175	33.213125
Fbxo11	26.5975	29.49	29.771875	27.821875	27.5975	25.233125	25.67875	25.345625
Tbl2	16.85125	16.755625	15.7175	22.3375	17.48875	15.115	16.55875	15.60625
Bud23	33.26	47.409375	37.21125	69.148125	61.170625	46.70625	58.8325	59.03875
Mcm5	51.68125	69.88125	55.76	53.005	85.1525	81.13	81.94	81.83625
Hmox1	513.295	495.76875	518.52125	584.325	349.34875	347.0125	339.64875	352.50625
Mprip	54.1825	53.915625	50.46125	54.56	58.40125	67.1575	60.00625	60.77875
Cic	65.75875	61.59625	55.81625	82.8575	85.24875	188.14625	57.47	63.08375
Pafah1b3	23.44375	26.0375	26.563125	27.095	41.64625	40.3425	36.88125	42.07125
Il27ra	0.22	0.54375	0.41125	0.38375	0.3975	0.23	0.29125	0.874375
Prkaca	44.5225	42.51375	43.6725	43.3775	53.19	53.945	52.41875	54.5275
Asf1b	40.14875	56.548125	47.41375	42.52	57.889375	60.04125	59.4275	56.34375
Ddx39a	68.515	87.3675	73.591875	70.725	76.21875	91.67	81.165	80.94375
Dnajb1	5.800625	7.78	9.713958333	8.335	13.42375	13.22625	13.15625	14.35875
Msh4	0.3375	0.305	0.04125	0.26125	0.29125	0.38875	0.1825	0.36875
Usp40	16.3175	14.75	13.61125	15.375	17.005	16.75875	15.8775	15.1875
Kbtbd4	11.51375	15.7725	12.55375	11.40125	16.71375	15.42	18.445	17.739375
Celf1	52.57375	51.304375	48.205	52.3125	39.296875	51.64375	39.498125	40.183125
Ndufs3	80.94375	88.5725	84.36375	92.0075	81.57875	76.29625	77.31125	83.04125
Por	151.7025	139.26	151.46375	156.2575	70.06375	66.21	64.29125	66.61125
Insr	8.124375	7.65875	7.323125	8.05	8.583125	8.908125	9.665625	8.735
Trim28	201.17375	184.6	175.75875	214.7525	218.83	190.9575	189.75125	183.0525
Ube2m	133.86125	134.41875	131.96375	143.84125	126.44625	120.079375	120.93875	126.695
Adcy9	3.67	4.21625	4.515	4.26875	5.005	4.78875	5.14375	5.1175
Mef2c	104.8425	89.16625	82.836875	97.7275	96.19125	96.24625	106.378125	95.67875
Ctr9	19.8375	22.6575	20.7875	19.9525	22.185	21.18875	21.725	23.229375
Eif4g2	205.6075	266.96875	179.0825	206.5675	321.02125	288.88125	344.49	344.49
Irag1	0.11125	0.025	0.12375	0.14875	0.02625	0.17875	0.04	0.125625
Pcyt1a	22.925	25.72625	26.99375	25.48125	30.53875	29.50625	29.245	28.76
Zfp592	9.2625	10.695	17.261875	9.420625	7.561875	11.89125	9.74	11.81125
Psmd4	220.8225	240.74875	243.16625	248.38875	233.13375	237.9675	230.57375	229.48375
Tmod4	1.47375	0.7675	1.2775	0.85625	3.22125	2.795	2.95875	2.95875
Snx6	58.8675	61.5875	62.33375	51.231875	58.01875	62.975	60.45375	59.81875
Mthfd2	146.51125	156.76625	147.78625	139.5625	115.9175	112.20625	114.27125	116.625
Tomm40l	32.0525	24.145	28.03375	28.22125	42.905	44.525625	34.43125	47.67375
Pan2	18.49125	15.540625	15.045625	16.22625	9.83375	9.304375	10.765	9.113125
Cs	259.71625	245.2725	273.80875	276.6825	202.1725	207	200.6	195.5825
Ampd3	5.46375	8.70625	7.22625	5.21625	22.148125	23.20625	20.24	22.6875
Bcas2	120.2425	119.78	127.095	128.585	96.05125	97.64	93.001875	95.4725
Ctcf	32.7125	31.850625	28.98375	31.38875	42.39875	42.255	44.73875	42.45
Pard6a	14.43875	11.64125	18.4175	12.22875	21.72625	13.07125	15.25	16.16875
Tfap4	10.505	12.476875	14.49875	10.805	15.248125	15.494375	16.52	14.89875
Ranbp1	180.8925	215.755	230.57375	173.8025	191.57125	174.18	193.83875	191.57125
Cd247	3.02125	0.6525	1.7775	3.543125	0.54375	0.09375	1.43375	1.86125
Rfx5	32.95	32.5175	26.865	32.5975	19.46875	21.28375	19.8725	19.415
Psmb4	154.43125	185.30375	240.74875	220.465	189.395	183.0525	180.09375	185.595
Slc30a4	24.07	21.76625	21.729375	19.7675	9.976875	10.08	10.334375	10.30375
Sqor	2.569375	3.015625	3.5275	3.125	18.765625	22.445625	21.5425	18.46
Bloc1s6	45.53875	50.8571875	53.795	52.6575	24.9775	23.128125	27.995	24.683125
Metap1	44.85875	40.10375	44.501875	46.1875	32.820625	35.23625	33.0925	34.37875
Gpr108	34.655	30.85	33.26125	35.150625	41.16875	46.14125	39.7525	41.20625
Tnfsf14	0.4825	0.27625	0.41875	0.1975	0.80875	0.82375	0.71	0.59625
Rsl1d1	161.0825	155.11375	175.5325	131.5525	117.33125	123.93875	126.44625	121.2525
Apc	12.19125	13.13625	10.300625	12.480625	9.2375	7.26625	8.0325	10.90125
Reep5	27.75625	24.4575	27.89125	25.31	50.26875	47.495625	44.0725	46.60875
Ergic3	77.47625	69.295	92.04375	82.915	100.673125	113.16875	92.0075	97.13125
Uqcc1	45.28125	57.08125	44.05	52.905	45.82875	39.67375	39.57375	41.74
Ncoa2	9.82625	9.58125	7.97	9.840625	14.07875	14.125625	13.7375	13.54625
Nr2c2	13.518125	14.525	12.2975	14.779375	15.164375	13.79875	14.91625	15.77375
Nr2c1	4.91625	5.79875	4.999375	3.31875	7.31875	7.386875	7.825	6.83
Smpd4	20.015	19.69375	19.805	22.4775	24.4175	22.36	19.32	23.05875
Pex1	27.875	25.75125	20.428125	29.3325	25.01625	23.38375	28.52625	22.38125
Kctd20	36.0225	32.9475	34.13875	30.4325	39.88125	39.1725	36.3725	35.70375
Itgae	0.52	0.325	0.5975	0.5	0.06625	0.2675	0.045	0.125625
Ctns	13.78125	12.51625	11.063125	10.9225	24.051875	21.209375	22.460625	21.525
P2rx5	0.058125	0.10375	0.24375	0.1875	0.3975	0.34625	0.575	0.22
Shpk	4.903125	4.078125	5.283125	7.238125	3.4425	2.90625	4.52	3.38125
Tuft1	16.31	11.9325	14.071875	12.74375	7.425	9.23875	9.485	9.6725
Rcn1	25.0678125	22.453125	20.923125	23.28375	22.42	22.670625	25.75875	22.55375
Dnase1	0.535	0.86625	0.76	0.469375	2.29875	2.068125	1.645625	1.7425
Trap1	135.53625	138.97	147.32625	135.53625	111.1125	118.88	114.33375	113.5275
Naa60	35.7825	40.9725	38.274375	42.260625	52.485625	50.366875	52.74	50.8421875
1700037C18Rik	1.99375	0.915	1.63375	0.76625	2.76375	6.39	3.20875	1.79375
Ankrd13d	3.2075	2.04	4.185	3.915625	3.09875	2.34125	2.234375	3.61375
Tpr	96.4275	111.1125	87.850625	90.30125	131.85875	118.11625	133.3	128.585
Odr4	27.25625	30.105	26.5375	31.31875	44.94625	37.2425	33.325	30.848125
Prg4	0.095	0.146875	0.0725	0.1175	0.58875	0.38875	0.268125	0.2675
Dhx34	20.33375	24.83	26.2675	23.77375	11.84625	13.1	14.60875	13.99625
Kptn	13.2025	10.40125	14.89875	10.92625	15.31875	19.433125	15.52125	13.108125
Napa	98.41875	94.465625	81.165	98.1625	107.2175	106.745	97.0425	102.62
Sra1	78.74	71.319375	69.25	86.425	95.3675	87.24875	93.48125	93.26875
Atp5g1	150.27375	208.9	153.85625	169.24875	216.625	189.75125	167.0725	194.875
Snf8	123.15125	110.06375	105.22625	179.2725	91.39	94.400625	82.75625	87.02625
Tbcb	42.27875	34.86625	43.4575	42.82375	67.2025	54.125	54.715	66.2425
Inpp5k	13.759375	9.116875	10.95375	11.255	19.365	19.12125	18.70875	17.888125
Crkl	22.84625	25.11125	25.045	25.34	17.90625	19.01125	18.515	18.5775
Clint1	42.021875	45.06875	47.61125	41.98375	55.1575	57.380625	57.840625	55.06
Prss16	7.24625	7.98625	11.7825	8.88625	2.37125	3.78375	3.12	4.345
Cdkal1	14.54375	9.65375	11.6675	11.4125	9.929375	8.98625	11.4025	11.42625
Htra1	1.3525	0.856875	1.115	0.76625	0.13875	1.2275	0.385	0.33375
Zbtb17	19.22125	19.670625	20.7175	27.3225	16.593125	15.42	12.9475	14.669375
Fblim1	29.3325	24.603125	32.11875	27.115	12.2175	11.9325	11.120625	10.5275
Hspb7	0.645	1.09375	0.76	1.20625	0.495	0.52125	0.46	0.7475
Epor	2.115	3.335	4.8925	4.05	0.51875	0.2925	0.2075	0.675
Ccdc159	10.52375	9.640833333	8.70625	10.2925	7.79125	7.438125	8.3975	5.77625
Mob1b	20.359375	16.786875	15.045625	18.8475	13.85625	12.65	13.605	13.970625
Atp6v1b2	71.9125	78.82375	77.2975	79.58375	106.23375	110.40875	115.3725	111.37375
Eps15l1	30.309375	28.8025	26.09	28.64	30.84625	34.56625	30.7425	30.77375
Tep1	31.376875	28.23125	23.256875	36.9175	51.5	52.56875	50.6075	48.73375
Ttc5	28.47125	31.69875	30.17	33.7425	39.56375	43.5925	35.01875	37.409375
Osgep	53.0475	54.0025	70.475	77.66125	45.12125	47.54875	53.165	50.08125
Aamp	62.67125	69.9375	66.40125	64.09625	91.695	95.10625	90.413125	86.48125
Tmbim1	48.585	44.60375	52.56375	57.855	33.365625	33.03875	28.81375	30.938125
Arpc2	489.93875	486.7975	513.295	442.27	534.495	582.495	577.51375	568.27
Kmt2b	19.67	22.1725	25.99875	23.513125	22.11875	19.81875	20.6675	18.5775
Zbtb32	32.285	40.08875	42.39875	37.50375	21.6775	19.10375	17.94625	16.910625
Upk1a	0.3025	0.045	0.7275	0.90375	0.28125	0.3775	0.34875	0.4175
Tmem147	59.60875	60.570625	75.4675	63.305	65.2175	72.69375	62.81125	71.465
Rps9	2338.45625	2262.69	2262.69	2369.485	2126.52875	2147.25875	2171.5925	2147.25875
Tfpt	17.3	16.9225	17.995625	16.981875	19.79	18.01375	21.47	17.77
Crip2	1.2475	0.99375	1.806875	1.42375	0.57625	0.10375	1.883125	0.71875
Crip1	58.4875	42.32875	68.24875	56.3925	282.63875	251.74625	262.15	240.075
Cbfa2t3	0.21125	0.42375	0.66875	0.5	0.84875	0.77375	0.5975	2.860625
Pgrmc1	31.679375	37.139375	40.12375	39.88125	34.32875	35.76625	38.095	36.0175
Gcat	14.428125	15.27625	14.1275	19.805	8.183125	9.993125	10.00125	10.0125
Elovl1	92.8875	91.20125	92.41125	105.3825	121.115	125.2725	105.26	123.15125
Med8	51.50625	75.53625	65.14625	62.535	77.57125	77.99875	73.28	72.144375
Hyi	23.95375	18.03375	25.42875	29.134375	20.321875	20.6525	19.6375	25.40625
Cdc20	61.35875	73.9175	91.8125	105.055	60.030625	66.2425	64.97375	67.735
Adamts4	0.36	0.2825	0.1425	0.44625	0.31625	0.57625	0.4225	0.43625
Nectin4	0.5825	0.43375	1.161875	0.86625	0.4575	0.761875	0.46	0.56
Pfdn2	127.55625	103.048125	85.1525	128.05	160.76125	89.460625	96.69125	133.0875
Rnf114	56.158125	46.8925	51.025	71.9475	61.215	63.82125	54.06625	59.435625
Steep1	22.720625	18.91625	17.53	18.566875	22.3275	22.91	26.170625	24.7575
Neurl1a	0.95875	1.1025	1.045	0.775	0.16375	0.04375	0.2325	0.1375
Srm	94.89125	116.52375	116.8475	109.72125	79.11	88.3525	85.73375	85.48625
Epha2	18.725	13.926875	19.403125	21.461875	0.7575	0.44875	0.71	0.5075
Rbm14	16.685	22.384375	24.60875	21.17625	24.433125	24.5375	23.71	26.16875
Actn3	0.32375	0.2325	0.47	0.1175	0.115	0.165625	0.09375	0.09125
Zdhhc24	12.79625	12.14125	12.7725	14.865	11.9775	14.055	11.30375	13.0175
Bbs1	1.749375	1.01625	1.66625	0.92	2.5275	2.39875	2.3175	2.11875
Ndor1	9.640416667	9.497083333	8.899166667	12.63375	10.43791667	9.970833333	9.715416667	11.3825
Nsmf	11.235	12.72375	13.72625	17.42125	13.238125	15.07875	11.356875	14.625
Pdk1	27.355625	32.47	30.91375	23.96375	62.043125	48.66125	55.585	59.86125
Ptbp1	148.015	176.21375	196.37875	152.13625	245.73	333.97375	273.80875	311.0025
Mvd	62.5125	59.39375	65.715	76.69125	91.24375	94.77125	83.4225	86.8725
Cyba	222.0325	214.7525	244.61625	232.7225	525.61875	607.22625	534.495	547.85125
Stimate	16.21125	14.8975	10.55375	13.03375	15.175	16.466875	12.23875	16.81125
Sfmbt1	13.37	14.255	13.42	13.42125	10.14375	9.0275	10.97	9.7825
Atp7b	0.83	0.56125	0.7725	0.669375	0.1875	0.43625	0.33625	0.2075
Rundc3a	0.16375	0.27625	0.11125	0.295	0.4825	0.6775	0.3125	0.72875
Cdt1	29.1675	36.3275	35.76625	35.01875	40.66625	49.675	39.87375	39.85
Aprt	329.8675	352.50625	423.14125	325.5325	254.9225	273.1775	285.78125	263.16375
Gtf2h1	86.4525	91.0875	97.7275	78.19375	45.90125	45.89	51.16	45.133125
Hfe	2.19625	3.74	2.915625	1.49875	10.97875	10.97	14.03625	11.743125
Abhd1	4.093125	5.455	5.405	4.43125	10.01	10.1275	9.883125	9.83625
Slc5a6	8.704375	9.33625	16.84375	13.9525	13.45875	11.65	12.1175	13.031875
Aplp1	9.165	6.605	12.11875	11.314375	3.79625	3.485625	4.23125	3.394375
Qrich1	49.30125	56.04125	52.4915625	47.46	55.21375	51.173125	61.5175	54.96375
Usp19	82.81625	74.32375	76.95375	94.70375	73.5425	92.36875	81.44875	77.59625
Pola1	14.2875	16.438125	12.2975	12.34875	17.68125	17.8275	18.09875	18.4175
Cdc42	271.5175	251.74625	269.19	227.0575	313.57875	309.25625	321.595	317.14125
Pknox1	14.77	18.62125	16.158125	16.01125	17.78875	18.0925	19.69125	20.54
Gmnn	51.473125	56.625625	62.99375	44.8225	69.32625	67.445	69.46125	70.87625
Acot13	102.865	99.92125	99.0425	100.56625	82.99125	90.30125	81.245	72.24375
Zfp184	0.61	0.6525	0.7275	0.56125	1.17	1.06375	0.625	1.125
Cyp27b1	0.9175	0.42375	0.5075	0.785	0.1525	0.25375	0.06875	0.1975
Cdk4	153.99625	161.6625	152.29	136.155	227.0575	223.424375	222.785	211.7725
B4galnt1	46.68	56.3925	61.70875	53.090625	66.240625	71.28625	67.525	69.571875
Mettl1	18.575625	25.93125	21.505	23.83	24.188125	24.16	27.29125	25.920625
Tspan31	75.15625	76.585	93.18375	72.05625	81.625	90.38	96.05125	83.2775
Kif5b	52.04	54.65875	49.6925	47.405	46.008125	44.3775	46.20875	43.0075
Saal1	16.064375	15.20625	14.7225	13.300625	17.03875	15.05875	14.7225	15.94
Cnp	12.07375	11.6675	14.865	11.97125	12.39625	12.8275	9.92125	11.1825
Odad4	1.62125	1.805625	1.78875	1.59	1.21125	0.975	1.67875	1.0225
Sulf2	0.03125	0.025	0.10375	0.0025	0.22	0.3575	0.44875	0.4825
Sod2	74.77375	90.14875	155.86625	242.65	77.66125	63.4625	74.463125	76.420625
Tmco6	23.06875	19.68625	27.983125	28.64	17.68125	16.91375	15.96625	13.82625
Stambp	16.3675	15.9325	16.05875	15.058125	16.078125	20.5425	21.07125	18.27125
Ezh1	21.334375	15.38625	17.98	23.49	16.078125	15.51	17.87375	17.175
Hap1	13.55875	15.609375	14.476875	16.75375	3.6625	3.7525	3.395	3.806875
Ctnnb1	239.71875	224.095	215.87375	217.20375	421.7775	460.0425	462.66125	440.38
Eif1b	20.24	22.99875	28.4275	20.36125	34.5025	32.42875	37.95	34.89125
Psmd2	184.92	207.75	177.97	180.71875	173.0975	192.02625	180.57375	175.81875
Vars	127.21	138.2725	152.47625	142.54625	99.81125	98.455	99.5175	103.17625
Vwa7	0.86375	0.92	1.26625	1.14125	0.82375	0.69125	0.874375	0.88375
Hspa1l	4.0475	4.32125	3.90625	4.09375	3.06875	3.5125	3.143125	2.169375
Msh5	7.561875	6.42125	7.1175	8.516875	8.53625	8.41125	7.218125	6.9125
Abhd16a	13.8325	15.80625	13.9325	12.2175	30.23125	34.89375	28.921875	29.085
Neu1	51.60875	53.673125	68.015	61.1596875	45.17375	47.98375	49.51	44.36375
Ddah2	0.38875	0.29125	0.40125	0.295	0.4225	1.36375	0.46	0.93125
Clic1	181.584375	208.9	207.75	180.8925	311.0025	329.8675	328.1425	318.045
Lsm2	85.795	80.37625	73.7025	88.1875	103.07	65.9475	50.08125	98.455
Pole	29.85875	32.21125	24.510625	22.99	27.21375	25.084375	24.874375	22.393125
Stx1a	3.28	2.7525	3.4675	3.755625	1.383125	1.4575	1.81875	0.636875
Zfp775	3.1075	1.3875	1.728125	2.243125	0.95	1.395	1.18125	1.07375
Mrpl49	24.19875	29.961875	29.4275	25.948125	29.228125	29.80375	26.495625	28.435
Dennd2c	7.2825	6.66	6.06375	6.44875	5.96875	6.70375	7.25125	6.66125
Mark3	50.63125	44.835	49.34625	45.54125	37.445625	35.98125	39.546875	38.8375
Gatad1	77.00375	70.06375	73.64625	63.57625	53.82125	59.785	59.09375	61.2225
M6pr	186.4025	186.4025	188.46875	175.75875	193.23	196.61375	198.535	194.14625
Lrrc8a	3.329375	3.8675	3.6575	3.995625	4.810625	5.54625	4.018125	4.171875
Ppp2r1a	146.0475	148.93125	156.2575	149.05375	176.21375	182.15875	168.86625	166.79
Fance	11.885	12.8075	15.43875	12.449375	17.025625	16.0125	13.42375	13.51125
Tinf2	17.9825	22.535	22.460625	22.23625	16.40875	13.82375	15.89375	16.5125
Tssk4	0.36	0.35875	0.08125	0.0325	0.72	0.415625	0.85125	1.115
Hapln4	0.015	0.1225	0.061875	0.04375	2.855625	2.22	2.003125	2.360625
Dus3l	25.8275	26.5975	28.521875	29.6025	22.6	27.1125	22.384375	24.2875
Gtpbp3	12.3575	12.91625	19.0875	21.725625	12.695625	11.051875	9.045	12.495
Tgfbr1	6.55375	5.6825	6.351875	5.135	15.77375	17.48875	16.08875	15.32125
Homer1	16.01	15.7725	13.179375	12.975625	11.5425	10.3925	11.66875	13.275625
Rad51c	7.790625	9.57125	6.483125	8.8625	8.6984375	7.56125	7.624375	8.1025
Arpp19	86.34625	102.865	110.815	87.9725	128.01125	112.86875	102.98125	136.155
Bcl2l1	34.164375	35.93375	41.1225	32.055625	93.114375	100.09125	94.955	95.45
Khsrp	61.958125	69.25	62.7675	67.83125	62.745	63.26	63.82125	67.92125
Dio2	0.04375	0.08	0.04125	0.025	0.4225	0.38875	0.44875	0.4475
Ccdc124	32.11375	36.68125	37.67125	49.075	31.53875	31.8825	34.05125	35.4875
Cct4	267.6475	235.91375	270.51	257.44	174.39	185.84375	195.335	184.03125
0610009B22Rik	21.58	30.03125	26.3775	20.318125	41.82625	41.1225	47.245	41.41375
Cpt1c	0.7875	0.92	0.84	1.085	0.28125	0.25375	0.5225	0.495
Zfp655	29.8175	20.475	29.5025	25.5975	15.54	16.125	15.043125	13.2459375
Rhoa	260.44875	238.995	266.96875	251.1275	302.30625	294.875	310.095	302.30625
Zmiz1	26.83125	30.624375	22.635	26.523125	38.668125	50.723125	41.5025	43.715
Ankrd26	9.155	10.239375	7.265	10.73875	5.106875	6.86125	6.69875	5.54625
Aldh16a1	15.49	16.9225	15.1925	26.56875	31.815	31.04	29.6025	32.35125
Hnrnpa0	8.85875	12.05625	12.5175	12.40625	18.01	17.455	21.418125	18.5325
Prrg2	17.56375	11.09	9.365	13.03375	7.25625	7.748125	9.485	8.47625
Hnrnph1	247.24	444.1325	190.6075	212.30125	458.99	304.36125	326.98875	322.45125
Ift43	17.054375	17.99125	21.24	21.21	34.70875	34.04125	29.89375	31.19
Arid1a	21.36625	23.48875	18.793125	21.51	33.33375	31.679375	29.79125	33.93125
Ctsd	616.8075	574.415	645.52	645.52	1407.07	1407.07	1352.86	1344.405
Rplp1	5385.79	5903.19125	7349.84625	7349.84625	2369.485	2542.055	2466.01125	2632.295
Abhd8	11.918125	12.325	19.205	21.10375	8.583125	7.59625	7.9425	8.784375
Ift22	16.49625	21.096875	18.175	12.5925	17.81875	18.93875	10.9775	20.079375
1700008O03Rik	0.21125	0.39375	0.93875	0.25375	1.66375	0.93875	0.15875	1.26375
Mid1ip1	78.7025	76.3125	107.82	80.63375	92.22125	83.6475	82.335	64.745
Ap2s1	149.16625	158.6775	189.06625	169.845	157.0575	173.545	154.1925	168.64625
Fgfrl1	2.6825	2.5925	3.61875	2.855625	0.53	0.54375	1.56	0.2775
Brme1	4.94	8.46375	7.1175	3.904375	7.635625	7.836875	7.9425	7.399375
Emc10	21.66375	26.6025	52.6575	38.02875	28.95125	28.0175	27.8675	30.624375
Clstn3	20.074375	19.971875	18.6875	20.534375	0.41125	0.631875	0.7575	1.474375
Fbxw9	10.145	9.315	10.10125	14.00625	9.94125	9.98375	8.3275	9.985
Spib	0.07375	0.0125	0.355	0.09375	0.925625	1.4575	0.675	0.47125
Fnbp4	105.3825	86.75875	84.51125	104.47625	69.88125	65.771875	64.38625	70.6325
Cers4	14.5675	14.779375	13.3025	13.64375	1.8875	1.79125	1.29375	1.49875
Scrn3	15.355	12.325	11.02	12.39625	19.75625	18.495	22.02125	18.20375
Phax	33.7175	45.31125	38.41875	33.36875	39.8275	37.4	44.27375	41.00375
Tle1	16.975	15.054375	18.493125	17.941875	13.94	14.61	12.9475	15.43875
1700109H08Rik	17.52625	11.07625	9.83875	26.064375	3.4825	6.151875	3.5125	5.280625
Relt	12.9	7.30625	15.1675	13.6	8.0925	6.040625	7.69875	11.0275
Snrpb2	58.09	61.62125	50.0325	35.85875	72.478125	72.365	81.601875	75.4675
Prpf31	54.1825	63.00125	44.688125	42.81125	64.6175	62.32125	58.6625	62.39375
Sertad1	5.75	7.0625	9.66125	7.385	9.3025	10.375	8.1725	7.94625
Carhsp1	29.105	23.139375	29.16875	34.945	23.10625	21.7625	20.14625	22.86125
Elk3	21.5325	24.5725	22.0175	18.67	14.186875	13.6475	14.86375	15.51375
Herpud2	36.489375	32.11375	36.715	32.2325	24.4575	24.425	24.469375	22.3525
Rdh13	12.476875	19.72125	13.5725	14.69125	15.475	15.4625	22.79625	24.92125
Nutf2	22.460625	28.92625	24.839375	34.74625	27.30125	19.478125	26.6975	13.33375
Arpc5	145.88625	155.7125	151.7025	128.89625	215.1525	220.465	240.74875	226.81125
Pou2f2	21.66375	19.51625	18.8875	19.11875	7.3875	7.185	6.051875	8.01625
Ubqln4	49.7625	57.285	54.6875	47.21625	50.698125	55.71875	50.33875	51.189375
Rps18	201.408125	249.44	491.61125	176.0175	111.78125	369.61125	270.92625	267.6475
Rpl10	1191.79375	1241.4675	1305.6325	913.53625	991.045	1445.4975	1560.09	1129.6975
Rps15a	2868.61625	2542.055	2769.86125	2632.295	2444.30625	2717.115	2262.69	2466.01125
Ncaph2	66.88625	65.36125	67.305625	70.61625	69.9875	70.6925	74.32375	67.8525
Hipk1	41.3875	41.254375	39.0825	43.73375	43.7925	46.464375	41.5025	39.70125
Man1a2	27.599375	28.971875	27.55	30.68	23.1975	20.8125	22.1175	19.9825
Acyp1	18.036875	28.06875	16.4525	26.346875	26.255625	19.48625	27.495	17.965
Hdac5	62.9325	58.430625	66.66	107.82	48.91625	44.27875	47.13125	49.3875
Rala	30.171875	31.73	21.8525	28.60375	26.0625	20.70375	22.650625	22.31375
Vdac3	131.4475	147.49375	161.39875	118.9675	146.34875	159.01875	171.03875	149.71
Vps72	54.385	58.2	61.14875	70.59375	65.3825	62.41375	67.525	68.63125
Gabpa	36.73375	36.7725	28.354375	30.789375	34.12125	36.0225	37.02125	36.535
Dynll1	31.82375	34.88	19.495	23.44375	74.61125	62.095	58.40125	61.5875
Pdcl	28.375	27.35	30.03125	30.77	34.74625	31.16875	31.24625	30.826875
Tmem184b	48.995	48.813125	61.4325	80.96	55.36	60.615	56.845625	56.99875
Nf2	65.36125	61.195	59.28375	50.1125	84.780625	79.56375	83.53	83.3925
Zmat5	16.75875	19.03375	20.783125	26.01	26.239375	31.04	29.2675	29.625
Ewsr1	294.25375	297.67	361.40375	291.555	376.89625	426.46125	284.1	289.47125
Ap1b1	31.52625	34.23875	36.080625	38.3175	37.395	38.8375	35.6875	34.74625
Gnat2	3.1425	4.8925	2.10125	2.53375	1.590625	2.5775	2.79375	2.415625
Bcl2l13	59.86125	52.609375	35.12	58.549375	34.804375	25.5975	26.885	35.5375
Dqx1	0.72	0.6525	0.689375	0.7575	0.7875	0.7125	0.65375	0.534375
Lnpk	16.53875	15.38625	12.4275	15.7175	13.13625	13.78375	12.254375	12.68875
Pttg1ip	17.9825	16.391875	16.415625	18.15375	33.8225	44.313125	32.73375	36.20625
Trpm2	3.39625	3.05	2.82375	4.57875	0.3975	0.424375	0.255	0.56
Ube2g2	54.54	47.666875	49.6925	63.83875	41.6325	45.24625	38.129375	37.6825
Slc16a12	14.135625	15.43875	14.428125	11.86375	1.5625	1.719375	2.188125	1.9625
Elk1	10.34875	10.0775	10.993125	9.445625	8.735	8.269375	7.95	9.2275
Nav1	42.743125	39.76125	35.575	44.735	35.341875	36.95375	31.41375	33.3175
Tnpo1	78.19375	82.9325	66.12375	80.5575	55.33625	59.228125	58.22375	57.0625
Rnmt	65.57375	58.76375	58.93625	54.77375	54.7925	51.10375	57.44125	46.775
Srp14	192.615	190.8075	200.9175	209.345	184.6	178.65625	189.395	180.57375
Cdk9	85.73375	93.885	101.93	105.52125	114.63625	115.53	102.54875	109.81125
Tor2a	36.61625	34.1175	47.63	54.975	29.3025	26.84625	28.686875	29.545
Fpgs	19.808125	25.353125	24.8675	23.59625	10.345	10.28	11.29	11.581875
Mrtfb	4.57875	6.314375	4.495625	5.24125	6.28	6.8875	5.62625	6.8075
Cbx5	54.675	52.879375	42.17	46.58	40.164375	38.17125	44.36375	39.7525
Apobec3	21.5325	23.735	24.205	18.31625	26.9725	29.32	25.981875	25.0678125
Vav2	3.866875	3.605	5.6375	4.623125	4.24125	5.238894144	5.205625	5.47
Ppp2cb	34.46625	39.62625	45.43375	34.82125	37.52625	36.19625	34.82125	35.17875
Dmap1	17.7525	17.27625	17.04	18.73375	23.4625	22.214375	18.01	21.14875
Mcu	13.046875	12.72375	11.99875	11.60875	10.54	10.0225	10.52125	10.51375
Oit3	1.46125	4.695	2.03875	7.61	9.28375	6.464375	10.28875	3.838125
Fxyd5	738.5775	755.635	667.495	705.01	856.70875	787.695	783.735	811.8925
Kcnd1	0.309375	0.20625	0.28375	0.50875	0.3275	0.2675	0.22125	0.23
Tfcp2	12.228125	11.06125	9.77875	12.678125	8.121875	7.38125	8.554375	8.28375
Pou6f1	10.26875	5.921875	4.69875	6.77125	5.05875	4.473125	5.402083333	7.03
Ubp1	67.90625	51.09625	52.17375	74.7	53.825	50.95875	52.011875	53.70875
Nuak2	6.054375	7.76125	9.4325	7.773125	6.875	9.285625	8.554375	8.64625
Cilk1	6.7	7.56	6.690625	5.261875	11.865625	13.134375	12.8075	12.4175
Sdhb	143.32	156.055	181.3	164.83125	142.54625	160.36375	150.8375	161.2525
Snap47	34.8675	39.346875	37.71125	32.95	40.73625	35.72125	40.76375	39.118125
Kdsr	11.02375	7.2575	8.1025	6.866875	10.69625	10.51375	9.711875	9.86125
Vps4b	62.5775	56.7425	46.71375	49.60375	67.428125	63.8975	77.46875	68.4125
Rps25	4341.205	3947.67375	4060.65625	3767.66375	2466.01125	2171.5925	2382.65625	2423.82375
Tafazzin	81.65625	86.16375	84.03125	101.56625	55.09	53.44625	50.020625	56.49875
Kif19a	0.14125	0.1625	0.44875	0.33	0.95	0.2425	0.533125	0.34625
Aldh3a2	24.23375	30.49125	30.795	25.47	29.660625	33.585	34.21875	32.215
Zmynd10	2.12875	0.57125	1.728125	1.83125	0.51875	0.2175	0.54375	0.2675
Tmem115	9.78875	13.27875	13.6975	11.745	15.81	16.45375	14.90125	17.85625
Hyal2	8.6775	11.981875	11.7675	9.4375	11.425	11.87625	12.14125	9.926875
Ifrd2	58.6625	65.82	69.1925	58.58	45.5225	45.7075	51.08375	45
Hyal1	41.72375	39.96875	37.783125	49.24125	28.65125	30.426875	28.546875	27.701875
Tusc2	4.79895045	6.66	5.5975	5.845625	5.96875	6.42375	6.2925	6.18125
Nprl2	19.345	20.614375	21.93625	25.59	14.660625	17.93125	16.87875	15.494375
Rassf1	23.62375	20.485	21.80625	28.54125	21.5025	24.931875	19.0775	21.0475
Slc3a2	224.8425	206.5675	285.78125	255.8025	148.2825	144.275	139.7725	151.3275
Nxf1	62.59125	90.38	69.46125	54.16	110.06375	110.2225	119.4875	102.9375
Stx5a	39.2075	31.23	35.361875	34.029375	56.105	54.63125	60.45375	55.10875
Tnfrsf13b	4.7525	7.69375	13.42	9.64125	2.2575	0.4875	0.255	0.3025
Spire2	8.53625	9.315	9.924375	10.36	0.6075	0.34625	0.7325	0.93125
Raver1	48.4675	65.14625	52.82	52.35	51.75875	58.76375	54.198125	56.61875
2610507B11Rik	117.44625	121.69875	123.7975	114.82	130.6725	140.57625	144.005	144.005
AI597479	26.00125	22.118125	23.51125	25.9175	16.31125	16.52	17.0125	17.47625
Tmem86a	4.08	3.435	3.43375	4.746875	6.9225	5.83625	7.5175	5.87625
Tex14	2.015	4.183125	3.231875	2.54	0.175	0.7225	0.385	0.3025
Ifi35	25.00625	25.805	27.504375	26.891875	39.95	37.6325	38.7525	41.2775
Rdm1	9.3025	5.441875	11.7675	9.145	9.929375	11.1675	10.17375	11.6825
Nedd8	169.46125	175.5325	152.01625	185.84375	175.87875	155.05375	143.84125	155.7125
Gosr1	18.1825	16.59375	17.56125	17.44375	24.77625	22.37375	22.95	23.668125
Mrpl52	282.18875	284.46125	429.11875	424.9725	226.81125	291.8225	302.30625	284.46125
Kansl3	33.476875	30.084375	31.84375	37.6825	24.26875	23.5825	26.1975	27.15625
Eya4	4.13375	3.09	3.9575	3.658125	4.99	4.1175	5.416875	4.379375
Uckl1os	1.0375	0.98375	0.43125	1.13125	0.65875	0.6775	0.70125	1.16125
Faf1	21.58	21.970625	22.185	19.3125	22.0525	23.94	20.73625	21.40625
Tsacc	12.7725	13.575	10.21125	8.02375	6	3.195625	3.87	7.773125
Mettl16	32.3175	27.23	24.355	33.1775	24.8875	31.6475	32.209375	22.285
Pigyl	30.77375	37.25375	29.9875	39.620625	26.205625	21.14625	24.613125	28.36625
Rbm25	178.24375	141.3025	117.28	179.710625	102.4075	105.3275	109.47125	104.94375
Psen2	19.29625	14.085	15.45875	15.91375	56.845625	54.278125	51.21875	55.64
Acaa1b	0.70125	0.61	1.024375	0.95875	1.37375	1.05125	1.5775	1.1525
Fads1	89.7825	81.83625	87.405	88.5725	155.51875	155.51875	151.761875	154.64
Lmbr1	2.324375	2.48375	3.29	1.975	3.184375	4.12625	3.199375	3.175
Tnfrsf22	22.39125	15.9425	19.79	18.4975	17.7275	15.56	14.576875	13.97875
Cars	171.03875	165.84875	160.635	157.655625	81.045	87.88125	88.5725	82.75625
Kdelr3	4.018125	3.391875	4.495625	3.755625	0.7325	1.05125	1.11625	1.2475
Apip	13.454375	17.1825	23.279375	17.6125	34.24375	34.345	37.741875	30.796875
Pdhx	36.52625	44.34875	47.58	31.7525	30.83125	34.015	41.02625	30.309375
Vac14	28.34	26.97	29.669375	29.5025	37.7475	39.9375	36.68375	38.28125
Mcoln2	5.324375	8.00875	6.76875	6.51625	25.6775	22.423125	23.4	23.93
Akt1s1	17.10125	19.971875	27.701875	29.01375	19.62625	20.203125	19.79	22.985625
Tbrg1	117.44625	115.94625	126.555	113.16875	78.48375	81.625	79.78	87.5825
Adssl1	105.26	91.7375	112.72125	116.73125	103.53625	107.57375	99.54375	101.4
Brf1	23.215625	24.0075	21.9825	19.22	35.11625	33.9	34.75875	35.575
Odc1	662.0775	741.425	656.75875	607.22625	129.42125	134.33625	128.585	126.0025
Thg1l	14.023125	16.19125	12.754375	11.15125	14.875625	13.30875	13.7946875	13.584375
Pabpc4	107.61375	131.765	134.76875	138.15625	80.33375	82.4925	95.9075	90.30125
Exoc3l2	2.19625	2.26375	2.351875	1.84	3.02	2.57	2.6525	3.42875
Zfp296	8.98875	10.465	10.1925	9.455	8.86875	7.56125	6.43625	6.865
Sugp1	32.888125	30.7375	27.6675	32.30625	28.980625	28.288125	27.57375	24.205
Dhdh	21.22375	17.125625	14.34	18.3325	18.5	18.515	18.635	18.4175
Zfp790	8.971875	8.964375	7.84875	7.43375	7.5125	6.446875	7.9025	7.4675
Fuz	21.68375	15.909375	21.08375	15.639375	12.435	18.743125	14.36375	13.82625
Sptbn4	1.13875	1.00375	0.856875	1.696875	0.175	0.2675	1.67875	0.33375
Pgam1	687.78875	700.58625	793.31875	763.02625	779.46625	856.70875	850.32125	850.32125
Evi5	17.3375	19.42125	23.79125	16.426875	20.8125	22.145	20.5725	22.8275
Evi5l	3.9575	3.93875	6.06375	5.261875	5.491875	7.386875	5.085625	6.44875
Snapc2	11.7575	11.23375	16.7575	16.1675	11.84625	13.37	11.946875	12.86375
Git1	51.87	55.205625	53.42625	58.2975	37.3075	40.14375	36.16125	38.00375
Gltp	37.0175	30.789375	41.495625	42.68875	62.94625	61.47875	61.995	65.8775
Bnip2	71.12875	77.4	69.59375	73.77375	84.380625	95.9075	90.0775	85.9625
Ccnt1	35.04625	29.47875	25.23625	31.38875	19.12125	19.4375	18.135625	20.9475
Brms1l	27.57	29.7175	22.3375	36.8075	21.7175	21.49625	20.73625	20.119375
Med15	55.5	50.67625	47.10875	56.53625	61.05	61.14875	53.97	60.930625
Dhdds	19.0875	17.38375	19.245625	19.633125	27.44875	27.61625	26.24375	28.610625
Crybg2	2.72	5.5925	4.29625	2.658125	0.495	0.965	0.43625	1.115
Ubxn11	17.8325	14.56125	14.79125	21.21	8.620625	9.78875	8.595	8.02625
Mogat1	5.209375	3.26	3.078125	2.67125	7.055625	4.473125	4.6925	2.13
Tjap1	25.795	17.2725	25.519375	26.7025	21.92625	19.69625	22.58	20.150625
Rpl15	970.97125	954.2025	926.03875	1066.08125	793.31875	783.735	774.19	779.46625
Tmem167	10.575	9.601875	8.71625	11.218125	11.735625	11.49	11.589375	10.5625
Mplkip	19.12	14.205625	17.261875	17.6125	12.683125	10.845	14.87375	13.77
Kif11	27.499375	31.095	27.0575	22.35	32.42875	34.85875	35.061875	36.55625
Rpa3	45.65625	55.88625	59.8375	36.82375	72.99375	66.85125	64.745	68.67125
Mlkl	22.5075	26.523125	22.87125	16.13375	19.735	19.390625	22.02125	22.106875
Tnpo3	64.3175	62.4825	56.22625	59.6625	51.785	49.32625	50.990625	55.373125
Ttll5	15.2475	12.31375	14.55875	15.02875	9.801875	11.06875	12.835	12.8975
Zfp715	8.806875	9.145	9.5025	9.105	15.76	16.735625	16.1525	17.298125
Cdh23	1.59625	0.73	0.8075	1.81875	0.08	0.09375	0.10625	0.34625
Rps5	1687.16	1754.83625	1849.25625	1903.60625	1445.4975	1642.29875	1407.07	1475.105
Adgrl1	6.89875	6.484375	8.36375	8.905	3.68125	2.893125	3.21875	3.28
Amotl1	35.02375	32.44125	28.27625	36.68375	22.5075	19.81875	19.75625	19.283125
2200002J24Rik	0.2325	1.23125	2.32125	1.678125	0.84875	1.901875	2.04875	1.23625
Etv5	28.74	31.565	34.815	29.925	13.028125	12.641875	12.790625	13.33375
Gfod2	3.56625	1.655	1.13	2.48375	1.083125	1.645625	2.26125	4.46
Enkd1	17.206875	15.363125	17.75875	21.59	19.30875	25.09625	21.36	19.579375
Atp6v0d1	66.63375	71.97375	75.650625	62.66375	128.89625	131.5525	127.3125	129.165
Ptprs	148.21375	138.15625	162.348125	211.26125	68.7225	69.49375	60.83875	71.7425
Slc41a1	8.513125	7.455	9.38	8.5975	7.09375	7.748125	6.2425	8.16
B4galnt2	0.03125	0.1225	0.0725	0.21375	0.3975	0.43625	0.47125	0.585
Zfp651	7.2075	7.9475	9.82375	9.6175	4.36875	4.00375	3.67375	3.316875
Nelfb	25.08875	32.35375	31.565	30.6925	26.891875	37.4	26.22875	34.82625
Card14	2.796875	2.460625	3.54125	3.69375	1.43375	0.950625	1.3325	1.2775
Tmem175	12.8525	14.864375	12.8525	11.314375	17.941875	18.7725	17.9825	18.063125
Bcas1	8.25	4.5575	5.479375	4.59	1.5825	0.761875	2.030625	1.9075
Tango2	20.14625	22.80125	19.55625	26.03375	22.3875	28.903125	20.203125	20.1625
4833413E03Rik	1.86375	2.3525	2.67375	2.915625	2.27625	2.63625	3.880625	1.350625
Ndufs2	193.5725	192.02625	202.1725	185.30375	238.995	232.505	227.77	232.505
Atraid	54.018125	59.675	58.315	49.795625	83.6475	76.29625	75.035	71.07125
Cad	46.4925	50.13375	50.08125	60.13	33.176875	34.10875	29.669375	30.72
Sh3bp5l	14.328125	18.501875	14.9875	17.23625	18.73875	17.2575	24.7575	17.58
Atad1	52.93375	53.673125	61.46125	50.73625	41.505625	44.53875	40.504375	45.03125
Pten	14.945	14.693125	13.7075	14.8025	28.4525	27.836875	29.0925	29.114375
Pea15a	21.23875	22.4775	22.75	27.115	50.08125	52.0825	47.67375	48.676875
Timm23	170.895	182.515	195.925	170.966875	158.085	164.655	165.84875	167.255
Tnfaip8l2	26.39125	34.785	39.8275	25.10125	66.88625	75.725	67.195625	68.18
Trnt1	54.16	55.628125	57.0875	44.428125	34.67625	40.10375	40.830625	43.121875
Ehmt2	101.33625	94.77125	99.5175	116.34375	89.079375	96.75625	87.46625	93.6025
Elof1	49.665	59.368125	59.74375	54.385	39.66125	48.406875	43.783125	44.63
Med16	3.07625	4.955	6.32	3.8475	10.646875	12.050625	11.436875	10.5625
St3gal1	17.03875	15.195	14.63125	16.31	18.01	18.145	18.11875	18.1675
Tmem259	62.093125	59.60875	84.59125	86.75875	52.1375	59.85625	49.808125	58.01875
Rnf170	8.773125	11.291875	7.92	7.026875	12.02875	11.995	11.316875	11.71625
Dedd	25.40625	25.264375	24.355	20.783125	32.48875	41.14	38.3175	40.3775
Mcemp1	0.458125	1.0575	0.155	0.7475	3.393125	2.893125	1.89625	3.4675
Nit1	25.503125	31.826875	28.29125	30.6575	42.45	43.83125	41.7875	37.6525
Prdm15	7.58125	11.049375	5.91875	10.541875	6.0325	6.26625	4.7225	4.70125
Rnf168	10.26875	11.221875	11.28	9.25625	9.273125	9.965625	11.630625	9.8775
Dynlt2b	102.9375	89.615	82.75625	85.83125	79.413125	72.43625	83.97375	62.15875
Chp1	97.38625	99.81125	100.73125	89.435	116.625	126.0025	119.25375	118.345
Trpv4	0.01875	0.10375	0.1425	0.05375	2.815	2.94625	2.740625	2.6075
Tvp23b	29.64625	28.27	29.845	27.07125	26.46875	26.36	29.96375	25.5975
Dnajc7	128.05	119.8925	105.3825	114.7375	176.0175	166.5775	173.0975	176.21375
Cacybp	95.10625	105.3275	111.2925	88.84875	83.795	88.3525	94.66125	85.31375
Cluap1	11.3125	14.7875	12.074375	11.314375	11.3125	11.955625	10.38625	12.55375
Zswim7	21.515	21.5025	20.783125	22.44	13.09	14.52125	11.946875	15.98625
Pigl	10.885	11.3325	8.19875	11.875625	8.151875	7.53375	6.518125	8.8275
Ndufa2	96.356875	104.94375	90.6025	123.15125	146.84875	123.36625	126.95	129.63375
Pam16	6.31125	10.040625	15.4475	12.07875	3.831875	8.17375	12.1175	8.903125
Glis2	0.0525	0.025	0.84875	0.06125	0.31625	0.08	0.48	0.77375
Cox6c	559.8875	596.17125	612.64375	485.33125	549.6	528.4825	556.40625	531.96
Ube2z	15.45875	17.1825	16.65375	16.40375	29.02	28.2775	29.98875	28.92875
Tmem87b	13.181875	11.31375	9.49125	12.795	16.205625	20.58	17.7475	18.70875
Anapc1	75.5675	72.16	68.515	83.4225	52.453125	54.2375	51.11125	45.69
Tsg101	71.28625	60.570625	65.54	60.26	47.43125	45.755	53.754375	53.964375
Hps5	32.338125	30.1375	20.699375	30.255	29.134375	28.091875	27.45875	24.57875
Map3k4	13.95375	15.595	14.64625	22.03125	15.905625	16.27875	15.884375	14.79875
Piezo1	33.176875	33.325	30.50625	37.3575	33.835	32.0375	23.513125	27.836875
Rnf166	17.445	17.004375	19.3675	21.165	19.365	21.45875	20.08875	20.304375
Ankrd28	29.843125	27.28875	27.830625	28.05	23.43375	21.251875	21.5725	20.51625
Ankrd52	29.005	31.45	23.96125	28.169375	33.75	33.801875	32.36	31.78
Pkd2l2	1.589375	1.6	1.26625	0.7425	0.7475	1.01375	0.85125	1.115
Srp19	64.9825	94.568125	78.89625	79.88	77.48375	79.04875	79.04875	82.16375
Wdfy2	27.788125	29.04625	28.155	27.115	32.805	32.84375	32.28	32.42375
Rbsn	12.57875	13.75625	13.25125	12.83875	11.6975	11.955625	13.18375	12.98875
Mrps25	18.33875	21.1575	13.94625	14.7025	22.4425	16.595625	14.03625	17.58
Dguok	26.54	23.035	31.288125	45.133125	21.418125	21.396875	30.14375	25.539375
Camta1	9.05	6.6325	8.538125	9.753125	9.41	6.2925	6.64875	7.645
Csf1	1.67875	1.14375	1.9475	1.0075	1.316875	0.3575	0.44875	1.70625
Strip1	32.26875	36.12375	38.55625	38.07	38.5875	37.21375	34.13875	35.5975
Slc25a11	56.705	63.55625	69.49375	60.048125	92.0075	88.6525	90.93875	94.89125
Cmc2	24.461875	28.76	28.86625	17.025625	18.566875	23.858125	23.615625	23.485
Chfr	32.91125	26.64	30.54	26.04625	33.34875	32.021875	31.24625	39.156875
Ceacam16	8.71	8.34375	5.341875	10.41	5.3775	4.51375	4.1075	3.4775
Tex261	16.95875	19.165625	18.50375	24.16	31.835625	34.015	31.6075	29.03375
Fam120b	13.228125	14.29625	14.2525	14.5175	13.78625	14.8125	12.865	13.48875
Tbp	31.0325	30.4325	31.38875	21.22875	36.90375	33.81	32.91125	36.933125
Psmb1	144.75875	133.8025	150.3275	143.74875	139.26	156.45125	146.67625	143.40125
Pdcd2	28.418125	30.71125	40.58125	32.26875	36.259375	25.308125	37.8425	25.68375
Fhod1	8.055	9.165	6.255	8.7925	15.57125	16.52	14.39125	15.75125
Plekhg4	0.425	0.48	0.44875	0.5	0.05375	0.70375	0.09375	0.18625
Slc9a5	15.88625	14.455	17.500625	19.9525	7.03375	7.7025	6.7075	7.735625
Elmo3	2.12875	2.04875	2.97625	2.3821875	1.8075	1.63375	1.5	1.395625
4931428F04Rik	2.61125	3.26	2.34125	2.915625	3.855	3.67375	3.49375	3.65875
Tppp3	1.23125	2.04	1.154375	1.26625	1.05625	2.91625	3.26	2.31
Msh3	12.72375	11.6675	12.81	10.535	11.1175	9.163125	11.316875	10.6475
Adamts13	0.11875	0.0625	0.0725	0.04375	1.083125	0.13125	0.4225	0.3025
Tmem208	28.0475	34.8925	32.968125	36.29	39.35125	52.4975	46.145625	40.09375
E2f4	53.37	68.7825	60.93875	64.061875	60.52	61.5175	56.875	64.860625
Surf4	68.16875	79.58375	84.736875	71.97375	114.54	134.41875	115.02875	120.75125
Surf2	36.17875	40.425	44.71125	42.99	29.660625	33.08625	28.06625	29.40375
Dnajb9	7.73875	6.79375	6.8125	7.26	14.3175	13.869375	14.464375	15.658125
Naf1	12.2	12.885625	16.7325	9.92875	10.8975	12.9425	12.27875	10.968125
Ppp1cb	37.9675	39.85	27.12	28.65875	49.51	39.3425	40.43875	47.21625
Gorasp2	74.74125	72.6025	81.77875	73.969375	85.4175	81.65625	86.7875	87.495
Tsen15	23.66625	21.76125	26.281875	21.3075	25.850625	27.1125	28.725	26.78375
Efr3a	28.1175	32.683125	34.43625	28.6125	29.93125	32.396875	32.36	30.66625
Trappc2l	47.620625	32.655625	23.380625	61.5875	58.93625	29.915625	43.13875	37.880625
Acsf3	7.404375	8.37125	9.76	7.79	5.278125	5.63875	5.097099099	5.63875
Ddx19a	38.263125	40.93875	45.480625	35.74125	37.646875	39.85	42.0325	41.3925
Galns	19.56	18.27375	21.9825	20.7175	17.4525	17.905	16.18375	16.40375
C8g	0.31625	0.93875	0.30375	0.60625	0.7325	2.795	1.51625	1.99125
Rabl6	78.1	72.65875	73.295	89.22	64.77125	70.538125	80.17875	66.97375
Edf1	115.53	140.89875	177.6075	169.65125	143.84125	155.86625	167.58	159.28
Fbxw5	51.28	47.27625	44.78875	57.4975	43.83125	46.11375	37.60375	35.885
Slc25a13	36.60125	33.21125	34.18125	27.0225	29.205	30.2275	32.42625	33.08625
Ube2i	272.64	256.9425	304.36125	281.53125	235.91375	256.9425	254.37125	253.315
Tsr3	16.1875	15.8475	23.438125	18.16	12.45625	13.925	11.46	14.03375
Unkl	7.071875	6.42125	4.6225	5.9075	3.915625	5.125	4.99125	4.295
Lrrk1	9.09	10.02125	9.185	9.285625	15.20375	13.729375	13.55875	15.89625
Actn1	46.6375	52.17875	44.963125	47.645	64.9225	73.225	63.4625	71.97375
Sirt2	56.00125	54.27	68.9975	59.9775	57.4175	57.3075	52.300625	54.44
Hnrnpl	264.67125	302.77625	248.38875	263.16375	291.1425	281.53125	277.99	286.18875
Nolc1	136.81625	163.12625	143.44	128.13875	114.7375	119.25375	122.048125	116.0325
Casd1	8.259375	11.2575	8.983125	5.70375	14.121875	11.981875	13.925	15.28125
Cnksr3	1.52	1.54625	2.10125	1.936875	1.633125	2.33	2.36	2.1425
Mtmr1	20.27625	21.035	20.27375	20.941875	23.7	22.3325	25.183125	23.1125
Hmgb3	45.718125	46.1875	42.01125	36.68375	41.3475	39.539375	45.63	40.4475
Abca1	3.99625	3.5925	3.0625	5.36125	6.755	6.5675	6.43625	6.459375
Nipsnap3b	17.43125	19.351875	23.51125	15.29375	23.218125	27.23625	24.188125	21.5075
Lage3	38.625	47.57625	27.559375	37.31375	58.4875	51.745	46.60875	51.09625
Ubl4a	23.915	23.48875	15.61875	24.895	24.686875	25.13875	19.435	22.2
Gdi1	73.60875	73.64625	74.37125	121.745625	92.97375	62.5125	53.540625	62.23875
Sash1	16.73	17.11875	15.478125	16.3925	16.205625	16.96875	15.54125	16.593125
Gadd45b	36.489375	29.02	29.5775	50.26125	17.28375	16.94125	18.053125	17.78625
Slamf1	0.16375	0.17875	0.205	0.18125	0.0425	0.11875	0.045	0.06625
Zdhhc12	17.7	18.05	20.23875	18.8475	17.62375	19.95125	16.91875	18.93875
Endog	2.12875	2.518125	2.2625	2.20375	2.32875	2.63625	2.91125	1.728125
Cybb	28.433125	26.39125	34.04375	27.55625	610.91125	651.61875	651.61875	642.07
Golga7	88.6725	90.27625	105.22625	92.955625	85.73375	97.7275	89.995	91.60875
Cd48	8.065625	11.288125	8.5825	9.39	0.351875	0.2425	0.93625	0.32375
Clpx	44.028125	39.811875	43.1175	44.8225	18.063125	19.046875	18.72375	19.59125
Trabd	42.8525	41.5025	48.49	52.841875	48.63125	51.205625	46.7625	44.93375
Dennd6b	3.125625	2.791875	3.01875	4.78875	3.89125	4.100625	3.39	3.62875
Cd83	44.26875	42.309375	49.0025	43.18125	28.780625	28.750625	28.1975	28.54125
C4a	0.993125	2.2075	1.07625	1.8025	0.65875	0.2675	1.36375	0.5075
Ager	1.11625	0.2325	0.2625	0.4525	0.06625	0.50875	0.7475	0.175
Atf6b	82.99125	75.90625	98.2325	100.65875	73.83375	71.97375	71.409375	69.86125
Egfl8	1.335	1.26625	1.5675	1.936875	1.69875	0.5975	1.3575	1.82125
Notch4	0.33	0.2525	4.0475	0.3653125	0.0125	0.06875	0.385	0.11375
Ppt2	53.38625	46.60875	53.945	60.668125	52.426875	49.6475	49.7525	54.83125
Prrt1	0.90625	0.47125	0.061875	0.645	1.156875	1.5675	0.72	1.2275
Rnf5	40.37	45.12125	41.1875	51.54875	54.19125	48.876875	50.16625	45.91125
Cacfd1	11.8375	19.883125	16.379375	14.21	20.24125	19.046875	15.464375	18.19375
Hivep2	4.51	5.08625	3.93875	4.288125	4.56375	4.500625	4.99125	4.65125
Arnt	68.67125	69.010625	54.65875	64.73	43.30625	40.5825	42.66375	41.705625
Mocs2	38.60875	32.82375	35.99875	37.560625	35.3075	38.99625	37.171875	36.41625
Nat9	58.6775	36.55625	50.535	76.60875	36.0625	36.53	34.59875	37.9675
Lpl	145.12625	116.215	96.59125	163.8675	512.0225	519.6625	519.6625	504.16125
Atp6v0e	232.7225	262.15	294.25375	265.9375	277.99	328.1425	300.545	306.28875
Zfp318	19.22125	25.72625	15.74125	15.583125	15.33625	13.28	13.32125	18.88
Ttbk1	0.434375	0.405	0.43125	0.3475	0.4225	0.475	0.44875	0.33375
Srf	22.34125	32.22625	36.9175	38.548125	28.13375	23.4775	21.04625	23.56625
Gata3	1.09625	1.23125	1.3925	1.16	2.999375	1.13	1.36375	5.309375
Hspa8	996.5675	1137.02375	984.805	931.01	1352.86	1216.6625	1299.4225	1352.86
Serac1	7.39875	5.831875	5.72375	6.18125	5.14375	3.81125	6.555	5.226875
Pdzd11	33.11375	39.83375	39.24875	34.34	50.1175	50.86625	47.495625	53.52
Psma2	48.65125	52.70875	50.405	49.57375	67.29375	64.49875	64.695	60.8225
Mrpl32	63.35	53.89	55.28875	43.5425	47.61125	51.31	51.025	47.265
Setdb1	68.24875	67.1575	67.615	62.584375	36.650625	37.08125	38.99625	38.80625
Anxa9	5.1125	7.03	4.63	2.49625	10.13	9.474375	9.045	10.738125
Prune1	18.411875	15.81625	16.94125	17.335	17.38375	18.286875	18.495	19.2075
Cers2	222.785	220.8225	231.23	208.41875	256.37875	244.61625	240.075	236.97375
Capza2	164.83125	158.085	164.83125	118.29	178.83125	171.4625	202.43625	195.925
Plekho1	132.43375	149.05375	158.50125	117.5425	158.50125	182.515	169.65125	175.5325
Vps45	31.93625	54.975	31.423125	44.428125	25.245625	28.875625	27.07625	31.65125
Prpf3	46.155	49.5975	40.47125	41.6325	36.12375	36.58375	36.9875	35.94
Anp32e	224.095	242.65	184.39125	163.69875	197.39375	226.4675	254.9225	209.6925
Aph1a	69.7825	73.685	79.82375	80.02375	86.55875	88.06625	84.36375	92.2825
Tab2	50.5175	46.825	52.205	51.39	49.585625	55.3275	58.54375	54.35125
Ppil4	22.23625	21.836875	18.23875	20.609375	22.100625	25.054375	26.38375	23.668125
Cnih1	76.39875	73.5425	74.7575	77.525	78.3075	81.77875	78.44375	73.085
Eps8	35.5525	39.955	37.3675	30.38125	31.01	30.2625	29.163125	28.95125
Med22	19.01125	19.60625	24.0675	25.3975	29.34375	25.18	23.30625	27.30875
Surf1	65.2775	56.21125	65.565625	68.39875	51.34125	47.123125	52.78375	50.91125
Med28	59.28375	57.10875	65.4975	69.96125	63.5175	65.240625	46.505	65.4
Qdpr	79.74875	73.4475	95.67875	88.51875	66.91875	68.96625	70.12125	77.31125
Sqstm1	249.44	271.5175	314.9375	296.96	336.13125	343.7175	333.97375	326.98875
Nfe2l2	49.015	54.595625	53.86625	44.39875	105.26	104.22375	109.9225	110.06375
Rxra	0.54375	0.27625	0.54	0.5875	7.733125	8.4525	8.86875	8.956875
Adamtsl4	2.6225	1.97625	3.1075	3.340625	0.72	0.55375	1.84	0.4175
Cd5l	1.0675	1.215625	1.5175	1.83125	0.25625	0.08	0.2325	0.175
Prpsap1	47.19	43.49875	45.43375	50.49875	37.18125	39.0475	35.73625	38.72
Ncapg	39.039375	40.05125	35.64	31.20375	33.8225	35.19125	33.956875	35.4075
Lcorl	22.285	14.821875	15.639375	19.35625	10.4025	12.26625	13.32125	11.71625
Lta4h	51.56	52.0675	58.2975	52.426875	48.3025	46.3875	47.073125	49.321875
Dstn	103.64	86.34625	101.675	93.1375	72.8625	78.798125	79.3775	77.00375
Macroh2a1	84.36375	87.405	82.295	85.12875	104.616875	94.955	99.705	96.05125
Gtf2ird2	1.8075	4.48125	5.396875	2.14	7.7075	7.945	9.83125	8.50125
Bola1	43.1175	69.46125	66.78	82.81625	58.430625	57.855	70.36125	76.35875
Castor2	17.18875	14.29625	14.99625	16.67375	8.735	9.29375	8.57125	8.30375
Fcgr1	37.4825	33.111875	37.89	26.61875	34.2825	32.285	31.329375	28.636875
Ncf1	101.74125	128.89625	116.625	97.23125	248.38875	246.20125	249.44	246.7125
Adss	65.2775	66.61125	71.22125	64.84625	87.15375	89.995	95.96625	92.59625
Cacna1d	0.9175	0.6525	0.7475	0.3575	3.6625	4.306875	4.21125	4.70125
Actr8	28.175	37.995	35.384375	37.02125	31.51125	31.24625	31.971875	30.1375
Lrrc27	23.50375	17.55125	24.820625	19.41875	23.55625	21.36	29.93125	28.903125
Fnta	58.37	58.380625	62.11875	58.34	55.296875	51.9925	57.0875	55.56625
Mtrex	48.495	49.145	48.5125	38.455	40.7175	41.3625	50.5175	43.06625
Celsr1	4.40875	3.09	3.3475	2.15875	0.5075	0.81	0.625	0.2075
Fli1	13.43	14.88125	13.7175	9.805625	18.241875	16.71375	18.053125	17.445
Utp25	24.628125	23.919375	23.3975	22.75875	20.8875	16.19125	30.534375	20.595
Hsd11b1	0.656875	0.025	0.10375	0.0325	0.4575	0.3325	0.61	0.175
H2-M3	42.26625	36.63375	41.475625	44.21875	36.0275	35.26	31.57875	32.9475
Lonrf3	20.22875	18.31625	21.52375	24.690625	20.37625	18.5225	21.610625	18.89625
Atp5e	501.935	474.50125	580.05625	554.0725	444.1325	456.81625	444.1325	426.46125
Nelfcd	39.359375	45.585	30.3525	42.22625	27.48625	33.755	28.55875	31.375
Tubb1	0.3025	0.1625	0.16375	0.025	0.05375	0.2925	0.19625	0.1025
Ctsz	580.05625	603.22	600.7275	642.07	705.01	746.31	687.78875	718.51125
Prelid3b	89.271875	103.17625	87.3675	79.27	96.75625	85.355	84.76125	88.375
Ube2a	48.205	45.1675	46.36125	53.50875	49.30125	47.7075	57.285	51.465
Slc25a5	545.02875	621.46	512.0225	465.69625	758.6	771.35625	793.31875	799.135
Ppdpf	39.89125	50.785	64.9225	47.77	27.26375	39.498125	38.2675	39.955
Col20a1	3.3025	2.428125	2.73	3.92375	1.05625	1.2275	1.4209375	1.43625
Pls3	40.58125	39.15125	39.03125	34.24125	50.345625	54.166875	57.495	56.68375
Nkap	11.41625	9.544375	10.034375	12.25375	13.749375	13.16375	12.865	11.20125
Ndufa1	160.125	169.24875	178.65625	212.08	209.6925	189.395	195.5825	169.46125
E2f3	8.5	11.116875	8.96375	7.54625	10.43	11.235	11.64375	10.30375
Cr1l	55.9525	60.93875	57.37375	49.95375	90.14875	96.59125	104.295	93.9525
Ppfibp1	69.25	66.08375	62.975	61.498125	57.048125	58.03875	63.3825	60.04125
Cd46	0.775	0.741875	0.884375	0.68125	0.57625	1.16375	0.575	0.6275
Cd34	0.29125	0.13125	0.13375	0.4175	0.24375	0.10375	0.11875	0.18625
Plgrkt	72.16	66.88625	74.81	73.64625	96.62625	100.65875	103.25375	109.97625
Cd274	13.6725	9.445625	9.82375	13.64375	16.215	15.340625	15.7725	14.78
Gtf3a	37.44	35.02125	41.1225	37.405	28.00875	30.6225	27.325625	29.26
Mtif3	16.125	15.344375	16.96375	15.3425	13.18625	18.515	15.34625	18.955625
Lnx2	7.291875	7.10375	8.918125	9.433125	5.513125	5.43875	6.72625	6.903125
Dyrk3	20.685625	21.81625	24.28875	18.27125	11.33875	11.1575	11.935	11.20125
Mapkapk2	229.48375	202.845625	229.240625	214.4575	234.04375	235.1275	227.0575	235.91375
Lamp2	133.61375	113.80625	128.255	129.0775	193.83875	199.4275	203.48625	196.37875
Atxn10	122.70375	127.9725	135.11375	119.05125	113.16875	115.3125	116.625	120.00375
Foxred2	15.01	15.38625	17.60875	15.9025	14.38375	15.653125	15.11125	14.89875
Eif3d	240.74875	237.9675	259.125	255.26125	180.71875	194.14625	179.2725	176.61125
H3f3b	286.18875	276.1225	279.46375	279.46375	376.0775	394.955	401.9525	400
Nup50	32.5175	30.03125	28.36625	25.10125	25.43125	24.03625	25.628125	23.465
Phf21b	4.068125	4.275	3.175	5.9875	1.225	1.5	1.055	1.7775
Ift27	20.4525	21.7075	19.910625	22.155	23.06625	18.833125	18.285	18.955625
Pacsin2	27.57	33.54375	28.180625	31.4	41.45125	42.3025	40.238125	43.213125
Cmah	16.298125	14.29625	12.66125	11.271875	6.43125	5.77625	6.351875	5.9875
Ttll12	24.145	26.4775	28.0475	26.918125	15.31875	16.426875	14.779375	16.40375
Tox4	19.283125	20.783125	19.7675	19.3275	23.28375	21.60875	23.58125	22.11875
Mrps18c	58.34	69.16375	75.12625	56.51	84.494375	73.7825	77.95875	73.16875
Srsf6	49.135	66.6925	48.05	41.08375	103.32125	105.0975	109.02125	106.284375
Plcg1	20.70875	19.2275	18.62125	25.73125	11.765	13.05625	14.20875	12.14125
Kctd2	15.3225	16.650625	15.938125	15.464375	12.795625	16.13125	13.530625	12.55375
Kctd5	19.646875	21.23875	21.36625	20.14625	18.73875	20.823125	18.95875	20.295
Etaa1	2.6225	4.24375	2.99	2.4325	4.535625	5.1725	4.99125	4.43125
Slpi	38.80625	24.61875	33.4675	46.07875	23.145625	22.7625	27.5425	23.035
Sdc4	85.66875	75.425	80.6625	78.143125	54.40875	56.690625	58.78875	53.42625
Il13ra1	25.503125	22.384375	25.47	23.59625	43.46375	47.915	48.676875	44.805625
Nbr1	56.564375	47.98375	54.85625	53.280625	55.78375	49.36125	53.65375	54.17375
Cyth1	19.945	45.22875	38.25875	32.25875	15.38625	16.541875	19.69125	26.78375
Brca1	15.278125	14.76	12.375	13.07375	15.91875	15.830625	17.1825	14.91625
Cntnap1	5.209375	5.520833333	4.94875	5.9875	8.735	9.42125	8.3975	8.37375
Nt5c3b	21.72625	22.00625	16.595625	17.663125	21.418125	19.0375	18.6625	20.059375
Coa3	51.745	54.28625	56.879375	43.63875	60.7475	74.7	65.26375	78.74
Med24	29.525	31.095	26.83375	24.26875	31.971875	34.305625	34.2025	33.72875
Psmd3	88.408125	93.825	100.00875	105.9125	74.384375	76.69125	72.65875	78.3075
Exosc10	48.4275	53.71875	53.339375	48.876875	47.4925	53.13125	51.39	52.435
Glod4	83.71	64.875	56.7975	61.05	72.24375	67.525	66.935	66.6925
Vps53	24.034375	34.52375	27.60625	26.2175	38.035	38.67125	48.00875	40.03875
Taok1	19.6875	17.705625	14.771875	18.06125	17.955	18.88375	18.86	18.145
Dnttip1	15.56875	16.604375	16.526875	15.973125	23.044375	19.64125	20.70625	20.925
Acot8	20.074375	18.17125	16.87875	19.338125	17.253125	24.16	16.91875	20.119375
Nlk	13.50125	13.78625	13.325	11.239375	11.3725	11.865	12.025625	11.0975
Traf4	19.9525	16.298125	24.28875	25.4475	5.4575	5.805	5.77625	4.96375
Aldoc	75.64125	56.35375	64.6375	76.7925	136.155	135.18	130.045	132.43375
Stac2	0.29125	0.29125	0.355	0.2775	9.929375	12.040625	10.055	10.185
Rpl19	2294.66125	2279.05625	2542.055	2390.62875	2279.05625	2279.05625	2092.47875	2193.14125
Nek8	5.99375	6.195625	5.9725	4.94	6.01	7.145	4.4375	5.63875
Plxdc1	3.67	4.004375	3.82875	3.95875	12.51875	10.59875	12.295	12.28875
Arl5b	7.81125	7.50625	7.25375	9.115	6.226875	7.5175	5.815	6.61625
Zfp207	89.55875	91.141875	83.6475	81.83625	123.7975	127.095	128.094375	122.9875
Psmd11	145.74125	144.75875	144.0525	153.85625	90.9	88.25375	83.379375	88.06625
Zc3h18	39.359375	40.265	36.745	39.071875	37.11875	35.99875	38.15625	40.554375
Top2b	38.505	34.02875	29.48375	26.45625	31.16875	25.11125	34.88	32.99375
Rarb	1.49	2.908125	2.3875	1.43375	1.61	1.79125	3.880625	2.571875
Igfbp4	17.60875	18.835	21.64625	18.455625	60.055	66.175	62.67875	76.51125
Cdc6	8.735	10.935625	9.404375	6.8225	14.259375	13.1	14.0775	12.913125
Suz12	52.3275	54.7925	47.46	40.198125	49.7525	53.60625	52.97	55.41
Atad5	13.50125	13.1925	11.81125	11.86375	11.170625	11.38375	11.18125	11.1575
Crlf3	46.13	45.895625	52.84875	48.94375	44.41	41.18375	41.9325	39.81625
Tns4	1.2825	1.3790625	1.380625	0.92875	2.46375	1.05125	2.68375	1.7775
Tnfaip1	33.6025	32.97875	35.664375	36.85625	25.01625	24.70125	25.27625	25.920625
Abr	153.015	138.4825	151.17875	140.84875	113.895	116.965	119.8925	116.73125
Rab11fip4	0.95875	2.81125	2.135	1.29625	0.37625	0.25375	0.1825	0.3575
Cd40	19.466875	17.3325	22.2	13.3325	15.76	16.61375	9.46125	10.875
Slc35c2	78.3725	74.81	93.52625	82.75625	70.226875	78.1275	66.584375	69.241875
Zfp334	0.04375	0.025	0.0925	0.00625	0.16375	0.13125	0.10625	0.175
Elmo2	29.985625	31.2175	32.22625	29.72	28.750625	29.744375	28.980625	29.690625
Wsb1	102.81	100.775	96.4275	98.49125	129.31125	129.42125	134.76875	134.21375
Ttpal	44.94625	39.0675	43.34125	29.38	22.46375	26.736875	22.3675	23.350625
Rhot1	32.72875	32.035	35.305	32.52125	28.815	32.805	37.1	31.425
Rhbdl3	0.31625	0.225	0.755	0.239375	0.09125	0.08	0.1825	0.1025
Ada	13.149375	12.1125	12.66125	11.8975	9.490625	11.1825	9.59625	10.06875
Serinc3	270.51	267.6475	262.15	213.6775	582.495	630.16625	618.915	598.89625
Tha1	1.37375	2.791875	2.879375	2.51875	3.4675	4.473125	4.3275	4.806875
Pgs1	87.5825	85.24875	88.91125	91.8125	59.8375	61.855	57.26625	59.86125
Birc5	98.063125	98.41875	83.82	66.4125	115.9175	117.6875	120.35375	120.2425
Afmid	18.40375	13.85625	12.641875	14.106875	10.239375	11.715625	7.7875	8.6075
Pigt	52.835	51.64375	59.465	60.1825	56.6975	62.9325	56.45625	58.4725
Etv4	2.12875	2.99375	3.231875	3.325625	0.24375	0.34625	0.37375	1.08375
Dbndd2	21.964375	26.185	29.04875	32.541875	20.335625	19.79	19.71375	20.526875
Mmp9	1.61	1.76875	3.18875	2.50625	5.34625	9	6.64875	6.87625
Slc12a5	0.4975	1.174375	1.62875	0.949375	5.26875	2.825625	3.326875	4.3575
Ghdc	12.99	10.3475	13.21625	15.32125	9.066875	8.269375	7.50375	8.12875
Pltp	49.98125	43.7925	62.6075	49.515625	217.055	245.73	222.0325	235.425
Slc12a7	52.485625	31.01	29.04875	46.71375	25.198125	23.489375	24.6525	24.3775
Ctsa	783.735	779.46625	787.695	804.15125	926.03875	991.045	931.01	922.43125
Zswim1	8.6775	10.6775	11.495	11.4125	9.398125	10.755	10.56125	11.85
Slc12a4	21.42625	28.8975	23.229375	24.215625	26.431875	26.37875	26.3525	25.519375
Myo1c	42.65625	53.16875	55.345	50.50875	52.978125	55.649375	52.385	54.88125
Crk	25.64625	25.994375	28.405	24.446875	34.82125	34.421875	35.24125	35.37625
Cox7c	508.17875	485.33125	413.92125	549.6	423.14125	283.46125	355.66	365.41
Pitpna	96.75625	92.3225	86.75875	80.71375	105.6025	105.54375	102.865	108.5375
Mlx	45.69	53.205	57.545	46.3225	39.018125	43.286875	42.17875	38.9925
Retreg3	16.99625	16.84125	20.18375	18.471875	18.858125	22.3325	18.8125	20.8675
Dhx58	30.26625	22.86125	26.90375	26.83125	29.7825	31.09375	31.0825	29.395
Rab5a	38.375	34.936875	36.0625	31.65125	34.67625	38.231875	40.35625	37.11
Nkiras2	30.453125	27.44375	34.6725	35.7625	44.195625	45.54375	44.34125	44.465
Ppp2r5c	139.8525	123.7975	142.7475	113.80625	97.811875	105.7425	108.6325	100.33625
Ift52	36.34375	37.80875	36.17875	30.23125	34.724375	35.825	38.605625	37.66
Mybl2	29.74	34.99	30.18875	26.09	20.17625	19.79	20.519375	18.646875
B4galt5	32.586875	35.9675	36.44125	39.58375	34.60875	38.8675	34.9675	37.21125
Ddx27	43.57625	49.72625	40.7075	45.733125	46.44875	42.766875	43.059375	44.54875
Cyth3	4.83875	4.664375	5.5475	5.36125	8.025	8.47375	8.67	8.64625
Cyth4	203.95875	270.92625	247.5025	192.82125	257.44	254.37125	248.38875	245.2725
Rac3	3.173125	2.24	1.26625	2.25125	3.565	2.281875	1.95625	1.86125
Rrp7a	32.76875	30.826875	23.83625	37.79625	49.48875	39.52125	33.745	39.77625
Cyb5r3	67.14375	71.011875	57.695625	74.23625	100.775	98.919375	94.89125	98.88625
Ints2	22.614375	24.03625	18.93625	26.67375	13.11125	25.7075	21.04625	13.94625
Med13l	8.5	8.723125	7.97	10.024375	8.566875	8.43625	8.07625	8.85375
H2bc4	8.385	10.315	21.680625	24.9675	14.28125	19.55	25.205625	24.5375
Mafk	22.83625	17.62375	23.3125	33.6775	14.581875	17.1525	15.863125	15.76125
Med1	33.08625	36.199375	31.5825	29.45375	24.36125	21.14625	21.69	27.73125
Erbb3	7.86125	9.676875	10.140625	8.19	4.16875	5.0625	4.82875	4.013125
Stard3	42.94875	43.255	38.53	53.5475	60.96125	58.09	51.304375	58.315
Mfng	37.7675	34.50625	39.77625	39.435625	27.686875	25.468125	25.27625	28.79625
Vmp1	215.1525	148.2825	217.20375	198.535	140.02375	146.34875	122.2925	135.53625
Uchl5	119.05125	110.2225	103.25375	111.0825	71.25875	74.37125	77.74625	65.91625
Glrx2	58.51875	58.430625	56.4875	54.6875	50.4875	32.75	53.60625	46.19125
Ro60	15.59125	13.31375	11.44875	14.49875	14.28125	14.413125	16.16875	14.12375
Stk4	31.125	36.465	34.9125	30.07	34.66	37.045	37.26625	38.00375
Pmp22	47.21625	51.43875	59.89625	45.93125	80.63375	87.7575	85.5925	85.7025
Gdf9	0.08	0.07	0.12375	0.125	2.385	0.08	0.44875	0.495
Zcchc10	13.4775	12.565	12.14125	8.905	12.27875	19.59375	14.26125	12.0125
Psmb6	172.42875	203.95875	202.43625	225.53625	413.92125	420.08375	381.8425	378.095
Spag7	44.95875	48.28125	44.46	52.125	64.0325	62.9975	53.095	61.5175
Pfn1	476.9075	556.40625	607.22625	562.545	718.51125	755.635	712.3725	746.31
Tomm34	34.53625	39.205	35.82875	34.85875	30.278125	31.73	31.7725	29.705
Ywhab	44.73875	50.52625	50.15875	36.093125	75.69625	77.49375	80.37625	80.71375
Ksr1	0.21125	0.225	0.212916667	0.4075	0.1525	0.2425	0.145	0.16375
Anxa6	35.8475	25.27625	33.069375	32.49375	65.316875	64.8075	64.73	64.8975
Zkscan6	6.00375	8.5375	7.431875	7.6425	7.76	7.40125	8.28125	7.62
Kpna2	7.05375	6.83625	5.265625	6.040625	6.04375	4.065625	6.91375	8.1425
Smurf2	11.04125	12.8075	11.33875	8.98625	12.18625	12.685	12.18625	14.56125
Cep95	13.09	12.6	13.6725	13.9425	7.7725	9.5275	10.848125	13.94625
Vezf1	19.88	18.16	18.311875	18.36375	21.14625	23.680625	21.99	22.17625
Cuedc1	5.39375	5.93625	4.68	5.69125	13.96375	12.324375	11.255	10.5275
Srsf1	216.625	176.0175	174.8425	188.14625	144.0525	145.5575	151.17875	133.61375
Abi3	1.975	3.61625	6.54375	3.1725	9.1775	7.69	6.43625	7.500625
Kif3a	25.584375	25.40375	24.7825	23.59625	20.8875	24.5975	24.91625	22.155
Septin8	18.15625	18.36875	17.81875	20.4525	22.89875	23.695625	22.89125	22.21625
Mtmr4	14.023125	13.703125	16.711875	13.58875	13.4325	13.826875	13.30625	13.77
Mrm1	8.98875	7.68125	10.2025	11.03125	5.889375	6.040625	6.262579955	6.606875
Mapt	0.095	0.1625	0.061875	0.30375	0.1875	0.04375	0.22125	0.1025
Kansl1	16.120625	17.06875	15.8925	18.02	22.0525	20.378125	21.7625	21.8925
Gid4	13.89125	13.181875	14.41625	15.665	13.749375	14.11	15.60625	16.03
Dhx40	10.845	10.5775	9.1375	9.285625	14.8975	16.81125	16.6575	16.125
Ypel2	0.29125	1.09375	0.355	0.669375	3.4675	2.841875	3.34125	2.6525
Akap1	15.355	18.653125	20.469375	17.335	14.62875	17.305	14.20875	16.52375
Nol11	42.88375	40.2525	43.98625	35.90875	27.34	35.07	29.735625	26.27375
Derl2	26.28625	31.89875	28.180625	19.895	42.94875	43.3125	44.44125	43.145
C1qbp	291.1425	251.1275	265.9375	263.895	206.5675	167.58	182.73875	189.573125
Rpain	68.339375	65.91625	52.0675	46.29125	47.95125	42.4725	29.855625	30.84
Slc13a3	0.90625	0.17875	0.785	0.38375	0.4475	0.65625	0.575	0.4025
Kcnab3	3.50875	2.876875	4.005625	3.064375	1.67625	1.01375	1.225	0.86375
Chd3	43.536875	63.71125	53.514375	71.88375	84.585625	82.04875	80.94375	89.655
Kdm6b	13.90375	14.125625	13.6025	19.171875	5.15125	5.15125	5.29125	4.40875
Appbp2	13.149375	14.94625	13.02	10.50375	14.75	15.3825	15.43625	14.403125
Adora2b	5.76	6.869375	7.1475	6.091875	1.68875	3.92875	1.79125	2.80375
Ncor1	159.68	152.645	144.75875	158.6775	108.6325	119.17125	107.03875	110.88
Trpv2	76.21875	68.7225	71.465	75.069375	70.169375	75.225	74.19375	73.656875
Cenpv	46.1875	37.50875	32.683125	45.501875	23.85125	13.91875	15.821875	18.73375
Pcgf2	15.278125	14.2725	14.79125	18.7825	15.5	13.54125	13.9325	16.05875
Cwc25	10.34875	13.03	10.338125	9.765	11.218125	12.641875	14.0775	13.435
Pip4k2b	27.8	26.92875	26.51875	27.233125	26.38125	23.7675	23.256875	23.380625
Trim37	31.679375	31.095	31.52625	27.346875	28.045	31.24625	28.081875	27.0275
Ctdnep1	60.876875	60.69125	47.058125	65.45625	67.735	79.355625	78.35	61.76
Elp5	38.784375	42.6725	42.890625	32.1475	37.4225	46.79625	39.91625	39.18875
Slc2a4	4.350625	6.30875	3.595	4.70375	2.31125	0.975	0.7825	0.4475
Gabarap	140.02375	133.3	163.5	162.45875	236.47875	273.80875	259.125	244.61625
2810408A11Rik	0.0525	0.535	1.4825	0.09375	0.36375	0.3575	0.325	0.29
Phf23	39.56375	40.443125	38.41875	38.07	52.841875	50.0325	55.03625	54.6825
Acadvl	65.4175	55.9675	60.69125	58.17625	46.26	47.495625	46.73	51.82125
G3bp1	64.7075	68.025625	68.03625	64.304375	69.745	65.5275	71.3028125	69.571875
Atox1	137.82625	134.01125	136.01875	160.76125	156.175	161.6625	138.2725	159.68
Mief2	8.16875	7.901875	10.875625	8.54	9.205	8.0125	7.85625	6.903125
Dusp14	16.466875	12.05625	17.34625	14.3125	1.6425	1.4075	1.3325	1.2775
Tada2a	37.61625	29.98375	27.593125	24.91875	16.17	15.56	17.00125	17.58
Ikzf1	30.633125	31.12125	31.90125	27.4175	25.7625	27.95	26.90375	25.59
Pnpo	14.05375	12.259375	15.76875	14.746875	13.10125	12.35875	12.74375	12.4175
Cog1	6.976875	9.5175	7.323125	7.2275	15.175	14.30875	14.39125	13.651875
Cbx1	52.36625	56.29125	52.440625	61.855	47.51875	43.175	45.7375	47.495625
Cdk5rap3	52.6225	47.666875	49.19125	56.34375	45.5125	50.82125	48.3775	47.63
Copz2	1.965	2.43875	1.30375	1.505625	7.48625	4.15125	3.6575	5.9875
Slc25a39	156.76625	165.18875	183.0525	184.6	130.15625	127.55625	116.34375	127.095
Sp2	7.44125	8.60875	7.72625	6.98875	9.74875	8.34875	7.4875	8.6725
Aatf	30.54	29.009375	31.1175	30.84	32.41375	26.87125	29.65125	28.32375
Dync1h1	61.215	56.67625	49.7425	83.60875	61.35875	55.084375	63.4625	59.69125
Cpsf4l	0.1725	0.46125	0.212916667	0.125	0.24375	0.7225	0.4225	0.52125
Pex12	6.788125	7.56	7.44	6.85	9.42125	14.00625	7.85625	8.428125
Ndel1	33.745	32.07375	40.0175	35.315	29.02	34.1625	33.130625	34.9775
Slc25a35	2.81875	3.26	2.90625	2.915625	5.0225	6.011875	4.745625	4.588125
Zbtb4	4.83875	5.5325	5.4375	4.91625	10.05625	9.35	9.0125	10.5625
Tnfsfm13	0.29125	1.53625	1.4725	0.49125	3.26125	3.90875	2.27	3.0325
Mpdu1	21.8925	25.071875	26.97	34.58875	43.38125	58.37	52.05875	52.17875
Fxr2	66.311875	61.46125	51.56	61.67125	39.8275	43.6525	42.65125	42.915
Atp5g3	254.9225	278.89125	256.37875	232.05875	329.8675	331.64	334.565	339.64875
Cd68	710.285	769.0075	725.775	741.425	1262.8825	1269.33	1177.54	1177.54
Acsl1	20.87875	22.118125	22.56	19.19	22.3675	22.1175	22.68625	24.52125
Abca5	0.84875	0.664375	1.195625	1.32875	0.13875	0.09375	0.1725	0.16375
Smyd4	12.976875	13.624375	17.103125	12.324375	6.11875	6.23625	6.751875	5.3775
Lsp1	11.591875	10.755	11.258125	11.69875	67.9875	72.24375	68.746875	68.69125
Zfyve27	20.25375	17.48875	17.675	19.3125	20.9825	19.59375	17.6025	16.6325
Avpi1	38.43625	38.678125	44.14375	43.27	15.57125	19.416875	18.25375	17.16375
Myh11	0.11125	0.13875	0.25375	0.07875	0.06625	0.06875	0.11875	0.11375
Rad51d	20.18375	20.220625	19.26625	19.11875	13.07375	12.4225	13.7275	13.20375
Pank3	41.59375	37.4	31.6125	36.715	32.085	31.96625	31.6675	30.796875
Rars	198.535	212.08	195.335	171.285625	158.345	162.61	170.635	170.4375
Wwc1	0.535	0.73	0.815625	0.5975	0.46875	0.70375	0.5975	0.6575
Mrpl58	40.91	40.2725	43.1875	37.02125	57.39875	47.096875	53.878125	59.5975
Fdxr	25.969375	24.1025	30.465	33.700625	16.74875	17.0275	11.71625	13.0525
Mrpl45	55.1325	53.31625	54.198125	50.6475	47.073125	47.1525	48.13625	44.875
Irf1	12.2175	14.2725	12.53625	13.89375	17.88625	15.23625	18.22875	18.515
Slc22a5	4.1734375	4.103125	4.515	4.92625	3.87	4.353125	4.279375	4.39125
Arrb1	46.440625	43.923125	35.17	43.2825	65.489375	68.4525	65.954375	64.115
Tm4sf5	0.09125	0.268125	0.37125	0.21375	2.195625	1.395	3.825	2.54
Cxcl16	9.88	7.10375	8.93625	9.775625	37.331875	38.1325	40.8075	37.30125
Pelp1	13.715	18.8	17.24875	17.025625	18.66625	19.95125	19.82125	21.07125
Med11	25.45125	34.10375	30.26625	30.6575	41.47	40.95625	36.6925	37.593125
Alox15	0.52	0.1975	0.4975	0.24375	0.02625	0.06875	0.15875	0.15125
Ccl6	3.28875	1.1975	1.3125	0.93875	7.76	7.748125	7.874375	6.225
Ccl4	112.3025	151.5975	170.4375	134.41875	129.94375	118.345	97.7275	119.4875
Natd1	2.265625	3.163125	3.1325	3.28	3.998125	4.0925	4.54875	4.76625
Map2k3	61.10625	65.45625	79.1975	74.3025	42.75875	45.41875	41.7875	44.245
Ywhah	145.645	164.4875	165.545	152.01625	163.69875	174.39	171.71875	175.81875
Sart3	23.740625	28.585	22.516875	22.97625	25.8225	22.1875	25.9075	25.565
E2f2	4.99375	5.84625	5.60125	6.7325	9.41	9.2275	8.49875	8.39
Slfn3	16.8725	17.97625	15.29625	17.0625	13.395	11.833125	11.849375	11.596875
Nars2	11.7275	10.875625	13.500625	10.3475	8.44	6.314375	8.28125	4.87125
Slc35b4	24.555	24.15375	32.35625	26.59375	22.6575	25.27125	25.956875	24.70375
Dnah1	0.0525	0.08625	0.0525	0.01875	0.02625	0.035	0.04	0.04375
Dalrd3	38.46625	45.975	48.3775	48.79	39.85	48.83	42.32875	51.21875
Fis1	110.8475	110.15875	115.94625	90.951875	113.25125	121.2525	125.1175	120.155
Plod1	65.655	58.71375	76.60875	69.72625	60.59125	63.94625	60.6475	61.855
Rab3d	9.1075	9.2025	10.17375	12.43625	10.37875	11.116875	9.815	11.22625
Mfsd3	4.350625	4.2525	2.71125	0.90375	6.39	4.9275	4.955625	9.466875
Slc25a22	24.41125	22.92	19.971875	27.44375	26.56	27.918125	21.3825	22.67
Atp6ap1	120.00375	110.62125	132.3675	125.4175	197.66	198.07875	162.61	170.966875
Dnase1l1	25.89875	21.9825	27.28625	23.77375	49.72625	52.84875	45.10625	51.56
Ccl9	417.61625	450.30625	299.95	303.6675	409.41125	330.7375	347.0125	371.26
BC005537	162.91625	177.01875	164.9125	126.1925	141.4525	145.645	150.27375	149.2075
Isyna1	77.125	84.4375	135.3875	125.2725	63.734375	79.56375	71.1675	78.07125
Hars2	15.19	18.85	16.86	19.91375	25.615	22.95125	27.694375	26.346875
Tmem160	11.26875	13.0525	15.66	17.44375	15.175	14.35	9.670625	16.31
Rab5c	127.6925	130.535	143.61	136.81625	169.46125	178.48375	165.18875	173.0975
Mdh2	412.01625	453.125	462.66125	491.61125	242.65	255.8025	250.7975	238.385
H13	44.0775	48.215625	49.02	43	60.930625	58.97	60.26	60.33125
Rnf145	44.688125	48.00875	52.4915625	40.513125	58.255625	55.2096875	53.825	56.115
Atp6v1e1	98.5725	86.7875	93.48125	80.7975	127.4625	132.79625	134.01125	126.08
Chtf18	8.0775	10.7675	8.60375	9.490625	10.318125	8.85375	10.91125	10.231875
Lhx9	0.22625	0.39375	0.39	0.2325	0.25625	0.2175	0.08	0.15125
Ppp1r12c	90.495	72.949375	77.610625	91.87875	74.720625	64.3175	66.4825	74.43125
Map1s	15.639375	27.48625	38.1	33.206875	26.00375	17.739375	17.63375	28.81375
Tmem129	14.69125	14.79375	18.33	16.6	14.905625	14.644375	11.64375	16.31
Nop9	17.676875	21.035	22.143125	15.973125	14.515	13.7175	17.44625	16.19375
Atp6v0a1	29.971875	31.244375	32.76125	29.35125	40.77125	35.23625	34.50625	39.24875
Psmc3ip	11.57375	20.14625	14.63125	12.86375	17.9675	19.07375	24.73	19.3275
Noxo1	1.2225	1.083125	0.66875	0.60625	1.09625	1.18625	2.7075	1.2
Zfp687	14.39	15.609375	13.37125	13.6725	15.56625	16.57125	15.94	15.93625
Gdpd2	0.205	0.0125	0.1425	0.26875	0.19875	0.4025	3.435	0.636875
D8Ertd738e	113.16875	122.755	107.15125	119.78	112.4475	120.079375	117.045625	132.66125
Calm3	113.08375	130.86375	115.3725	129.483125	145.88625	130.15625	123.98625	136.01875
Cops3	73.48	81.3725	81.4925	66.74875	77.625	83.71	81.32875	72.88875
Fkbp8	175.30125	173.2875	201.2909375	206.76125	156.8925	158.345	145.12625	163.12625
Ddx39b	262.15	255.8025	231.5425	258.76625	222.0325	247.5025	233.65625	233.65625
Gipc1	40.40875	51.745	56.51	46.365625	59.71875	67.58875	72.265625	65.82
Tlcd1	3.364375	4.59875	5.70125	5.525	2.44625	2.860625	2.188125	5.1175
Plscr3	14.5175	14.821875	26.326875	21.006875	19.883125	21.5725	22.31875	21.79125
Ptger1	1.23125	1.161875	0.929375	1.6275	1.395625	1.435625	1.5675	1.86125
Arhgef25	11.38375	12.14125	9.1375	9.16	6.33125	6.775	10.2975	8.04125
Xab2	30.2825	33.74	32.64125	34.3525	34.78125	33.55	34.164375	31.885
Cdc37	434.07375	455.81	339.64875	488.5525	263.895	200.30625	215.63625	223.78125
Rab4a	5.2675	3.85	5.66	4.846565315	3.745	3.10375	3.93125	3.394375
Trip10	28.935625	25.6925	24.0675	26.483125	14.454375	15.78875	13.6675	13.92125
Cops6	82.62875	82.99125	63.066875	68.46375	72.32625	75.1975	72.69375	76.56125
Ubb	631.715	637.94625	610.91125	679.41625	771.35625	804.15125	746.31	758.6
Ap4m1	11.98	10.836875	13.3925	15.43875	16.2875	12.7175	13.16375	14.28125
Gyg	42.195625	41.539375	48.09	44.71875	145.4325	158.50125	156.175	148.2825
Slc6a8	43.02625	36.47125	38.19125	50.2275	32.75	38.705	28.4475	28.0825
Arid3a	4.194375	8.104375	6.73	5.8975	6.71625	6.66375	7.323125	7.091875
Ubxn6	15.19	10.86	17.12375	14.169375	25.0825	22.61	23.3975	22.44125
Mydgf	60.59125	62.94625	70.93	81.55625	53.1175	52.93375	48.1575	50.775
Cyb561	5.22375	5.41375	6.95	5.8125	0.82375	1.99875	0.76625	1.5575
Ccdc12	33.88375	39.498125	41.26625	35.44125	52.05875	50.565	44.313125	56.88375
Fmc1	22.37375	33.83125	37.986875	50.82125	19.095	24.61875	17.665	24.9
Akt3	25.760625	20.24375	24.18375	20.335625	37.0075	39.756875	42.63	42.499375
Mrpl24	135.24875	146.67625	153.635625	140.77875	135.3875	151.82125	132.905	136.81625
Gle1	20.61625	22.675625	16.92125	21.913125	24.433125	21.49625	21.455	20.398125
L3hypdh	13.058125	15.52625	21.87375	14.8475	7.48625	11.198125	10.44625	9.569375
Lyst	13.27125	13.5575	12.89125	13.31125	31.0675	29.345	32.7775	38.959375
Slc35e1	13.181875	14.2325	14.428125	11.301875	17.98	19.0675	21.04625	19.7325
Calr3	3.988125	4.99	4.215625	4.348125	1.6425	1.34	1.72	1.58
Tmc4	5.484375	4.275	3.068125	7.4	2.588125	3.335625	1.67875	1.459375
Syne4	0.4025	0.455625	0.37125	0.7475	0.6975	0.34625	2.529375	0.1375
Polr2i	26.014375	27.641875	29.8525	39.156875	36.468125	29.103125	29.05125	33.065
Prl8a1	0.25875	0.34875	0.175	0.14125	0.38875	0.23	0.4225	0.5075
Rmnd1	43.91125	44.009375	38.319375	46.005	46.58	38.231875	33.705	36.64125
Esr1	0.15	0.13125	0.1425	0.2225	0.4575	0.2675	0.65375	0.16375
Fbxo5	16.5225	17.3675	18.6075	12.94	22.19125	24.130625	25.308125	22.02375
Mtrf1l	12.015	5.93625	7.065	5.5825	9.05	7.58625	13.0175	7.555
Hdac2	95.79625	90.38	87.02625	74.91375	77.2975	72.96125	78.28125	72.99375
Frk	0.465	0.49125	0.5075	0.1975	1.331875	1.14375	1.948125	1.3125
Rwdd1	78.465	80.89125	83.01625	60.7475	80.4125	83.2775	78.74	87.3225
Stxbp5	39.109375	42.435	38.81125	38.60875	42.16125	40.54875	43.2625	40.855
Hint3	11.779375	13.33125	13.9325	16.426875	13.47125	13.67375	15.926875	16.955
Trmt11	12.27	13.53625	11.008125	9.589375	9.14375	9.583125	12.465625	8.85375
Katna1	31.186875	33.1775	31.23375	28.248125	28.99375	31.5825	30.6525	26.72
Pcmt1	39.039375	43.9525	39.605625	43.20875	47.86375	49.185625	51.26125	48.28125
Lrp11	1.23125	1.62	1.83125	1.4675	6.23375	4.87125	3.85	6.08625
Mtres1	45.7375	44.53875	43.745	32.06375	38.12625	36.505	37.97875	35.805
Sec63	53.825	46.65875	35.82875	36.9375	58.7025	44.84	42.2825	55.725
Snx3	133.0875	135.24875	150.02375	126.44625	152.645	158.16375	151.01375	163.8675
Aig1	27.390625	30.98	31.05625	27.0225	46.95375	44.62625	43.42	46.395
Adat2	10.40125	9.490625	10.0875	12.975625	8.47625	8.82125	6.615	5.355
Pex3	12.38	14.255	14.30875	11.8375	12.7275	15.926875	15.3875	14.975
Fuca2	68.88	59.24	60.02	50.28625	68.46375	70.74	73.80625	65.025
Cep57l1	30.22375	28.9475	28.4425	35.0375	17.2175	19.0875	16.06875	16.7975
Ltv1	35.04625	47.699375	40.045	30.0875	34.53625	39.899375	35.35375	33.51625
Cd164	55.81625	54.16	57.515	52.00625	34.10375	38.496875	39.9725	37.72375
Utrn	2.97625	2.86625	2.921875	2.8675	11.390625	10.738125	11.0225	10.82375
Smpd2	7.2575	7.385625	9.74875	12.63375	11.81125	12.93875	11.04125	13.1925
Mical1	0.07375	0.2175	0.734375	0.06875	0.4475	0.2925	0.675	0.3025
Zbtb24	7.1475	6.69875	6.279375	7.80625	7.585	7.34125	9.62375	7.63125
Rab32	7.12	7.6675	7.56125	5.95	33.51125	35.350625	36.42125	35.87
Gtf3c6	19.56	16.01	14.22875	15.406875	38.60875	29.96875	31.01	26.9825
Slc16a10	26.435	25.48125	28.81375	22.3775	26.0625	27.09875	27.70875	26.58125
Rev3l	17.6275	15.8725	17.41875	18.03625	10.9925	14.52125	12.00625	13.17875
Traf3ip2	15.416875	18.27375	14.476875	15.86875	11.425	12.52625	13.54125	12.324375
Fyn	31.875	31.255	29.975	25.10125	24.99125	24.474375	25.92375	26.095625
Tube1	12.785625	8.1425	8.75125	10.3975	7.7725	7.875	6.810625	7.065
Prep	13.595625	16.17375	15.1675	13.28	13.375	16.071875	13.97875	14.14
Tnfaip3	10.805	12.8275	9.57125	15.21375	12.96	11.90625	16.3925	13.25625
Arfgef3	10.73625	10.81125	8.538125	10.1825	10.97875	10.91125	11.61	11.36
Hebp2	6.9575	7.204375	5.61125	6.05	1.49125	1.395	1.705	1.99125
Reps1	34.449375	35.825	34.74375	32.36375	32.820625	29.140625	29.89375	32.926875
Asf1a	19.16125	23.603125	19.475	19.256875	29.93125	32.615	36.16125	32.519375
Gopc	18.0275	19.4125	18.15625	17.933125	17.915	18.241875	18.9125	19.13125
Qrsl1	19.9525	18.7575	19.3	17.2025	17.5175	19.12125	20.63875	17.31875
Rtn4ip1	25.3575	28.69875	28.3425	23.21375	20.54	22.12125	20.3825	24.57875
Crybg1	10.853125	13.181875	12.1825	8.289375	14.3175	14.25625	13.86125	14.78
Vta1	58.0609375	48.44875	59.60875	56.56	51.9925	48.22625	55.9	46.825
Smpdl3a	2.148125	1.6	2.28375	1.66375	12.00625	11.776875	10.8325	11.565
Reep3	8.69375	11.715	8.885	6.748125	24.5125	22.626875	24.90375	25
Pkib	15.96125	10.74625	15.9175	12.22875	4.92625	6.0925	7.42625	14.3125
Serinc1	56.97375	59.21625	62.093125	50.6475	92.1475	99.2675	99.705	96.0975
Hsf2	26.275625	24.83	25.915	23.50375	15.553125	16.81125	17.37125	14.710625
Echdc1	36.1525	40.32875	32.26375	26.2025	38.43625	37.4825	47.09125	41.17625
Ccdc59	15.50125	14.255	14.9475	13.901875	29.845	27.535	31.82375	27.32875
Ppp1r12a	48.95125	50.38125	40.6225	49.53625	47.2075	46.27125	66.240625	50.723125
P4ha1	99.68625	80.05375	89.1025	93.6025	83.91625	83.344375	86.55875	87.7575
Septin10	18.598125	18.31625	15.83	17.5525	22.809375	24.9775	27.983125	25.68375
Lims1	60.15375	49.83	52.87375	51.56	56.4275	63.7575	65.70375	58.8675
Zwint	92.3225	93.9525	89.83	84.545	73.51125	66.27375	67.3375	69.241875
Ube2d1	16.824375	17.649375	16.30125	14.03375	24.62625	23.545	24.70375	23.433125
Cdk1	139.12375	173.545	143.07	118.345	175.30125	173.0975	181.91875	179.0825
Atp2b1	58.441875	52.76375	50.9325	55.205625	56.035625	55.61625	66.85125	61.98375
Arid5b	8.065625	5.65	6.60375	8.14875	6.14	5.76125	6.093125	6.28
Actr6	11.96625	16.343125	16.84375	13.225	14.91625	13.40125	14.7375	12.68875
Uhrf1bp1l	55.745	49.4725	52.36625	54.58	21.6775	19.21625	22.35	23.2125
Poc1b	16.62	23.256875	17.500625	18.67875	12.695625	16.68375	12.566875	16.479375
Dusp6	7.49375	10.5675	12.50875	10.21375	18.298125	16.6325	15.325625	17.546875
Tmpo	97.83875	103.475	93.26875	87.285	137.93375	138.15625	141.55375	141.21375
Kitl	11.21625	10.105625	10.140625	10.700625	9.965625	9.71625	11.9075	9.4775
Psen1	55.575625	49.3875	56.67625	47.04	77.68875	79.68625	76.53625	78.6625
Sgk1	1.8525	2.4475	6.68125	2.13	3.521875	2.78	2.718125	2.2375
Cep290	10.0575	9.93875	8.3125	6.96375	9.5525	8.900833333	9.497083333	9.7125
Ikbip	16.324375	15.79875	17.04	13.75625	17.854375	19.49625	21.701875	14.18875
Hbs1l	73.80625	70.3125	87.07875	77.525	48.91625	53.32875	51.68875	47.5425
Epb41l2	67.034375	66.0225	63.23375	73.83375	57.495	57.215	55.455	58.09
Apaf1	12.015	14.035	13.95375	15.0975	14.72625	13.78375	15.17125	16.085625
Med23	9.69125	11.4175	9.924375	8.12125	11.0175	12.80875	15.588125	12.370625
Ahi1	25.27625	24.9775	23.82625	24.53625	10.421875	10.4525	12.35875	10.0875
Nedd1	15.65625	17.48875	17.0675	12.91625	17.81	16.805	17.37125	18.501875
Mtfr2	6.11375	8.00875	8.70625	7.69375	6.0325	5.43875	5.513125	4.45
Stx7	56.66875	44.7925	48.895625	51.84	65.655	66.47	70.079375	71.194375
Pex7	9.121875	9.116875	9.57125	8.1821875	11.591875	12.251875	11.436875	11.3725
Ifngr1	13.680625	15.43875	15.9175	11.3825	37.97875	40.5825	39.88625	36.9875
Cfap54	2.775625	2.68375	1.5675	1.3625	0.495	0.415625	0.268125	0.24375
Cdk17	14.10875	12.99625	12.49875	12.40625	10.20375	9.82875	11.40875	10.2875
Hal	0.01875	0.07	0.36375	0.26125	2.195625	2.6975	2.4075	2.29875
Snrpf	27.55625	38.9175	78.4125	94.955	35.73625	19.9325	30.796875	34.995625
Fgd6	7.3575	7.399375	7.7725	8.030625	4.45875	4.9275	5.14375	4.3575
Ndufa12	263.895	310.095	355.66	322.45125	281.53125	248.03125	296.3025	280.84
Cep83	45.028125	45.86375	42.68875	39.725	23.6625	23.67	23.30625	22.47375
Nudt4	16.924375	16.324375	17.715	12.34875	18.11125	22.073125	22.3325	19.70375
Tcp11l2	18.598125	15.1375	16.4925	15.01	17.68125	20.264375	18.2925	18.063125
Cry1	15.78125	12.57875	14.896875	14.638125	8.3325	8.0125	9.53375	7.959375
Hsp90b1	1043.125	924.235	769.0075	910.05875	910.05875	946.41375	977.4875	931.01
Igf1	0.04375	0.08	0.54	0.1975	8.6984375	8.566875	8.715625	7.38
Washc3	39.4125	42.39875	49.95375	42.39875	57.63875	48.9625	52.52875	51.595
Dram1	12.6925	12.565	14.2525	12.3725	56.91125	59.228125	60.11125	59.71875
Sirt1	10.185	10.935625	9.585	12.06125	8.55125	8.54	6.89375	7.805625
Herc4	72.213125	66.47	80.4775	66.27375	46.975	38.91375	47.31625	40.14375
Hnrnph3	30.4025	28.48625	27.76375	34.32125	30.555	28.51375	25.075	26.7025
Rufy2	11.02375	9.705625	11.935	10.485	14.38375	14.945	15.788125	14.3125
Pbld2	1.589375	2.1175	0.689375	0.7475	0.26875	0.81	0.22125	0.34625
Ccar1	60.37875	54.63125	40.2425	54.939375	61.70875	67.210625	74.463125	69.506875
Ddx21	144.0525	157.2025	130.25375	119.4875	97.8925	93.76125	101.4	99.5175
Ddx50	98.31	73.28	81.2925	89.655	60.07	61.27	71.804375	60.69125
Srgn	556.40625	534.495	568.27	486.7975	220.465	246.7125	261.60125	240.74875
Vps26a	76.03625	75.650625	74.7575	55.9325	66.983125	61.3875	67.13	63.4625
Supv3l1	31.44375	33.01625	29.7175	26.61875	24.91625	22.720625	28.375	22.84625
Aifm2	42.28625	43.28875	36.61625	51.26125	26.918125	25.85875	20.97875	20.38125
Tysnd1	6.581875	7.83875	7.67375	6.71625	10.655625	8.39375	8.3275	8.70625
Sar1a	72.630625	68.88	81.045	69.25	94.0575	96.99125	103.07	101.74125
Ppa1	93.30625	107.78	109.47125	92.80125	58.838125	60.93875	59.36125	60.77875
Eif4ebp2	25.85875	27.51375	25.934375	25.9175	34.59875	36.0625	32.346875	34.639375
Pald1	5.22875	4.9275	5.341875	4.70375	8.53625	8.566875	9.0125	9.32125
Sgpl1	55.3275	63.55625	63.35	54.49625	96.826875	99.81125	100.45375	100.00875
Unc5b	0.32375	0.1875	0.41875	0.39	0.4575	0.44875	0.22125	0.22
Slc29a3	7.37375	7.36	9.17625	8.23125	11.515	11.51	10.875625	11.95625
Vsir	43.93625	44.41	41.475625	38.98375	64.35125	61.41875	68.94375	66.97375
Slc16a7	12.476875	8.1875	10.17375	13.07375	13.2525	25.44375	11.601875	14.428125
Lrig3	2.303125	1.72625	2.561875	3.271875	1.455	1.51375	1.5	1.665
Anapc16	11.518125	13.6625	12.76875	14.788125	21.6775	17.086875	16.67125	20.0325
Ddit4	27.81375	23.51625	32.06375	38.790625	8.44	9.11125	10.28875	12.749375
Dnajb12	17.63375	18.36875	18.64875	18.4775	20.741875	20.01	22.75875	22.40625
Micu1	39.841875	40.49375	44.815	46.09875	49.5525	51.10375	50.20125	50.1175
Cand1	41.19125	43.34125	47.5425	46.64875	39.635	31.45875	46.008125	46.24875
Tbk1	98.141875	86.5825	86.3975	101.8125	71.4275	61.66375	69.613125	59.07875
Pno1	52.16875	56.25875	53.514375	53.455	45.17375	43.241875	50.23625	51.151875
Plek	159.88625	153.015	154.08875	132.3675	134.33625	143.32	145.74125	139.9325
Usp15	135.11375	137.530625	136.155	109.02125	83.04125	87.665	90.413125	84.58
Vps54	16.054375	13.79875	11.1575	11.73125	19.2225	20.12375	15.5775	17.22125
Tbc1d15	78.294375	62.093125	61.05	68.36125	57.33125	47.63	49.42875	58.76375
Pcsk4	7.39875	5.36125	12.074375	10.813125	2.97625	2.81875	2.02125	2.469375
Rab21	27.78	31.195	31.186875	25.13125	28.159375	28.42125	30.589375	30.0875
2310011J03Rik	12.46125	17.16375	16.7325	15.08	22.43375	23.005	24.81625	20.551875
Peli1	12.006875	13.53625	11.1325	11.875625	10.6225	10.954375	10.8325	10.51375
Apc2	0.06625	0.17875	0.13375	0.125	0.06625	0.2425	0.11875	0.06625
Thap2	5.175	5.3325	4.005625	4.819375	7.733125	9.71625	7.970625	6.92125
Slc1a4	16.5225	17.139375	19.95125	18.71375	4.33	5.21125	5.0425	4.0975
Dock2	32.98375	36.51	35.87	28.815	71.559375	70.538125	66.4125	67.13
Rab1a	93.48125	95.05875	93.9525	89.05625	118.88	113.08375	114.77875	113.69875
Gamt	5.418475225	4.865	6.565625	9.5525	12.385	14.956875	10.17375	10.80125
Actr2	164.9125	172.2275	151.82125	135.24875	181.1075	187.22875	200.0425	188.75125
Ndufs7	107.82	123.36625	142.14125	145.95125	122.2	137.93375	124.04	119.38375
Kcnmb1	0.2325	0.2525	0.19625	0.11125	0.115	0.34625	0.2075	0.18625
Pwwp3a	14.00625	16.94125	15.31	15.139375	31.05625	32.021875	29.905	30.175
Uqcr11	230.11125	236.97375	223.78125	233.13375	255.26125	228.22875	210.77	228.62375
Cnot2	53.13125	56.16625	70.095	51.39	54.723125	47.123125	51.615625	52.6575
Tcf3	19.9325	25.75125	24.98625	25.323125	24.1725	28.091875	25.09375	26.56875
Frs2	9.033125	9.084375	9.098125	10.56125	7.28	7.9325	7.651875	7.79
Yeats4	25.66	30.469375	40.9325	30.748125	33.54375	40.31125	43	42.01125
Snrpd3	80.145	80.97625	34.2825	55.28875	103.00375	51.360625	66.66	83.46625
Cpm	0.71	0.7675	0.785	0.92875	0.3275	0.475	0.58625	0.2775
Mdm2	169.08625	114.065	147.16625	167.926875	86.6575	94.260625	98.41875	96.69125
E2f7	2.34125	4.651875	3.28	5.0275	3.32375	4.59875	4.02875	3.42875
Csrp2	6.9075	6.385	7.49125	8.16875	1.045	2.714375	1.75875	0.6275
Osbpl8	55.41	51.35125	45.8175	49.515625	93.7075	100.27125	100.40625	98.12125
Mknk2	42.21625	45.28125	56.7425	54.75	42.3025	47.67375	43.56375	45.37625
Zpbp	0.07375	0.17875	0.155	0.09375	0.0125	0.2425	0.10625	0.1375
Cabin1	23.86	28.215625	22.249375	29.01375	27.83875	31.850625	23.585	30.12625
Ap3d1	53.32875	53.52	40.520625	67.41125	69.3525	70.8925	60.0625	65.2175
Phlda1	5.58125	5.86375	6.10125	10.485	3.175	2.961875	2.28375	2.08625
Sf3a2	41.02625	55.1575	47.77	46.24875	64.394375	47.1525	51.304375	44.68125
Mdm1	21.675625	19.051875	19.390625	16.4525	31.745625	30.58625	30.25875	33.8275
Timm13	62.03	60.971875	56.56875	63.35	62.093125	55.45875	57.75	62.72
Vps13d	29.105	22.95125	32.586875	24.67125	29.400625	26.431875	28.921875	31.6125
Llph	65.9825	63.4375	57.98	61.958125	69.241875	63.67125	66.88625	67.445
Tmbim4	58.195	60.8625	65.2175	67.58875	89.22	85.01375	76.848125	87.405
Irak3	5.21625	5.402083333	7.006875	4.86	11.436875	12.2825	12.711875	13.17875
Helb	33.56875	31.1475	29.6	30.12625	26.04125	24.8225	28.081875	24.32125
Prmt2	9.94625	10.61125	10.7775	10.67375	14.226875	16.155	15.355	13.15125
Dip2a	10.2275	9.2025	8.85375	9.09	6.8475	7.07625	7.6375	8.6075
Hmg20b	58.555	46.95375	67.21875	63.3825	55.600625	47.96375	37.94	48.9225
4930404N11Rik	3.0475	4.3825	4.36	4.233125	9.74875	7.58	9.08	9.30625
Fzr1	32.62	30.675	32.97875	32.2325	28.281875	28.8125	25.69625	27.88
Ncln	70.33375	70.1525	88.48125	82.95	79.244375	84.59125	71.495	72.306875
Hcfc2	19.415	19.90125	18.66625	19.895	16.05625	15.8	16.01125	14.199375
Nfyb	14.5915625	13.38375	11.955625	12.51375	14.23625	13.43	16.2	13.096875
Txnrd1	117.92125	126.08	128.69875	122.755	88.756875	92.22125	92.496875	92.455
Ppm1m	46.599375	50.16625	42.17	49.1625	41.12625	45.40125	41.6975	39.419375
Nopchap1	9.1825	7.901875	6.9325	7.834375	5.77875	6.05	6.262579955	5.69125
Aldh1l2	49.265	45.82875	45.78125	47.13875	28.224375	26.975625	29.534375	25.89875
Wdr82	34.0678125	30.77	25.63375	33.6025	42.6775	30.909375	36.8275	38.4275
Glyctk	0.3025	0.61875	1.094375	0.26125	0.6075	0.875	0.675	0.79125
Pofut2	28.636875	31.29625	28.686875	27.25625	35.50875	35.384375	34.45375	37.90875
Slc36a1	11.06125	9.8125	10.02125	12.34	10.48375	9.95375	9.415	9.12625
Adarb1	10.60875	7.438125	7.2025	11.288125	1.2375	1.08375	1.13125	1.63
Appl2	74.98	63.32625	62.05625	74.43125	68.88	73.7825	77.8525	71.05875
Sumo3	61.65625	59.11	54.925	65.5575	106.745	108.03375	92.9375	101.46875
Hint1	277.3075	288.325	319.5525	301.17125	385.745	404.66375	368.0475	421.7775
Lyrm7	5.67125	16.8625	8.41625	5.7575	5.06875	2.714375	2.718125	4.73
Fbxw11	45.080625	51.87	44.688125	48.06875	36.605	36.55	36.259375	34.34
Stk10	14.43875	18.2475	15.79	15.94875	19.8375	18.4625	18.7725	21.18875
Papolg	14.35875	12.425	12.476875	13.901875	9.915	9.74125	10.1075	9.970833333
Rel	25.69625	21.096875	19.028125	26.174375	10.67375	11.48125	11.159375	11.408125
Pfkl	51.21875	54.036875	54.06625	51.9025	96.59125	106.23375	91.30375	97.38625
Il9r	0.5125	0.1875	0.4975	0.843125	0.24375	0.475	0.08	0.09125
Pus10	40.8525	28.045	22.7075	20.87375	22.9275	18.7225	19.76375	22.84625
Rhbdf1	6.2425	6.71875	7.510625	7.676875	9.5175	9.50125	8.1875	10.620625
Pex13	9.69125	8.5375	13.1	8.834375	7.13	7.438125	8.1875	7.66
Cfap410	6.38	6.95625	9.03875	9.00375	6.8625	8.675	6.333125	9.5875
Mpg	8.47375	10.620625	13.23625	11.03125	12.9025	14.82375	13.30625	11.4525
Ahsa2	22.99	16.62125	18.23	18.135	19.290625	16.295	14.593125	20.27625
Nprl3	27	28.36625	25.575	25.54125	28.6125	30.865	26.44625	28.95125
Xpo1	128.8225	124.04	120.435	106.0975	85.205	89.16625	92.36875	86.68125
Cpeb4	39.7375	24.69375	25.59375	36.36	19.30875	19.765625	19.90125	18.80625
Stc2	15.43125	14.83875	14.1275	13.9425	7.529375	6.7675	7.140625	8.88375
Asb3	4.94875	7.64	5.86375	4.965625	6.600625	6.7675	8.04625	8.365
Cdc34	115.94625	109.6275	124.50875	142.295	148.874375	144.17375	118.9675	144.0525
Tpgs1	40.183125	26.39125	39.56375	50.59125	18.411875	22.0225	23.139375	36.07375
Chac2	9.32125	11.13	15.72625	8.8025	10.48375	9.98375	10.24375	10.10125
Erlec1	18.3525	14.341875	16.26375	16.48125	29.89375	25.19	26.98625	24.50625
Sptbn1	3.3025	4.5325	4.26625	2.425625	23.3475	22.55375	21.8925	23.93
Wdpcp	3.485625	8.024375	6.96375	6.00375	10.265	10.725	10.57625	12.80875
Mdh1	256.9425	209.6925	207	238.995	304.36125	280.84	258.76625	263.895
Fstl3	0.32375	0.13875	0.2725	0.288125	0.351875	0.56625	0.19625	0.23
Ccng1	154.64	132.16875	170.895	139.9325	77.125	76.195	82.04875	77.9125
Nudcd2	134.96375	155.32625	128.3375	133.8025	109.72125	104.295	110.98375	122.8525
Polrmt	24.570625	21.214375	18.5325	34.133125	24.30875	24.8625	17.0375	20.33375
Hmmr	64.15875	59.454375	62.67875	51.231875	39.88125	43.715	46.49	43.02625
Hcn2	1.335	1.61	1.92375	1.49875	0.625625	0.53375	0.7475	0.57375
Slc22a4	0.3375	0.05375	0.41875	0.26125	1.99375	2.05875	0.7475	0.56
Cyfip2	9.83875	9.43375	10.66625	11.07625	13.57625	12.77875	12.685	13.86125
Mgat1	16.685	19.51125	19.57375	16.5825	24.380625	23.5825	29.71125	23.8675
Ppp2ca	39.13625	40.13375	44.183125	36.37375	39.455625	40.9425	40.19	41.84625
Hnrnpab	288.88125	294.875	273.1775	216.625	371.26	361.40375	389.95625	376.0775
Phykpl	15.909375	12.50375	13.59125	13.45875	11.67125	9.5275	8.7675	10.5275
Hspa4	148.8175	146.43	133.86125	120.60125	100.33625	103.25375	100.73125	94.955
Cnot6	44.5225	47.436875	40.49875	34.60875	51.465	52.453125	56.29125	51.88625
Zfp354a	1.00375	1.1025	1.33	0.76625	1.331875	1.89375	0.97375	0.88375
Mapk9	44.231875	34.665	41.66125	38.72	30.461875	33.273125	33.8	31.7525
Canx	605.515	562.545	499.8325	523.25125	493.875	436.95125	460.0425	445.66375
Rack1	1737.46375	1668.26375	1765.8325	2071.675	1570.845	1531.11125	1460.90375	1460.90375
Rufy1	11.4525	15.23	12.925	11.875625	27.13125	27.72	28.88	26.12625
Rnf130	71.495	64.05125	76.07875	65.54	90.71375	94.54625	100.27125	92.53875
Ltc4s	13.08125	16.298125	16.569375	23.858125	47.405	56.36625	42.435	46.70625
Rad50	27.6975	27.93875	23.45375	22.2725	28.328125	25.25875	25.43125	26.965
Mrnip	6.684375	3.825	6.54375	8.585625	6.67625	8.935	5.88625	10.10125
Clk4	94.43375	67.9875	67.305625	75.0275	64.09625	67.18875	71.68625	63.70625
Sar1b	63.4625	56.22625	71.05875	53.82125	72.365	80.2725	70.725	74.61125
Jade2	4.55125	6.43625	5.58375	4.194375	13.91625	13.826875	14.238125	13.94625
Cdkl3	4.91625	5.5325	5.09792455	3.95875	3.5125	5.77	3.61875	5.54625
Ube2b	158.085	141.73125	142.295	146.34875	156.45125	149.71	157.99375	156.76625
Cdkn2aipnl	71.24	75.15625	79.88	71.4275	87.7575	97.0425	92.1025	92.1025
Kremen1	3.388125	4.15625	3.66875	4.1425	3.161875	3.2225	2.838125	3.51625
Med7	22.575625	23.87875	31.70875	19.875	19.558125	22.55375	20.451875	22.44125
Havcr2	15.4425	13.6475	13.95375	11.963125	18.21375	19.256875	19.540625	18.1675
Tnip1	53.0475	61.855	64.875	58.09	70.6325	65.80125	56.7275	60.52
Vdac1	221.46375	196.61375	198.28875	224.095	177.86	186.7575	177.86	186.11
Upp1	8.735	9.315	10.269375	7.79	1.895625	1.58	2.015	3.2325
Slu7	33.78125	31.99625	27.364375	24.33875	35.19125	35.45875	34.19	32.474375
Ascc2	36.45875	38.72375	40.61375	37.560625	27.725	29.339375	27.875	26.44625
Hus1	9.1825	11.3225	10.379375	8.36875	8.583125	9.69125	9.6925	8.3225
Pttg1	147.41	147.32625	186.4025	146.81	118.2425	118.9675	119.11125	125.0175
Zfp607a	2.37375	2.616875	2.34125	2.27625	3.30125	3.825	4.15125	4.0875
Tns3	53.166875	62.19125	52.0825	52.24	48.78375	48.54125	47.30125	47.495625
Btg2	18.01	17.106875	22.650625	14.69625	18.1975	15.99125	17.80625	16.2475
Castor1	13.128125	9.965	12.49875	11.563125	7.78375	7.71	6.8775	7.3725
Pes1	81.89625	81.640625	77.894375	68.69125	93.76125	74.61125	75.26375	86.2875
Tcn2	12.7175	8.43125	15.030625	14.43375	15.51125	17.164375	13.9575	16.78375
4921536K21Rik	3.263125	2.98375	1.82125	2.88875	1.915	2.65125	2.188125	1.533125
Osbp2	3.2075	4.5325	2.90625	3.20625	0.10375	0.2675	0.24375	0.25375
Myo1g	28.075	28.52625	32.35625	29.168125	47.915	56.86125	47.816875	51.28
Smtn	2.15875	3.58	3.5275	4.233125	3.4175	3.245625	2.36	2.6975
Arf5	73.31	81.72375	88.6925	87.52375	80.37625	92.41125	85.905	96.9125
2310033P09Rik	7.1125	8.580625	17.164375	14.02125	14.364375	13.57125	14.99375	15.095
Guk1	35.2775	41.48875	44.25875	44.761875	32.5175	37.46875	32.45875	34.5425
Rnf185	11.405625	11.16125	12.074375	11.01375	12.51875	15.19125	12.725625	14.13375
Limk2	33.43	43.27	37.9675	41.50875	29.114375	30.5925	22.86125	26.4246875
Patz1	18.11875	15.28125	15.575625	18.5325	19.82625	18.9625	20.81875	24.7175
Eif4enif1	55.775	59.52125	56.879375	49.7425	46.90125	46.56875	50.06	39.546875
Trim11	19.02125	18.5525	22.35125	24.315	14.023125	13.57125	13.54125	14.87375
Ogdh	89.271875	96.8525	94.59	84.3975	85.795	91.47	86.48125	87.495
Drg1	87.02625	77.26	96.074375	63.88875	84.944375	84.3975	87.71	80.815
Rtn4	121.56375	112.63625	122.5925	113.08375	136.56125	132.03625	134.33625	128.8225
Mtif2	31.635	32.97875	30.18875	25.42625	24.58875	27.77125	31.55875	25.635
Rps27a	1997.535	1929.45125	1949.95875	1849.25625	1765.8325	1711.075	1737.46375	1687.16
Clhc1	1.255	0.50875	0.41875	0.15875	0.7875	0.3775	0.575	1.459375
Cfap36	27.30125	30.89625	31.83	29.809375	28.750625	27.436875	30.88875	28.999375
Ppp4r3b	32.53875	34.08125	31.05625	29.17625	31.025	29.6175	31.35625	32.555
Pnpt1	51.39	53.84	56.125	43.3125	39.605625	38.85375	41.95	39.028125
Pold2	61.170625	60.00625	77.610625	70.108125	39.3675	40.9875	41.3925	42.38125
Zkscan17	29.94875	24.024375	25.3975	35.42375	32.46	26.863125	25.251875	26.223125
Polm	13.285	19.305	16.324375	18.02	10.569375	7.15875	7.50375	8.0875
Pgam2	0.8075	1.25625	0.645	1.95	1.895625	3.275	0.71	1.79375
Dbnl	49.3175	59.94625	53.4375	52.39375	89.435	93.6025	87.7575	85.24875
Mrps24	27.2	25.62125	32.32	35.821875	23.365	20.90375	24.743125	22.03625
Ccdc117	26.99375	18.62125	21.90125	26.975625	12.505	11.776875	12.9475	12.939375
Dynll2	35.4875	32.275	24.8675	38.2675	40.554375	36.324375	32.8175	34.10875
Xbp1	90.30125	97.9175	106.745	81.625	132.400625	152.645	144.17375	135.79125
Supt4a	37.95	42.38125	49.21125	49.309375	85.1525	86.466875	76.35875	81.72375
2810021J22Rik	2.6825	2.37	2.82375	2.89625	2.63875	3.195625	2.4075	2.68375
Ska2	15.49	15.579375	12.476875	11.8375	21.52375	21.125	22.9825	18.99125
Prr11	43.15125	39.29375	37.20375	39.67	23.9025	25.68	25.323125	25.08625
Smg8	11.66875	13.25375	12.95	11.1625	14.660625	16.34375	13.7625	15.673125
Rnf187	55.71875	57.3875	64.061875	60.090625	59.14	61.05	62.11875	61.10625
Tubd1	9.4175	11.2575	10.62875	8.401875	12.976875	14.090625	13.16375	11.5525
Mrpl22	70.49875	74.28125	85.66875	80.2725	65.45625	51.14375	58.065625	59.5975
Cnot8	40.68625	52.68375	41.02625	43.598125	45.141875	48.00875	47.45125	48.3025
Rps6kb1	24.665	24.9575	19.68625	21.39125	24.09125	21.3375	23.44375	22.599375
Sap30l	8.719375	6.540625	8.76625	7.083125	7.20625	7.021875	6.313125	6.7375
Galnt10	1.3525	1.8625	1.82125	1.19875	4.8275	3.85	3.41625	3.61375
Rnft1	13.43	15.019375	14.693125	12.94	16.40875	11.61875	12.3425	12.26625
Mfap3	19.29625	17.58	15.9575	15.8825	18.636875	17.3325	18.87	18.9675
Fam114a2	23.25625	22.52125	24.69375	22.9425	32.69	29.1725	28.971875	30.53875
Ppm1d	8.873125	8.99875	10.61	8.675	11.750625	10.91125	10.646875	11.074375
Znhit3	21.92875	23.61375	20.469375	19.179375	17.439375	18.385625	21.2	16.7275
Myo19	15.31625	17.5925	18.441875	14.885	7.59375	6.39875	7.2025	6.33125
Prpsap2	32.675	33.92375	37.4925	30.1475	35.73625	34.47875	39.40375	29.77375
Ggnbp2	61.195	53.431875	59.7575	72.99375	53.700625	50.46125	50.9325	59.171875
Acaca	59.08625	58.34	60.88375	53.65375	43.9525	44.76875	48.3125	53.935
Shmt1	37.646875	38.790625	29.238125	32.04	14.56625	12.74875	14.63	15.865
Llgl1	21.026875	21.05875	22.650625	25.63375	20.435	19.765625	21.085625	18.298125
Drg2	32.0775	41.82	37.465	35.5875	49.145	52.215	50.8421875	47.78875
Srebf1	53.808125	48.7275	62.535	65.29125	65.57375	63.11	65.72625	64.36875
Tom1l1	64.6825	56.67625	57.4975	57.19625	62.535	50.655	52.2625	61.70875
Cox11	5.524375	5.5625	5.58375	4.819375	7.16875	5.575625	4.4575	5.45
Stxbp4	7.05375	6.165	5.15125	6.77125	5.63875	5.21125	7.116875	5.8075
Bzw2	176.0175	156.8925	171.88	163.29	73.4475	78.19375	78.15875	74.384375
Elac2	26.9625	30.7375	31.65625	30.88125	24.00125	23.9175	22.69375	24.051875
Pctp	7.44125	6.66875	6.67375	7.4	7.72	7.265	7.98875	6.77875
Polr1f	17.546875	17.226875	20.699375	14.67625	13.645	14.85	14.7375	12.885625
Atxn7l1	41.75125	39.40375	37.6525	43.8075	43.0525	41.006875	35.92875	41.305625
Sypl	49.374375	50.27625	53.124375	43.0075	64.88625	67.27375	62.4825	66.78
Pdia6	427.89375	393.06875	409.41125	434.07375	389.95625	405.66125	420.08375	404.66375
Nampt	56.99875	51.6225	51.92625	50.55625	84.494375	86.8325	95.53375	86.773125
Pik3cg	12.041875	15.33375	15.9075	10.6625	31.6075	33.77125	33.3025	32.9025
Nbas	11.55125	13.0525	16.09125	13.3425	12.0425	13.69	12.57625	11.0975
Tspan13	1.5675	2.0725	2.093125	1.73625	12.02875	12.09125	14.60875	11.408125
Rock2	38.1	34.936875	30.32	33.021875	28.83375	27.95	31.734375	29.705
Laptm4a	85.205	82.04875	95.3275	82.386875	122.8525	143.47875	132.3675	137.05125
Snx13	17.59375	14.7875	16.4325	15.52125	14.75625	14.4575	12.61875	11.6825
Sdc1	6.054375	5.079375	8.278125	6.351875	7.3875	8.08875	7.03	6.903125
Lpin1	22.08	14.85	18.035	25.2025	11.65375	12.641875	11.09	11.83875
Pum2	54.46375	67.4775	50.67625	47.898125	59.6625	60.15375	61.27	61.446875
Arsg	2.72	3.45125	3.745	3.2175	1.305	1.3525	2.39	1.171875
Hs1bp3	7.38625	9.01875	7.105625	11.51375	12.106875	12.678125	9.993125	12.45875
Smc6	33.311875	31.63625	27.461875	28.4475	32.07	32.699375	34.655	34.50625
Amz2	51.13125	47.58375	57.63875	51.5125	37.66	40.10375	34.926875	37.05
Gna13	67.93625	62.41375	57.03375	71.73125	44.695	43.52	45.0625	44.10625
Prkar1a	98.2325	98.141875	114.065	99.87375	109.57	103.32125	105.1925	115.53
Abca8b	0.22	0.6975	0.28375	0.295	0.05375	0.08	0.09375	0.24375
Rdh14	5.16625	6.0925	7.885	5.779375	6.16625	6.05	7.218125	6.75875
Map2k6	0.798125	0.13125	0.84875	0.39	5.87375	7.9975	6.95625	6.171875
Trappc12	18.0775	18.87	20.398125	17.23625	21.2875	20.67875	20.76375	19.915
Adi1	57.59625	46.45375	62.22	52.74	40.37375	36.259375	42.255	39.156875
Rnaseh1	10.3625	13.06625	12.01	13.64375	13.96375	19.451875	16.32	15.304375
Ubxn2a	21.291875	26.270625	18.1975	15.695	15.475	13.485625	15.80625	16.19375
Fkbp1b	3.9775	12.15125	8.0675	12.73375	29.14375	10.41	8.366875	10.10125
Cmpk2	0.72	1.940625	1.619375	1.0075	7.118125	7.95875	9.08	14.79875
Itsn2	55.09	59.015625	52.9625	56.18625	50.619375	51.64375	53.7725	47.82875
Rsad2	3.595	2.915625	3.49875	2.683125	7.823125	6.66375	7.438125	6.6325
Id2	5.29375	4.56625	6.659375	4.22375	8.6984375	8.16375	7.278125	7.83625
Ncoa1	11.235	11.04125	9.345	9.53375	13.67875	12.22125	13.190625	10.72375
Dus4l	12.17875	12.613125	13.89875	11.69875	6.8625	8.3425	7.81	7.805625
Rrm2	84.8	117.19875	92.0075	72.265625	70.7975	76.15	81.55625	79.68625
Bcap29	87.3675	77.08	83.91625	59.510625	57.048125	61.995	65.371875	58.05625
Cenpo	16.85125	18.265	12.725625	14.39	20.49625	16.786875	16.8625	15.41
Klf11	5.4375	3.83875	3.718125	4.38	3.556875	3.60375	3.6575	3.25125
Adcy3	0.058125	0.43375	0.08125	0.1175	0.16375	0.165625	0.145	0.99375
Grhl1	1.31	1.53625	1.806875	1.74875	1.43375	1.3	1.10375	0.70375
Dnajc27	10.645	9.8	10.221875	8.775	7.118125	7.12	7.3609375	9.066875
Efr3b	5.351875	5.255	5.379375	5.88625	9.77875	10.099375	9.94125	9.5025
Cbll1	11.591875	8.50125	8.806875	9.0425	8.168125	9.878125	10.815	9.49
Pomc	1.66875	0.786875	1.319375	0.8175	0.37625	0.475	0.30375	1.03375
Dnmt3a	20.925625	24.81625	23.3975	22.31875	52.23375	49.24125	48.78	48.781875
Dld	138.86375	142.375	140.1325	108.585	116.56875	122.43	125.6375	120.435
Kif3c	21.36625	18.85	19.22875	21.975	11.3025	12.505	12.4125	10.21125
Sh3yl1	0.3375	0.535	0.43125	0.54375	0.29125	0.43625	0.63875	0.77375
Rab10	80.7975	72.32625	85.9625	66.8025	62.66375	62.34625	65.5125	65.16875
Ddx52	24.19875	28.8025	24.1675	20.58	30.0875	27.02625	29.771875	28.636875
Taf15	210.77	205.6075	145.12625	199.4275	140.1325	121.7925	123.42	118.2425
Mmp28	0.39375	0.35875	0.2625	0.625	1.275	1.13	1.25125	0.92
Cdc27	28.345	33.58	28.65875	24.56125	30.865	30.909375	32.555	30.865
Itgb3	0.0125	0.0125	0.11125	0.0025	0.08	0.11875	0.1825	0.1975
Mettl2	14.328125	17.261875	16.81375	15.593125	19.6375	17.41125	20.05125	21.3375
Nle1	33.069375	37.82125	39.03125	45.64375	31.6075	35.94	27.788125	31.523125
Tlk2	25.54125	25.85375	28.74	19.435	27.91125	26.62625	26.95625	26.07625
Rffl	8.1025	6.085	7.075	5.594375	8.29375	8.62625	8.648125	7.47875
Lig3	25.1725	30.249375	26.281875	21.41	21.48125	20.975	25.5375	21.461875
Cct6b	0.76625	0.146875	0.061875	0.165	0.175	0.28	0.325	0.25375
Map3k3	21.64	20.90375	24.483125	23.21375	33.894375	31.905	30.05875	31.13375
Ddx42	34.3525	36.36625	34.095625	29.4125	38.70125	40.4475	40.785	44.34125
Ftsj3	67.810625	73.83375	63.6375	62.960625	53.575	58.185625	53.575	50.63125
Rnf135	4.99375	3.4825	3.8675	4.5375	5.705	5.278125	5.825	8.8275
Psmc5	90.05375	101.93	90.6025	93.76125	110.776875	110.665	108.1525	110.15875
Adap2	1.66875	1.61	1.93875	1.31625	0.6725	0.6675	0.50375	0.37875
Tcam1	9.5175	8.580625	8.79125	7.87125	0.51875	0.25375	0.37375	0.42375
Ern1	15.5225	14.39625	12.925	17.18875	14.779375	14.5975	13.9575	15.04375
Nf1	15.96125	15.373125	14.00375	16.655625	11.895625	11.865	11.76625	12.48125
Polg2	5.244375	5.0075	6.86375	7.4425	4.4125	3.395	3.199375	5.760625
Ddx5	251.74625	259.125	251.74625	204.71625	372.89	389.95625	424.9725	385.745
Psmd12	81.625	98.09	85.905	70.82625	73.18125	75.9025	79.21875	77.50375
Helz	15.49	14.319375	11.833125	13.5375	12.9425	11.995	13.55875	10.155
Slc9a3r1	16.1875	19.79	26.6475	19.22	23.58125	30.461875	28.4475	35.07
Nt5c	46.4925	57.66	76.30625	58.7025	50.673125	49.7425	51.878125	56.41
Jpt1	107.8875	115.02875	115.02875	113.69875	130.944375	139.5625	130.415	133.37375
Sumo2	310.095	304.36125	328.1425	273.80875	271.5175	280.27	319.5525	281.53125
Nup85	64.49875	79.4875	61.23	57.134375	49.665	58.6625	49.48375	56.07375
Gga3	34.015	33.53625	46.15	61.46125	26.32125	22.7075	84.4775	23.085
Cluh	43.93625	49.9875	46.16	48.320625	39.10375	41.1225	37.61625	38.455
Mif4gd	21.9825	28.585	18.554375	24.08625	22.711875	26.174375	27.135625	25.4875
Slc25a19	40.11625	26.891875	31.24875	44.06875	20.1575	13.89125	17.10875	20.0325
Pafah1b1	70.03125	50.0325	55.88625	47.13875	50.91125	38.53	47.9375	40.95
Tmem94	16.096875	21.92875	19.3	21.133125	15.070625	16.74625	14.75375	15.29625
Recql5	9.972291667	11.81125	11.6675	10.91375	12.19875	11.45125	16.87875	12.506875
Sap30bp	38.38625	14.39	14.85875	17.0625	53.514375	51.87	36.60125	32.37875
Itgb4	1.171875	0.8075	2.68375	3.658125	5.1403125	4.6253125	2.645	5.9775
Galk1	88.91125	104.22375	133.0875	125.6375	63.1875	66.74875	59.465	66.9025
Unk	16.483125	13.89875	16.55625	21.604375	19.49625	17.00375	16.541875	17.35125
Trim47	1.98875	1.455625	3.00375	1.72	4.445	4.411875	5.47625	3.4775
Mrpl38	41.90875	44.815	119.17125	63.40125	35.37625	39.071875	38.790625	46.60875
Fbf1	28.935625	35.6875	31.945	31.51125	19.409375	22.315625	16.94125	23.28125
Acox1	28.5625	34.785	32.0525	27.963125	34.5425	34.440625	34.7275	34.50625
Ten1	26.18875	25.57875	23.35375	23.53625	35.875625	36.78875	33.15125	29.06875
Srp68	56.4275	60.2425	60.76625	69.339375	64.18625	68.42625	67.21875	70.0475
Tsen54	12.976875	15.019375	17.7	15.973125	17.36	16.56	10.695	16.75875
Llgl2	2.44625	3.391875	7.399375	2.8675	3.2325	2.45875	1.44625	3.62875
Ncbp3	4.955	4.511875	4.473125	4.86	4.6425	4.849690315	4.82875	4.933125
Atp2a3	55.03625	52.44625	60.998125	63.05	30.875625	34.38125	28.483125	29.5025
Ankfy1	33.4675	34.23875	33.5075	30.039375	40.51625	42.766875	41.26625	43.6975
Exoc7	17.27625	16.85	16.17375	14.96875	18.286875	20.3425	22.77625	20.1425
Galr2	0.3025	0.35875	0.44875	0.3125	0.4475	0.6775	0.7325	0.29
Ube2g1	18.9525	21.95	24.73	20.420625	16.6225	19.33125	18.43875	18.54375
Spns3	0.04375	0.045	0.0525	0.0325	0.34	0.08	0.2075	0.06625
Med31	9.70375	11.8625	10.41	10.130625	8.79	8.06375	9.3975	8.4625
Ube2o	16.62	17.74875	18.21625	19.70125	12.405	12.60375	12.3425	13.1325
Txndc17	74.37125	73.04	69.76375	62.26	76.51125	66.825	70.079375	80.78
Rhbdf2	40.49875	44.5725	46.4225	47.57625	25.5275	29.08875	28.418125	28.20375
4933427D14Rik	6.040625	4.33125	4.194375	6.28625	3.401875	3.765	4.423125	4.0925
Pimreg	26.56	29.395	30.9475	30.025	49.8025	52.2275	51.65125	53.50875
Snhg16	19.44125	17.519375	19.351875	26.83125	12.91	15.695	9.972291667	12.3325
Rabep1	46.365625	40.14875	41.321875	44.1275	43.4225	42.07875	40.26875	44.805625
Mfsd11	23.1675	18.036875	26.345	25.8275	26.420625	35.85875	24.70375	32.1525
Kif1c	31.7025	35.85875	31.64	35.204375	40.48875	37.775625	41.61125	40.265
Sec14l1	37.1325	32.5175	36.40875	41.4325	28.53375	29.219375	30.64375	30.938125
Nos2	22.19125	22.5075	23.438125	18.31625	3.881875	4.04875	3.635	4.658125
Mink1	50.67	51.37	43.6975	54.33625	76.39875	78.15875	74.91375	74.32375
Pld2	1.045	2.7265625	1.75625	1.079375	12.62375	18.305	14.464375	15.865
Slc46a1	4.1175	3.14375	2.03875	2.01875	6.10125	7.909375	6.64875	5.522916667
0610010K14Rik	83.2775	72.5725	77.48375	102.08875	48.825	53.19	39.671875	49.944375
Eral1	14.39	16.54875	14.2425	13.91625	15.821875	13.9	14.69125	14.584375
Dhrs13	7.18375	7.2575	10.7375	5.873125	5.981875	5.315	7.09	5.831875
Coro6	5.7	2.86625	3.62375	5.9675	0.72	1.075	0.9825	0.4025
Blmh	57.66	55.7925	47.66	42.52	55.64	57.47	54.025	57.4825
Cpd	46.525	47.14625	43.30625	44.98125	33.52875	33.72125	36.52	36.14375
Timm22	11.09375	12.405	23.3975	13.134375	21.93125	15.743125	14.63	20.839375
Nxn	6.4525	7.22875	8.5075	6.7325	0.88375	0.89625	1.18125	1.1825
Rflnb	0.465	0.47125	0.645	0.5975	0.175	0.08	0.1725	0.1025
Ywhae	746.31	850.32125	549.6	687.78875	720.16875	587.475	598.89625	618.915
Prpf8	111.0525	120.35375	108.1525	110.47	96.52875	103.53625	96.19125	100.673125
Nme2	531.96	577.51375	547.85125	566.41875	386.895	383.81375	396.4025	355.66
Spag9	75.388125	59.07875	56.29875	70.55375	48.54125	47.82875	51.751875	46.2975
Luc7l3	91.51375	66.5375	66.21	78.6625	91.20125	89.304375	91.60875	90.14875
Ankrd40	67.385	66.63375	53.29375	71.6425	67.034375	66.311875	66.08375	62.125
Abcc3	0.61	0.6975	0.29375	0.2325	7.32875	3.88125	5.66125	5.911875
Xylt2	8.36375	8.77125	11.063125	7.8775	8.395625	11.2475	10.97	7.899375
Lrrc59	76.3125	80.7975	83.4075	78.28125	119.691875	129.31125	123.66875	121.18875
Dlx4	2.31125	2.2875	2.631875	2.4	0.8375	0.79625	1.07375	1.07375
Slc35b1	45.825625	56.99875	48.11375	52.879375	98.9525	94.1325	88.84875	88.545625
Snx11	22.35125	19.32625	15.9575	23.79	24.1025	24.09125	20.5725	21.841875
Scrn2	6.27	6.8075	6.11625	7.19875	6.28	6.1325	4.969375	6.11
Cacnb1	0.5125	0.86625	1.29125	1.096875	2.43125	1.67875	1.77	1.49875
Fbxl20	18.93875	13.465	13.345	23.98	16.515	15.851875	15.666875	15.079375
Dlg4	36.29	26.555625	29.4125	34.693125	17.68125	10.2025	11.83875	14.78875
Dvl2	19.48625	23.1675	17.639375	28.765625	19.290625	18.925625	19.38625	19.13125
Nr1d1	15.7375	9.82625	13.80125	16.17875	3.831875	3.73625	3.85	3.951875
Per1	43.15125	31.166875	31.73875	47.07875	16.05625	16.37125	18.053125	17.85625
Vamp2	39.28375	44.63	30.7375	51.75875	33.85375	35.78625	29.628125	36.85625
Tmem107	20.685625	36.53	30.855	39.435625	21.0625	24.90625	24.33875	36.47125
Aurkb	83.993125	78.4125	87.17	94.095	67.25375	71.044375	76.15	74.74125
Ctc1	34.75875	46.1875	55.069375	48.13625	36.8275	28.555	40.8625	38.375
Pfas	29.016875	38.22375	28.12375	28.8975	23.015	23.819375	22.35	22.393125
Myh10	0.34625	1.0575	0.2325	0.01875	0.4225	0.50875	0.15875	0.42375
Pik3r5	43.42	43.2275	41.0525	56.15	59.02875	56.3925	54.54	56.21875
Ntn1	0.12625	0.11125	0.0725	0.06875	0.0125	0.035	0.06875	0.05375
Stx8	5.324375	6.011875	7.105625	5.873125	11.81125	10.59875	9.09125	9.4075
Myh3	0.22625	0.10375	0.355	0.14875	0.19875	0.205	0.1825	0.125625
[truncated: 12,173 more rows]
