# Supplementary material for: H2S‐Releasing Versatile Montmorillonite Nanoformulation Trilogically Renovates the Gut Microenvironment for Inflammatory Bowel Disease Modulation
Source: Adv Sci (Weinh). 2024 Feb 2;11(14):2308092. doi: 10.1002/advs.202308092 (PMC11005690; doi:10.1002/advs.202308092)
Supplement: Supplementary file 2 — Supporting Information [file ADVS-11-2308092-s001.zip › Supporting information/Supporting information 4. PCA analysis (RAW264.7).csv]

	Proportion of Variance
PC1	0.599579609
PC2	0.083554559
PC3	0.080752016
PC4	0.065492804
PC5	0.061484721
PC6	0.056687908
PC7	0.052448383
