# Supplementary material for: H2S‐Releasing Versatile Montmorillonite Nanoformulation Trilogically Renovates the Gut Microenvironment for Inflammatory Bowel Disease Modulation
Source: Adv Sci (Weinh). 2024 Feb 2;11(14):2308092. doi: 10.1002/advs.202308092 (PMC11005690; doi:10.1002/advs.202308092)
Supplement: Supplementary file 2 — Supporting Information [file ADVS-11-2308092-s001.zip › Supporting information/Supporting information 5. The expression levels of DEGs (RAW264.7).xls]

SYMBOL	logFC	logCPM	PValue	FDR	change
Ctsk	9.769829129	10.15420555	0	0	Up
Slc24a5	7.360765768	4.995495206	5.98E-69	2.73E-66	Up
Prune2	6.490200491	3.610254076	1.72E-24	1.35E-22	Up
Ms4a6c	6.435276363	5.811668546	2.24E-116	2.65E-113	Up
Gas6	6.173598142	3.640618021	1.81E-23	1.33E-21	Up
Hp	6.170180174	4.269056112	3.51E-39	6.06E-37	Up
Ddx3y	6.169021031	3.577337294	2.74E-22	1.92E-20	Up
Laptm4b	6.081481296	3.462955464	6.28E-20	3.79E-18	Up
Ppic	5.860525408	5.897397455	7.45E-110	7.54E-107	Up
Lyz1	5.766715536	11.37102345	0	0	Up
Aoah	5.745945356	2.942347986	1.15E-13	3.95E-12	Up
Eif2s3y	5.727553512	5.087507759	6.61E-68	2.93E-65	Up
Agap1	5.671942361	2.780682183	7.34E-12	2.02E-10	Up
Ms4a6d	5.646254802	6.014828191	3.31E-105	3.12E-102	Up
Igf2bp3	5.635133966	3.113849232	1.22E-14	4.60E-13	Up
Ms4a6b	5.461561337	4.501503504	1.43E-43	3.03E-41	Up
Sirpb1c	5.369087435	2.8477605	3.85E-11	9.62E-10	Up
Cx3cr1	5.304674302	6.570821485	4.87E-135	6.90E-132	Up
Ext1	5.279245793	2.440748721	1.50E-08	2.42E-07	Up
Gda	5.219214115	3.32603833	1.42E-17	7.03E-16	Up
BE692007	4.988737853	2.721981651	1.08E-09	2.14E-08	Up
Uty	4.928354171	2.68560174	2.11E-09	3.93E-08	Up
Arrdc4	4.924353731	2.680615593	2.11E-09	3.93E-08	Up
Gcnt1	4.888253657	2.848784103	3.85E-11	9.62E-10	Up
Sirpb1a	4.837535688	2.917893987	5.17E-12	1.44E-10	Up
C3	4.835545155	4.878206341	9.92E-53	2.99E-50	Up
S1pr1	4.824028512	3.82989743	3.91E-24	2.98E-22	Up
Abcd2	4.784910325	2.522691708	5.80E-08	8.36E-07	Up
Arhgap31	4.72751033	2.972801417	1.35E-12	4.14E-11	Up
Kif13a	4.699295135	2.460040068	2.17E-07	2.85E-06	Up
Slc7a4	4.686840804	2.275281737	4.78E-07	5.80E-06	Up
Stac2	4.626426705	2.909086674	1.01E-11	2.71E-10	Up
Igf1	4.625303629	2.666388176	4.10E-09	7.29E-08	Up
Gbp8	4.624506986	2.44073661	4.19E-07	5.16E-06	Up
Mpeg1	4.587163567	8.411386164	2.07E-270	9.76E-267	Up
Prss46	4.552001272	2.298515976	4.78E-07	5.80E-06	Up
Clec7a	4.529032195	3.028714944	4.41E-12	1.25E-10	Up
Fgr	4.526365646	4.216381214	2.49E-31	2.80E-29	Up
Cybb	4.436651786	8.404611227	2.00E-256	7.07E-253	Up
Clec12a	4.423510091	5.425552803	2.41E-73	1.31E-70	Up
Btbd3	4.399111964	2.034111413	3.06E-05	0.000253292	Up
Axl	4.376340425	6.006166154	8.34E-89	6.57E-86	Up
Kdm5d	4.327894345	2.914787545	1.14E-10	2.66E-09	Up
Rapgef5	4.323063726	3.202441247	4.50E-14	1.59E-12	Up
Rbpms	4.280211667	2.912491192	1.14E-10	2.66E-09	Up
Dst	4.261329394	2.67746099	4.10E-09	7.29E-08	Up
Adamts1	4.183171414	1.78368732	0.000977218	0.005506019	Up
Mvb12b	4.142211378	3.014076577	8.46E-12	2.29E-10	Up
Clec4a2	4.088370915	3.014227311	8.46E-12	2.29E-10	Up
Zswim6	4.04701238	2.090352567	0.000145172	0.001026637	Up
Tnfsf13	4.044590822	3.192764739	8.26E-13	2.60E-11	Up
Mafb	4.024685876	2.168087873	4.01E-05	0.000323318	Up
Dapk1	3.995198499	3.38495415	1.13E-14	4.31E-13	Up
Mthfd2l	3.948890198	2.487742163	2.17E-07	2.85E-06	Up
Fcgr3	3.910122834	5.525193729	3.07E-71	1.61E-68	Up
Cc2d2a	3.866632898	2.467913073	4.19E-07	5.16E-06	Up
Ccdc122	3.861597651	2.704873927	1.95E-08	3.07E-07	Up
Plekhh2	3.847438939	1.93019645	0.000122206	0.000875582	Up
Rtl8b	3.827831986	3.377776063	2.13E-14	7.75E-13	Up
Trpv4	3.816313362	1.79382948	0.000977218	0.005506019	Up
Rxra	3.805227382	2.715426747	1.95E-08	3.07E-07	Up
Scarf1	3.802389246	2.450902515	4.19E-07	5.16E-06	Up
Tlr3	3.798338625	3.102491932	1.06E-11	2.82E-10	Up
Lyz2	3.767576827	12.08821553	2.69E-232	7.63E-229	Up
Cpeb1	3.73782564	2.461820097	3.04E-06	3.17E-05	Up
Hapln4	3.732554975	1.698972161	0.003907966	0.018260367	Up
Pirb	3.716514548	2.934291696	8.73E-10	1.74E-08	Up
Myo1f	3.69290125	5.720102706	1.06E-76	7.17E-74	Up
Tifab	3.688218519	3.066622824	3.75E-11	9.39E-10	Up
Cp	3.66763988	5.124474694	5.07E-50	1.44E-47	Up
Kif21a	3.596541414	1.635768396	0.007815169	0.032865453	Up
Csf3r	3.587887889	3.253371089	1.72E-12	5.19E-11	Up
Pira1	3.575974245	1.802976873	0.000977218	0.005506019	Up
Hspa1b	3.547785591	3.258949008	1.72E-12	5.19E-11	Up
Pira12	3.537785987	2.20830658	4.01E-05	0.000323318	Up
Mag	3.525366232	1.752680847	0.001954197	0.010012613	Up
Svil	3.520602626	2.16420596	7.64E-05	0.000575781	Up
Mrc1	3.519553521	1.648383148	0.007815169	0.032865453	Up
4930447F24Rik	3.490469362	3.587061884	1.03E-15	4.26E-14	Up
D630023F18Rik	3.476840908	3.48135183	4.04E-14	1.43E-12	Up
Ctso	3.472101945	3.755481463	7.38E-18	3.76E-16	Up
Pakap	3.437140724	2.323653471	3.60E-05	0.000293443	Up
Ldlrad3	3.433251028	2.99972517	1.53E-09	2.90E-08	Up
Ifi211	3.43111449	3.077592399	2.44E-10	5.43E-09	Up
Igsf6	3.420425567	4.908970734	5.69E-40	1.06E-37	Up
Cd200r2	3.418993303	4.212095811	2.75E-24	2.13E-22	Up
Slamf8	3.412402675	1.560345388	0.015629003	0.05857484	Stable
Nsd1	3.398246914	1.884941139	0.003420293	0.016271361	Up
Tsku	3.393910919	2.416079824	1.05E-05	9.74E-05	Up
Zfp419	3.387367052	1.856641896	0.003420293	0.016271361	Up
Asb10	3.359319237	2.390381729	1.05E-05	9.74E-05	Up
Arhgap15	3.355609102	2.278522037	6.62E-05	0.000505072	Up
Map2k6	3.352949828	2.51337853	1.63E-06	1.78E-05	Up
Cyp4v3	3.350626255	3.567132931	1.98E-14	7.26E-13	Up
Kmo	3.325671604	2.011790238	0.00051938	0.003198893	Up
Htr1b	3.314484324	1.586385646	0.015629003	0.05857484	Stable
Abcc3	3.30622362	2.360208996	1.95E-05	0.000169276	Up
Trim69	3.286513071	1.625183106	0.007815169	0.032865453	Up
Klf3	3.269152035	2.132479377	0.000145172	0.001026637	Up
Bhlhe41	3.268335345	4.573631037	5.71E-30	5.83E-28	Up
Map3k15	3.265085363	1.581480633	0.015629003	0.05857484	Stable
Fabp4	3.262116242	6.355283856	1.21E-73	6.86E-71	Up
Cd300a	3.245321702	4.610184472	2.76E-30	2.85E-28	Up
Sirpa	3.23491582	7.288862236	5.33E-117	6.86E-114	Up
Tafa2	3.233903961	2.245142574	0.000121345	0.000870737	Up
A330074K22Rik	3.225138146	2.094484761	0.000275013	0.001807737	Up
Lipn	3.206844187	2.180260045	0.000403048	0.002559137	Up
Basp1	3.199822512	4.076568198	1.23E-20	7.87E-19	Up
Flt1	3.194243619	2.104767621	0.000145172	0.001026637	Up
Cbr2	3.190861368	4.519645399	3.62E-28	3.36E-26	Up
Mmp12	3.160345704	1.562698262	0.015629003	0.05857484	Stable
Rhob	3.139243389	2.714728859	2.28E-07	2.99E-06	Up
Sp8	3.111267123	1.452612053	0.062507625	0.179197728	Stable
Tlr13	3.109329316	4.721990838	1.58E-31	1.81E-29	Up
Pld2	3.105837832	3.405995703	7.52E-12	2.06E-10	Up
B3galnt1	3.105762457	2.146387605	0.000729555	0.004297277	Up
Tmem150b	3.078335556	2.216350503	0.000221624	0.00148997	Up
Cd300c2	3.074694262	4.898432333	1.42E-35	2.00E-33	Up
Nrp1	3.062860424	3.101270229	1.30E-09	2.51E-08	Up
Runx2	3.056454851	2.271782894	0.000121345	0.000870737	Up
Hal	3.045964032	1.733965795	0.011723993	0.046230503	Up
Cfh	3.033239547	4.165493357	8.62E-21	5.63E-19	Up
Acot1	3.032334979	2.432840358	4.94E-05	0.000389286	Up
Zfp608	3.023977525	1.668570503	0.021491882	0.075994459	Stable
Adgre5	3.016465725	2.826124909	1.87E-07	2.48E-06	Up
Creb5	3.014534342	1.738341246	0.011723993	0.046230503	Up
Kcnj2	3.011720289	4.5264996	1.48E-26	1.28E-24	Up
Akr1c13	2.997338937	3.840576452	1.85E-16	8.36E-15	Up
Gm8873	2.991226183	2.114936086	0.000729555	0.004297277	Up
Ccr2	2.982639266	1.805615873	0.006351195	0.027593238	Up
Abcg2	2.948915082	2.546558466	8.46E-06	8.02E-05	Up
Lacc1	2.915066165	3.672257666	1.91E-13	6.34E-12	Up
Gm17928	2.909286815	3.184118083	1.03E-09	2.04E-08	Up
Xirp1	2.891024142	1.726130879	0.021491882	0.075994459	Stable
Cnr2	2.880174586	2.492909882	2.75E-05	0.000230358	Up
Fam20c	2.850972694	5.421526167	6.32E-47	1.57E-44	Up
Tm4sf5	2.844530443	1.765781026	0.011723993	0.046230503	Up
C1ra	2.842858746	3.624087139	1.05E-12	3.25E-11	Up
Gbp6	2.837935329	1.373657481	0.12500915	0.303274039	Stable
Wdr66	2.826738163	3.058238772	3.27E-08	4.95E-07	Up
Gm50022	2.824253891	2.07789792	0.001313738	0.007144393	Up
Tmco4	2.76574682	3.278859441	7.77E-10	1.57E-08	Up
Cmpk2	2.755922218	2.928820248	1.41E-07	1.92E-06	Up
Flot2	2.752110217	4.41205985	3.20E-22	2.22E-20	Up
Gm43909	2.735161932	2.610919826	1.94E-05	0.000168593	Up
Xdh	2.725525672	5.465709936	2.09E-45	4.63E-43	Up
Rnf144b	2.725356793	3.179791654	7.53E-09	1.28E-07	Up
Cd300e	2.721877304	2.743083929	1.95E-06	2.10E-05	Up
Mybpc3	2.720171636	1.409192235	0.062507625	0.179197728	Stable
Ptpro	2.715073189	4.845182029	5.01E-29	4.93E-27	Up
Sorbs3	2.713920248	1.990848824	0.004184349	0.019309866	Up
Whrn	2.706015783	1.913882225	0.003420293	0.016271361	Up
Cd33	2.69274355	5.497061145	5.03E-46	1.15E-43	Up
Sqor	2.667824523	3.79009183	1.01E-13	3.49E-12	Up
Ugt1a6a	2.66233685	3.08427892	1.22E-07	1.68E-06	Up
Slamf9	2.659624625	3.187280114	7.53E-09	1.28E-07	Up
Tspan13	2.654168493	3.217828505	1.59E-08	2.54E-07	Up
Fbxo32	2.649718776	1.487540093	0.031255719	0.103108951	Stable
Cebpa	2.643229388	1.871731861	0.006351195	0.027593238	Up
Fos	2.638532909	6.001296321	9.29E-50	2.58E-47	Up
Sptbn1	2.603875898	3.949600216	1.97E-14	7.24E-13	Up
Bank1	2.591653523	1.713882138	0.021491882	0.075994459	Stable
Gm30794	2.589677835	1.637646882	0.039072794	0.123327315	Stable
Lsp1	2.588525129	5.420346482	3.22E-41	6.25E-39	Up
Hebp1	2.568485945	4.332243166	2.97E-19	1.69E-17	Up
Fgf13	2.55981159	2.611656757	1.94E-05	0.000168593	Up
Mylpf	2.55608947	4.910346704	0.000547691	0.003342754	Up
Gm5431	2.551796072	2.162313819	0.000729555	0.004297277	Up
2500002B13Rik	2.551191809	4.535007049	8.77E-22	5.92E-20	Up
Magee1	2.5444261	1.309068366	0.25000915	0.504324495	Stable
Trim34b	2.538937665	2.010393073	0.004184349	0.019309866	Up
Hspa2	2.52785041	1.61847712	0.070325844	0.196269765	Stable
Clec4a3	2.514818268	4.121698167	7.09E-16	3.01E-14	Up
Colec12	2.514697415	6.28645575	4.20E-54	1.29E-51	Up
Klf4	2.497474764	3.015379076	6.28E-07	7.42E-06	Up
Smpdl3a	2.496410816	3.142838743	1.40E-07	1.90E-06	Up
Diaph2	2.488199575	3.023052424	6.28E-07	7.42E-06	Up
2310040G24Rik	2.487765183	2.168862173	0.00257976	0.012725501	Up
Slfn8	2.484322278	3.490154744	9.23E-10	1.84E-08	Up
Mturn	2.484074229	1.560997144	0.070325844	0.196269765	Stable
Rgs2	2.482062814	5.937611576	2.74E-47	6.93E-45	Up
Tmem14a	2.478632368	1.781360492	0.011723993	0.046230503	Up
Zkscan4	2.468252432	1.467039877	0.218767157	0.457754044	Stable
Tlr7	2.46750867	5.114312863	2.91E-31	3.22E-29	Up
1700001L05Rik	2.465206016	2.022113171	0.004184349	0.019309866	Up
Fes	2.46404175	5.573296017	6.08E-43	1.27E-40	Up
Rasgrp2	2.458832749	1.950963812	0.007390337	0.031405055	Up
Siglece	2.448202186	2.502758449	0.000103986	0.000760025	Up
Cacna1d	2.440069128	2.168275028	0.00257976	0.012725501	Up
Ifi204	2.439422255	4.552573936	9.71E-21	6.28E-19	Up
2210406H18Rik	2.415540709	1.880589932	0.022471161	0.078807546	Stable
Trim30a	2.414596188	4.351363874	1.09E-17	5.45E-16	Up
Gm44206	2.394519085	2.380318397	0.00152491	0.008087956	Up
Arl11	2.393557189	4.717648315	7.95E-23	5.69E-21	Up
Gstm1	2.392060982	5.045174009	1.55E-28	1.46E-26	Up
Cd200r1	2.391488958	4.254029721	2.07E-16	9.29E-15	Up
Acta2	2.387116211	1.326169161	0.12500915	0.303274039	Stable
Cd200r3	2.373137639	1.546641328	0.125016013	0.303274039	Stable
Atf3	2.372261112	5.498302112	1.20E-38	1.98E-36	Up
Zfp493	2.370864789	1.558061547	0.125016013	0.303274039	Stable
Hcar2	2.370398191	2.118721842	0.004429379	0.020282121	Up
Epm2a	2.363747824	2.823388731	8.40E-06	7.99E-05	Up
6330418K02Rik	2.353123268	2.315423189	0.000489106	0.003036185	Up
Slfn2	2.351488394	6.272795325	1.93E-48	5.16E-46	Up
Cav2	2.340343105	2.724498821	4.14E-05	0.000331947	Up
Arhgap26	2.339118654	1.395620197	0.12500915	0.303274039	Stable
Hvcn1	2.337479865	2.45113807	0.00031141	0.002026569	Up
Trim30c	2.333509389	1.394838027	0.12500915	0.303274039	Stable
Lxn	2.332971051	3.880489103	2.68E-12	7.83E-11	Up
Hlx	2.325227103	1.978148608	0.007390337	0.031405055	Up
Oasl2	2.323490247	3.72006525	5.20E-11	1.28E-09	Up
Iigp1	2.311353585	1.279979878	0.25000915	0.504324495	Stable
Emp3	2.308559676	7.731612449	7.69E-75	4.54E-72	Up
Gm30042	2.302211493	2.559781962	0.000192698	0.001318007	Up
Cacna1b	2.301551034	2.025467748	0.004184349	0.019309866	Up
Slc9b2	2.299708965	2.525174074	0.000325684	0.002110468	Up
Anpep	2.291614512	6.202865389	9.33E-27	8.27E-25	Up
Rab32	2.284441472	4.550637191	7.81E-19	4.34E-17	Up
Sgk3	2.275168153	4.418891905	3.85E-17	1.83E-15	Up
Anxa3	2.261776747	6.007441121	6.64E-39	1.12E-36	Up
Ifi47	2.257270875	3.153173059	7.35E-07	8.62E-06	Up
Gm43147	2.252841301	2.942909133	5.33E-06	5.28E-05	Up
Nr1h3	2.25235606	2.65482312	0.000195688	0.001333948	Up
Lgals3	2.241925299	9.550345573	3.39E-139	5.34E-136	Up
C3ar1	2.240033344	4.028613187	6.98E-13	2.22E-11	Up
Entpd1	2.235704746	1.982528374	0.007390337	0.031405055	Up
Vwf	2.235273748	2.612210596	0.000113399	0.000819525	Up
Plin2	2.234353467	7.388413707	4.91E-75	3.02E-72	Up
Tmem106a	2.228574118	5.036977132	1.53E-25	1.26E-23	Up
Msra	2.226963124	3.313646937	1.69E-07	2.26E-06	Up
Spink5	2.222307141	3.890280963	2.32E-11	5.95E-10	Up
Samd9l	2.221893881	4.322485872	2.09E-15	8.46E-14	Up
Cd86	2.220125299	1.652167575	0.039072794	0.123327315	Stable
Il1rl1	2.218928381	3.236620101	4.56E-07	5.55E-06	Up
Ambp	2.214666248	1.68868627	0.039072794	0.123327315	Stable
Gm14387	2.207983464	1.550332143	0.125016013	0.303274039	Stable
Itga4	2.207421271	7.897132876	2.88E-79	2.04E-76	Up
Fcgr2b	2.206433968	5.760463872	7.17E-42	1.43E-39	Up
Blvra	2.205330092	6.915354517	1.88E-57	5.92E-55	Up
Gdpd2	2.186097872	1.429178079	0.218767157	0.457754044	Stable
Crip1	2.184603211	7.333977522	2.68E-59	8.64E-57	Up
St6gal1	2.182895688	3.806002774	1.68E-10	3.84E-09	Up
Gm20559	2.179025754	4.296289204	9.34E-15	3.59E-13	Up
Gm26670	2.177675292	1.309146925	0.25000915	0.504324495	Stable
Tifa	2.172364506	4.764168829	1.86E-20	1.18E-18	Up
Tcte2	2.169358307	1.991551166	0.007390337	0.031405055	Up
Zfp968-ps	2.165738882	2.137689068	0.004429379	0.020282121	Up
Dram1	2.160588708	5.262700821	7.34E-29	6.98E-27	Up
Nfam1	2.159124488	4.56593916	1.03E-17	5.17E-16	Up
Gm15433	2.152257782	3.220171739	7.58E-07	8.87E-06	Up
Fam187b	2.151285625	1.313207727	0.25000915	0.504324495	Stable
Gm11772	2.147634849	1.847824077	0.038587981	0.122281381	Stable
Trem2	2.144917989	8.423739075	1.99E-96	1.66E-93	Up
Pltp	2.143423195	7.171728003	1.30E-59	4.28E-57	Up
Hfe	2.138502634	3.227061318	4.56E-07	5.55E-06	Up
Mfhas1	2.137010556	1.440907916	0.218767157	0.457754044	Stable
Gm4673	2.135725989	1.377112193	0.37501525	0.660869948	Stable
Greb1	2.13362773	1.754145084	0.065447381	0.185096843	Stable
Gm12708	2.132027936	2.278238752	0.00434849	0.019982751	Up
Dpp10	2.129568769	1.520550397	0.125016013	0.303274039	Stable
2900089D17Rik	2.127480014	1.643003092	0.070325844	0.196269765	Stable
Gm48358	2.127063404	2.196756392	0.00257976	0.012725501	Up
Mettl27	2.126590664	2.34708398	0.001546199	0.008188613	Up
Ypel2	2.125201397	1.95700712	0.012946773	0.049899826	Up
Gsg1	2.122880279	1.842083756	0.038587981	0.122281381	Stable
Ssc4d	2.119060644	2.022521876	0.021282951	0.075575539	Stable
Gdf9	2.111517714	1.324275641	0.25000915	0.504324495	Stable
Lrfn3	2.105317665	1.388495308	0.37501525	0.660869948	Stable
Gm43254	2.087066002	1.38788426	0.37501525	0.660869948	Stable
Zeb2os	2.079649383	2.601952379	0.000536325	0.003288967	Up
Gm10182	2.076448825	6.093468619	3.20E-12	9.19E-11	Up
Cxcl16	2.075856787	4.697139229	2.46E-18	1.31E-16	Up
Tnfrsf8	2.074980858	1.653110416	0.070325844	0.196269765	Stable
Gm42462	2.074857834	1.375499677	0.37501525	0.660869948	Stable
Cfb	2.073780542	1.963843781	0.035172514	0.113416353	Stable
Fabp3	2.067707301	3.27282713	7.63E-07	8.93E-06	Up
Ifit3	2.064167315	2.726086093	0.00019168	0.001312316	Up
Csprs	2.061962234	3.14247993	3.41E-06	3.51E-05	Up
Tmem176b	2.061664354	7.408678021	2.81E-63	1.08E-60	Up
Src	2.057300475	3.006350022	1.53E-05	0.000136754	Up
Icos	2.048674281	1.306348787	0.25000915	0.504324495	Stable
Mcemp1	2.045340405	1.926426291	0.012946773	0.049899826	Up
Ccl6	2.043170065	2.726161847	0.000313455	0.002035875	Up
Shld1	2.038437793	2.455669967	0.001516304	0.008051353	Up
Trim34a	2.036436411	2.121105459	0.007544109	0.031962666	Up
Ptafr	2.036224833	3.166139585	3.41E-06	3.51E-05	Up
C1rl	2.029280722	2.06817685	0.012734693	0.049270016	Up
Ankrd37	2.025076661	4.455199112	5.69E-15	2.23E-13	Up
Gbp2	2.024316278	1.427033113	0.218767157	0.457754044	Stable
Zmynd15	2.022753349	1.948417706	0.035172514	0.113416353	Stable
Cd300ld3	2.022699415	5.530456722	3.72E-31	4.05E-29	Up
Rps6ka2	2.022080318	1.95007848	0.035172514	0.113416353	Stable
Slc28a2	2.021959943	2.099548631	0.007544109	0.031962666	Up
Cracr2b	2.020616397	2.812596334	0.000182795	0.00126123	Up
Gm5063	2.016583398	1.496785125	0.218767157	0.457754044	Stable
Gpnmb	2.000778068	9.921869259	1.28E-153	2.59E-150	Up
Inpp5j	2.000133542	1.198437155	0.5000061	0.793135081	Stable
Dagla	1.993786513	1.458268968	0.218767157	0.457754044	Stable
Dpep2	1.990758579	4.505779181	5.38E-15	2.12E-13	Up
Slfn4	1.986265312	6.979547075	1.90E-52	5.61E-50	Up
Lmo2	1.985526831	5.176698527	4.73E-24	3.58E-22	Up
Nckipsd	1.984142289	4.528544414	0.000848815	0.004895972	Up
Gm6012	1.981461607	1.574930011	0.125016013	0.303274039	Stable
Gm45237	1.975710373	1.360227898	0.37501525	0.660869948	Stable
Anxa1	1.975649935	7.454127724	1.14E-63	4.51E-61	Up
Gm28809	1.973102335	3.234089453	5.16E-06	5.13E-05	Up
Slc39a8	1.972899077	1.458480474	0.218767157	0.457754044	Stable
Nacc2	1.964104275	2.049787752	0.012734693	0.049270016	Up
Lpl	1.961498855	8.35445327	5.34E-48	1.40E-45	Up
Gm48365	1.96018504	1.594119061	0.070325844	0.196269765	Stable
Fsd1l	1.955561555	1.870557929	0.022471161	0.078807546	Stable
Lncppara	1.952153714	1.611826707	0.070325844	0.196269765	Stable
Spib	1.951186842	1.342851322	0.37501525	0.660869948	Stable
Tnip3	1.950929707	5.814313204	3.87E-34	5.12E-32	Up
Gm10575	1.942467436	1.363326049	0.37501525	0.660869948	Stable
Fah	1.941807886	2.90747919	0.000106476	0.000775821	Up
Slc15a4	1.939361801	5.807267085	8.13E-05	0.000607724	Up
G430095P16Rik	1.936675432	3.33773042	1.90E-06	2.05E-05	Up
Clec10a	1.927806934	3.7269851	2.11E-08	3.30E-07	Up
Egr1	1.925131882	3.805062432	4.91E-09	8.61E-08	Up
Egr2	1.920771208	2.061812313	0.012734693	0.049270016	Up
C130013H08Rik	1.918922603	1.423492776	0.37501525	0.660869948	Stable
Klf6	1.916602776	4.550775311	7.90E-15	3.09E-13	Up
Ifi203	1.916412294	5.941589437	5.15E-32	6.09E-30	Up
Prodh	1.915496956	1.423372975	0.37501525	0.660869948	Stable
Gm5086	1.914934396	1.733665344	0.109396446	0.274401138	Stable
Nr3c2	1.914052595	1.179035234	0.5000061	0.793135081	Stable
Atf5	1.914027247	4.838634967	7.96E-18	4.03E-16	Up
1700029I15Rik	1.908981162	1.680946645	0.109396446	0.274401138	Stable
Frmd4a	1.908575246	3.582293309	3.68E-07	4.59E-06	Up
Rasgrp4	1.904211869	2.566913588	0.000879794	0.005038967	Up
Ddx60	1.902351184	2.07461554	0.012734693	0.049270016	Up
Lrriq3	1.902204593	1.760361575	0.065447381	0.185096843	Stable
Cttn	1.9021335	1.320994738	0.62500915	0.902544973	Stable
Ifi44l	1.902022382	4.3349331	1.64E-12	4.97E-11	Up
Rn7s2	1.901441456	6.660603772	1.27E-14	4.79E-13	Up
Rn7s1	1.901441456	6.660603772	1.27E-14	4.79E-13	Up
Brd8dc	1.897054844	1.502314078	0.218767157	0.457754044	Stable
P2ry6	1.895540208	5.031065767	3.58E-20	2.22E-18	Up
Hacd4	1.891622513	3.465723294	1.05E-06	1.20E-05	Up
Slc22a4	1.887823136	1.503726519	0.218767157	0.457754044	Stable
Mpp1	1.887173165	6.049602084	3.29E-31	3.62E-29	Up
Disp3	1.88615092	1.344107934	0.62500915	0.902544973	Stable
AU022793	1.883331315	4.487335089	8.34E-14	2.89E-12	Up
Rnf217	1.882398195	1.909222376	0.057393919	0.167294656	Stable
Pcdhgc3	1.878151306	3.495946453	4.14E-07	5.11E-06	Up
Gmfg	1.874380513	5.676990287	8.56E-31	9.06E-29	Up
Eif3s6-ps2	1.86971027	1.248225745	0.5000061	0.793135081	Stable
Saa3	1.86896914	5.916521853	5.43E-31	5.88E-29	Up
Bst1	1.867036506	4.525116821	4.98E-14	1.75E-12	Up
Pde8b	1.864113283	4.41926978	8.67E-13	2.70E-11	Up
Utrn	1.860569881	3.178168032	2.10E-05	0.000180859	Up
Il7r	1.855164561	3.332330359	7.13E-06	6.86E-05	Up
Gm7592	1.855041758	3.491153181	6.61E-07	7.79E-06	Up
Fcgr4	1.851305578	4.759974047	5.06E-16	2.19E-14	Up
Fbxw10	1.85031807	1.371989738	0.37501525	0.660869948	Stable
Smco3	1.850092113	2.103184931	0.030901735	0.102155211	Stable
Trim21	1.850045788	2.653740977	0.000823357	0.004770487	Up
Tlr2	1.847492238	6.218761156	2.90E-32	3.51E-30	Up
Chst10	1.844056932	5.394162674	9.21E-25	7.37E-23	Up
Trpm1	1.843568054	2.731247572	0.000754887	0.004422593	Up
Dhrs4	1.836822208	3.541253561	3.90E-07	4.84E-06	Up
Dnmt3aos	1.835923401	1.464137749	0.218767157	0.457754044	Stable
Chd5	1.827073897	1.907915986	0.110600407	0.276588842	Stable
Catsperd	1.823253571	1.19729299	0.5000061	0.793135081	Stable
Gm38345	1.817708309	2.113554785	0.030901735	0.102155211	Stable
Gm33142	1.816828471	1.424109987	0.37501525	0.660869948	Stable
Mgst3	1.816550529	5.67788262	2.52E-29	2.55E-27	Up
Klhl35	1.814989737	1.477233437	0.218767157	0.457754044	Stable
2810428J06Rik	1.809662208	1.327311894	0.62500915	0.902544973	Stable
Mcoln2	1.808911079	4.125008401	4.69E-10	9.88E-09	Up
9230102O04Rik	1.805715152	2.000418563	0.035172514	0.113416353	Stable
Arpin	1.802421345	4.045183741	1.35E-09	2.60E-08	Up
Msrb2	1.80111289	2.033186524	0.021282951	0.075575539	Stable
Hck	1.789383257	5.018524514	4.05E-18	2.12E-16	Up
Tns1	1.788404456	1.406109102	0.37501525	0.660869948	Stable
Gm10134	1.778363281	3.220786375	3.03E-05	0.000251613	Up
Gm48768	1.775601564	1.44082793	0.37501525	0.660869948	Stable
Igfbp4	1.773275937	5.499132823	5.11E-25	4.16E-23	Up
F10	1.771932486	1.373618891	0.37501525	0.660869948	Stable
Ephx1	1.771021779	5.890815028	6.68E-29	6.44E-27	Up
Fcer1g	1.768750816	8.530190064	8.15E-76	5.25E-73	Up
Gyg	1.768048533	6.66038744	1.24E-37	1.91E-35	Up
Gdpd1	1.767599461	4.255701708	6.18E-11	1.51E-09	Up
H2bc8	1.766721516	3.039531877	0.000142596	0.001010432	Up
Rtp4	1.765202604	5.367656858	7.14E-23	5.16E-21	Up
Slc12a5	1.763953137	2.187324547	0.011827856	0.046510647	Up
Gm2574	1.763646129	1.849111647	0.092310713	0.241861235	Stable
Aif1	1.762988006	3.457967367	3.79E-06	3.86E-05	Up
Gm37305	1.762003124	1.615740481	0.179711519	0.397513914	Stable
Tspan10	1.761302944	2.175552484	0.019224347	0.069413361	Stable
Aven	1.758012238	3.288674099	1.76E-05	0.000155165	Up
Gpr84	1.755409086	3.951029193	1.36E-08	2.21E-07	Up
Nagk	1.750182677	5.243726254	1.31E-20	8.37E-19	Up
Itgax	1.745592722	2.290441583	0.010632598	0.042735445	Up
Pgm5	1.74426389	1.746570656	0.109396446	0.274401138	Stable
Gm49339	1.74402616	7.968054412	1.32E-61	4.46E-59	Up
Arhgef3	1.74272097	2.159770232	0.019224347	0.069413361	Stable
Tmem154	1.738747128	3.660187942	4.81E-07	5.83E-06	Up
Zfp462	1.737964834	3.026128369	0.000223152	0.001498822	Up
Gm6377	1.733770325	1.83851017	0.092310713	0.241861235	Stable
Agmo	1.731855636	3.942088084	2.12E-08	3.31E-07	Up
Tmem71	1.729700726	1.63146	0.179711519	0.397513914	Stable
Psen2	1.729465725	5.238404434	3.12E-20	1.95E-18	Up
Gm56350	1.727341205	1.453740522	0.218767157	0.457754044	Stable
Pram1	1.725506859	1.95490952	0.035172514	0.113416353	Stable
Krtcap3	1.719842266	2.640621973	0.001321569	0.007173218	Up
Sash3	1.718292833	1.377308278	0.37501525	0.660869948	Stable
Fgd4	1.713540904	4.007193818	1.73E-08	2.76E-07	Up
Ccdc166	1.7131348	2.052621262	0.049064789	0.147381557	Stable
Ranbp3l	1.711434221	4.336851332	7.35E-11	1.78E-09	Up
Ifitm1	1.710507339	1.643301847	0.179711519	0.397513914	Stable
Gm48505	1.71050646	1.373042515	0.37501525	0.660869948	Stable
Pigz	1.708195592	1.375595015	0.37501525	0.660869948	Stable
Gm40723	1.707348481	2.972233531	0.000537449	0.003292734	Up
Cysltr1	1.707137592	3.655555379	7.48E-07	8.77E-06	Up
Adam1a	1.704522039	1.305292843	0.62500915	0.902544973	Stable
Cfap126	1.703372546	2.357121326	0.006618388	0.028578853	Up
Gvin2	1.703014686	4.259105354	4.57E-10	9.66E-09	Up
Gm19605	1.702783618	2.795804415	0.001067844	0.005958064	Up
Fignl2	1.702583457	1.386453167	0.37501525	0.660869948	Stable
Gm46349	1.70202639	2.311051282	0.010632598	0.042735445	Up
Ampd3	1.697487668	4.04823191	1.02E-08	1.68E-07	Up
Nlrp1b	1.695142812	3.422189698	9.17E-06	8.61E-05	Up
Gm28151	1.695087573	1.86461741	0.092310713	0.241861235	Stable
Rmdn2	1.694346107	2.273774036	0.016914866	0.062442689	Stable
Carmil1	1.692500307	1.551823668	0.125016013	0.303274039	Stable
Abcc2	1.690227675	1.201909246	0.5000061	0.793135081	Stable
Gm10553	1.689189545	1.776902718	0.065447381	0.185096843	Stable
Tnfsf12	1.688371572	3.102535777	0.000128144	0.000914888	Up
Mettl25	1.686760413	2.609891821	0.002106467	0.010661735	Up
Myadml2	1.684238925	2.860072482	0.00094342	0.005354483	Up
Lrp11	1.682375316	2.448900427	0.005932526	0.026013539	Up
Zfp945	1.682082656	2.174312312	0.019224347	0.069413361	Stable
Tbxas1	1.681002056	1.467027892	0.218767157	0.457754044	Stable
Ptpdc1	1.678692888	1.288919025	0.62500915	0.902544973	Stable
Rasgef1b	1.67568292	3.746936183	3.94E-07	4.89E-06	Up
C130050O18Rik	1.673477088	4.286273972	6.29E-10	1.29E-08	Up
A530040E14Rik	1.672083754	3.42229897	9.17E-06	8.61E-05	Up
Dio2	1.670416805	1.177980111	0.5000061	0.793135081	Stable
Ctdsp2	1.670323366	4.220504926	1.20E-09	2.34E-08	Up
Tle6	1.66883351	4.108749402	8.17E-09	1.37E-07	Up
Gbgt1	1.666919393	3.250166016	6.57E-05	0.000503199	Up
Fam107b	1.666514226	3.543692444	4.76E-06	4.76E-05	Up
Ifi203-ps	1.664937522	1.68153711	0.179711519	0.397513914	Stable
Srpk3	1.662145862	1.699943923	0.109396446	0.274401138	Stable
Gbp9	1.660099826	1.759919247	0.109396446	0.274401138	Stable
Trim62	1.659508983	1.171769183	0.5000061	0.793135081	Stable
Gm33370	1.658206346	4.589794421	3.42E-12	9.79E-11	Up
Acp2	1.657951038	4.226720087	1.20E-09	2.34E-08	Up
Nab2	1.657526971	4.348619919	3.30E-10	7.16E-09	Up
Zfp213	1.654516394	1.577522391	0.289086519	0.558495546	Stable
Pcdhga1	1.651383445	1.326992194	0.62500915	0.902544973	Stable
Lpcat2	1.646959112	4.554095898	8.87E-12	2.39E-10	Up
Parp14	1.645067062	3.97451321	6.26E-08	8.98E-07	Up
Ticam2	1.639123203	4.261944045	1.46E-09	2.80E-08	Up
Rgl3	1.638859732	2.964910072	0.000537449	0.003292734	Up
Rnf128	1.638612637	4.764670321	1.42E-13	4.82E-12	Up
Gm5069	1.637518864	1.311556208	0.62500915	0.902544973	Stable
Chst11	1.636899385	1.622868447	0.179711519	0.397513914	Stable
Rapgef2	1.633489362	3.906191425	1.64E-07	2.19E-06	Up
F9	1.633451413	2.034259786	0.049064789	0.147381557	Stable
Tmem176a	1.63274854	5.559474104	7.51E-23	5.41E-21	Up
Selenbp1	1.631112747	6.001599233	1.98E-24	1.54E-22	Up
Rbm3os	1.63053955	1.344608579	0.62500915	0.902544973	Stable
Sh3kbp1	1.630258975	4.430437325	7.45E-11	1.80E-09	Up
Ap4s1	1.629731299	2.831684879	0.001454351	0.007789516	Up
Dchs1	1.624694581	1.39912319	0.37501525	0.660869948	Stable
Hhex	1.623426342	4.242858742	3.37E-09	6.12E-08	Up
Fkrp	1.622970062	3.205836609	0.000154675	0.001086788	Up
Tyw3	1.620017565	2.242621022	0.026622642	0.090391971	Stable
Zfp362	1.618918383	3.250159667	6.57E-05	0.000503199	Up
Glb1l	1.618648461	4.326112224	1.59E-07	2.13E-06	Up
Zfp647	1.615825466	1.739519833	0.109396446	0.274401138	Stable
Rn18s-rs5	1.61546212	11.33737336	4.01E-33	5.08E-31	Up
Gm47813	1.614383251	1.633579951	0.179711519	0.397513914	Stable
Gm43197	1.614198731	3.120342507	0.000269727	0.001777942	Up
Fstl5	1.611061233	1.412413588	0.37501525	0.660869948	Stable
Tesmin	1.6105254	1.293721624	0.62500915	0.902544973	Stable
BC106179	1.610081878	1.172730417	0.5000061	0.793135081	Stable
Ajuba	1.60955697	1.513010138	0.218767157	0.457754044	Stable
Ifitm6	1.609183116	7.411633587	1.43E-39	2.64E-37	Up
Gpr132	1.60696097	4.101784871	1.90E-08	2.99E-07	Up
Adamts13	1.604791027	1.205085232	0.5000061	0.793135081	Stable
Ceacam1	1.604675059	3.320546756	3.79E-05	0.000307791	Up
4930547M16Rik	1.603258263	1.429780037	0.37501525	0.660869948	Stable
F8	1.603248795	1.427373405	0.37501525	0.660869948	Stable
Fam241a	1.602960379	3.596718602	4.24E-06	4.28E-05	Up
Lgals3bp	1.599848843	7.266148382	6.88E-38	1.10E-35	Up
Afap1l1	1.598829929	1.523554506	0.218767157	0.457754044	Stable
E230025N22Rik	1.597768671	1.606264483	0.289086519	0.558495546	Stable
Psme2b	1.597520645	3.070102374	0.000307116	0.002006658	Up
Ccdc125	1.595197579	1.356763622	0.62500915	0.902544973	Stable
Sulf2	1.593344985	1.15962515	0.5000061	0.793135081	Stable
Lrmda	1.589504049	4.04253904	4.94E-08	7.22E-07	Up
Gvin-ps7	1.589141304	3.96132344	9.55E-08	1.34E-06	Up
Hexim2	1.588317808	3.060473517	0.000307116	0.002006658	Up
Mndal	1.588217926	6.900991704	1.00E-33	1.29E-31	Up
Slc2a6	1.587056496	5.913753306	1.21E-23	9.03E-22	Up
Gm43667	1.583790712	1.524504543	0.218767157	0.457754044	Stable
Tnfsfm13	1.583082837	2.028089003	0.076841205	0.209421839	Stable
Plxdc1	1.580742922	3.322901299	7.78E-05	0.000584612	Up
Hmgn2-ps	1.579887489	3.650881066	5.02E-06	5.01E-05	Up
Nlrp1a	1.574674074	1.269384767	0.62500915	0.902544973	Stable
Cerk	1.574408136	5.32992634	2.18E-18	1.17E-16	Up
Cxcl2	1.574044871	5.526072548	3.00E-21	1.99E-19	Up
Stk19-ps1	1.573912065	2.156531383	0.04141382	0.128992672	Stable
Csf2ra	1.563481625	5.936495025	3.30E-17	1.59E-15	Up
Susd3	1.563259375	5.313939715	3.69E-17	1.77E-15	Up
Apol10b	1.56216715	1.169491046	0.5000061	0.793135081	Stable
Peg13	1.561531792	2.125260881	0.030901735	0.102155211	Stable
Gm47015	1.559147626	3.965680003	2.93E-07	3.75E-06	Up
Pdk2	1.557808966	2.689627108	0.005998555	0.026254331	Up
A430105J06Rik	1.554182537	1.350782336	0.62500915	0.902544973	Stable
Mmp9	1.553772682	2.74261886	0.002568777	0.012702273	Up
Nrn1	1.55306245	1.556252229	0.289086519	0.558495546	Stable
Mypopos	1.551105533	3.545006914	1.50E-05	0.000133915	Up
Ercc1	1.548818946	3.791997012	2.23E-06	2.38E-05	Up
Tnfsf9	1.548291034	5.505342072	2.26E-20	1.41E-18	Up
Gm47920	1.546445988	1.313527096	0.62500915	0.902544973	Stable
Il4i1	1.541212885	1.668616834	0.179711519	0.397513914	Stable
Gm7162	1.539993278	2.050791701	0.049064789	0.147381557	Stable
Rasgrp3	1.537561404	6.799420417	1.82E-30	1.90E-28	Up
2500004C02Rik	1.537280627	1.628267073	0.179711519	0.397513914	Stable
Slc9a4	1.535150478	3.757532232	2.55E-06	2.70E-05	Up
Fmo5	1.533652795	1.634139841	0.179711519	0.397513914	Stable
App	1.532459247	6.876502621	1.33E-32	1.66E-30	Up
Il10rb	1.532261228	5.017149569	1.99E-14	7.26E-13	Up
Gm50103	1.530216062	1.4593147	0.218767157	0.457754044	Stable
Gm44950	1.528415085	2.094096777	0.049064789	0.147381557	Stable
Gm42959	1.523892993	6.130425347	2.48E-08	3.82E-07	Up
Aatk	1.5234386	2.406112657	0.014647983	0.055558319	Stable
Gm37768	1.522699388	1.457903241	0.37501525	0.660869948	Stable
Magi3	1.520772832	1.19216619	0.5000061	0.793135081	Stable
A630001O12Rik	1.517664459	1.368105686	0.37501525	0.660869948	Stable
Frk	1.517003417	1.564556756	0.289086519	0.558495546	Stable
Gm14401	1.516210417	1.68213852	0.179711519	0.397513914	Stable
Ttc39a	1.51245552	3.248304393	0.000204764	0.001389807	Up
Map3k6	1.508985284	1.956719521	0.118502781	0.291971733	Stable
Gm49064	1.507409563	1.91658789	0.092310713	0.241861235	Stable
Gm16026	1.501139042	2.632778118	0.004559276	0.020729566	Up
Gm15445	1.498843606	1.666846224	0.179711519	0.397513914	Stable
Gm31834	1.498196754	1.298868796	0.62500915	0.902544973	Stable
Gm10425	1.497063013	1.397439182	0.37501525	0.660869948	Stable
Gm28187	1.496941361	3.81457661	2.90E-06	3.05E-05	Up
Als2cl	1.49617984	3.760596569	7.43E-06	7.12E-05	Up
Cryzl2	1.495002946	1.314813644	0.62500915	0.902544973	Stable
Cdo1	1.492105805	1.492429009	0.218767157	0.457754044	Stable
Gm10335	1.491922635	3.551297938	9.30E-05	0.000687643	Up
Adnp	1.491535303	2.375372817	0.014647983	0.055558319	Stable
Rcbtb2	1.490776992	4.105240923	1.14E-07	1.58E-06	Up
Plk2	1.490402756	4.460421189	1.20E-09	2.35E-08	Up
Setmar	1.488865236	2.031797205	0.076841205	0.209421839	Stable
Nod1	1.487833027	1.541923531	0.453145015	0.747046682	Stable
C8g	1.487259479	1.671621857	0.179711519	0.397513914	Stable
Irf6	1.487255052	1.240306283	0.5000061	0.793135081	Stable
Gm38188	1.487104757	1.722199523	0.109396446	0.274401138	Stable
Hsd17b14	1.486826415	4.065357729	1.96E-07	2.59E-06	Up
Vamp8	1.486742609	6.279222212	3.45E-22	2.39E-20	Up
Copz2	1.4844078	2.491837746	0.012555647	0.048830578	Up
Plscr1	1.483952421	4.357344594	5.96E-09	1.03E-07	Up
Gbp2b	1.483373005	1.350515949	0.62500915	0.902544973	Stable
Osgin1	1.483319685	2.523242642	0.016143827	0.060192137	Stable
Dnhd1	1.482406871	1.970331365	0.118502781	0.291971733	Stable
Actg1	1.480592469	8.871373702	1.00E-64	4.07E-62	Up
Disc1	1.479887084	1.246024308	0.5000061	0.793135081	Stable
Ttc23	1.478709359	1.690781571	0.179711519	0.397513914	Stable
Cd180	1.477967356	5.575961035	8.54E-20	5.08E-18	Up
9930111J21Rik2	1.474979681	4.098278298	1.70E-07	2.27E-06	Up
Zfp882	1.473471255	1.268477991	1	1	Stable
Fut7	1.470759282	2.450693748	0.019176668	0.069311843	Stable
Ankrd34a	1.467607746	2.439916281	0.019176668	0.069311843	Stable
Acot11	1.467066877	2.095973347	0.049064789	0.147381557	Stable
Gng4	1.464386422	1.234782339	0.5000061	0.793135081	Stable
Ndst1	1.464001011	2.731790214	0.003940849	0.018383711	Up
Ifit1	1.463258332	2.349603105	0.022675228	0.079138149	Stable
Rabl2	1.458567867	3.063286896	0.000939499	0.005334367	Up
Ighd	1.458160305	2.022050699	0.076841205	0.209421839	Stable
Gbe1	1.457362946	4.583703498	5.99E-10	1.24E-08	Up
Gm37960	1.4540993	1.323338357	0.62500915	0.902544973	Stable
Mx1	1.451892772	1.390144713	0.37501525	0.660869948	Stable
Mycbp	1.450997075	4.208319527	0.000216368	0.001461565	Up
Clcn4	1.450944026	3.873099949	2.52E-06	2.67E-05	Up
Zc4h2	1.450698356	2.424425853	0.019176668	0.069311843	Stable
Slc22a15	1.449956315	1.455282564	0.37501525	0.660869948	Stable
Egln1	1.447573188	4.101663159	3.24E-07	4.12E-06	Up
Kcnab1	1.446583846	1.291113243	0.62500915	0.902544973	Stable
Ltc4s	1.446018676	5.138546194	2.84E-14	1.03E-12	Up
Tmem260	1.444647367	3.56040681	5.62E-05	0.000436533	Up
Ifngr1	1.440049475	4.847761483	1.23E-11	3.27E-10	Up
Tmem273	1.43921355	3.749506656	1.10E-05	0.000101411	Up
Cyb561d2	1.439001639	3.429022771	8.83E-05	0.000655636	Up
Dock1	1.435311603	3.738566107	1.10E-05	0.000101411	Up
Ctss	1.434403549	9.684024899	2.73E-70	1.38E-67	Up
Usp18	1.433527246	5.23772564	5.64E-15	2.22E-13	Up
Apobec1	1.433041296	7.690494761	1.10E-37	1.71E-35	Up
Clec4n	1.431096642	2.096499401	0.096288729	0.249516157	Stable
Wdr27	1.430296809	2.068440254	0.049064789	0.147381557	Stable
Zfp85os	1.430101139	1.275854324	0.62500915	0.902544973	Stable
Zfp658	1.428355885	2.379170933	0.028984272	0.097061697	Stable
Gm44751	1.427883215	1.226185613	0.5000061	0.793135081	Stable
Abcd1	1.427758544	4.594722943	7.64E-10	1.55E-08	Up
Pcolce	1.42759816	1.548515647	0.453145015	0.747046682	Stable
Golph3l	1.42463194	5.498370844	8.83E-18	4.45E-16	Up
Tssk4	1.424221036	1.33347316	0.62500915	0.902544973	Stable
Cox20	1.4241476	6.000126082	1.21E-18	6.62E-17	Up
Irgm1	1.422179989	4.849076971	1.80E-11	4.71E-10	Up
Gm14762	1.419117032	1.182309162	0.5000061	0.793135081	Stable
Cd14	1.418733392	9.274894985	1.45E-62	5.28E-60	Up
Ncf4	1.417832329	7.028788094	2.70E-28	2.52E-26	Up
Idh1	1.416823562	7.197557276	1.52E-32	1.88E-30	Up
Cdc42ep2	1.416781561	1.797594121	0.146025581	0.341215917	Stable
mt-Cytb	1.41630895	12.14012464	2.70E-11	6.85E-10	Up
Steap3	1.415857041	4.240441043	1.22E-07	1.68E-06	Up
Gm37292	1.414479428	1.6064243	0.289086519	0.558495546	Stable
Tgfbr1	1.414087528	3.722004577	2.40E-05	0.000203446	Up
Pid1	1.413982031	6.27793773	6.94E-22	4.73E-20	Up
Lars2	1.412651932	6.464878999	6.90E-21	4.53E-19	Up
Gm17122	1.412203225	4.076108423	0.00074471	0.004370201	Up
Gpr176	1.411200315	1.806353967	0.146025581	0.341215917	Stable
Tmem238	1.408973578	1.382348578	0.37501525	0.660869948	Stable
Egr3	1.407972771	2.231376604	0.052510045	0.155880259	Stable
Mgst2	1.407237045	6.113194801	1.77E-19	1.03E-17	Up
Cul9	1.407031696	3.062075667	0.000939499	0.005334367	Up
Mblac1	1.406675405	1.819161304	0.146025581	0.341215917	Stable
P2rx7	1.405608144	4.134773486	4.12E-07	5.10E-06	Up
Crebrf	1.405354111	3.298734718	0.000499473	0.003091062	Up
Trim12c	1.404456971	3.628100012	3.26E-05	0.000268632	Up
Zfp335os	1.404436409	1.453990884	0.37501525	0.660869948	Stable
Tyrobp	1.404285886	9.353826688	6.69E-47	1.63E-44	Up
Bcl2l1	1.403856382	6.099831392	8.91E-20	5.29E-18	Up
Reep3	1.402633488	4.235954388	1.22E-07	1.68E-06	Up
1700034H15Rik	1.402320846	1.789741545	0.250062675	0.504324495	Stable
Pdgfb	1.402187174	4.063546964	1.51E-06	1.66E-05	Up
Selenbp2	1.401665123	2.780614529	0.005107636	0.022863367	Up
Slc35a5	1.401274355	3.200463113	0.000688389	0.004095653	Up
B230377A18Rik	1.401128068	1.221257034	0.5000061	0.793135081	Stable
Bmf	1.39976246	3.01569322	0.002094259	0.010622707	Up
Slc25a18	1.399142246	1.33199457	0.62500915	0.902544973	Stable
Msr1	1.397095414	5.616956945	1.44E-18	7.78E-17	Up
Adh7	1.396522572	2.30606793	0.034714626	0.112323216	Stable
St7l	1.395541478	4.824608044	5.61E-11	1.38E-09	Up
Alox5	1.395440084	5.657578249	4.40E-19	2.48E-17	Up
Myoz1	1.394716592	2.778542848	0.005107636	0.022863367	Up
Ccdc96	1.394457277	1.27594126	0.62500915	0.902544973	Stable
Nmi	1.394303761	4.446887061	1.99E-08	3.11E-07	Up
Spata13	1.394185373	4.212529289	2.61E-07	3.38E-06	Up
Anxa4	1.394168592	7.400898079	7.71E-35	1.06E-32	Up
Jade2	1.394113192	3.55049226	8.28E-05	0.000618719	Up
Spi1	1.392858961	7.118502235	1.89E-24	1.48E-22	Up
Gm14760	1.391117591	1.978622924	0.118502781	0.291971733	Stable
Pianp	1.390930341	5.947655816	8.33E-15	3.24E-13	Up
Slfn9	1.390164305	3.748266381	2.05E-05	0.000176761	Up
Ppef2	1.389241493	1.220720806	0.5000061	0.793135081	Stable
Gm9920	1.387868993	1.407744334	0.37501525	0.660869948	Stable
Dnase1	1.386369716	1.737955107	0.226593953	0.470105329	Stable
Calhm2	1.385212453	3.382246049	0.000288698	0.001891552	Up
Krcc1	1.384893251	5.327526268	4.32E-15	1.72E-13	Up
6330403L08Rik	1.384820275	1.505005406	0.453145015	0.747046682	Stable
Gm11769	1.382979241	1.494159407	0.453145015	0.747046682	Stable
Gm42517	1.382635856	1.272027667	1	1	Stable
Lpar6	1.3821323	2.771039658	0.005107636	0.022863367	Up
Gm29094	1.381328281	1.924495054	0.179602698	0.397513914	Stable
Gm38309	1.380233334	1.403360269	0.37501525	0.660869948	Stable
Vamp7-ps	1.379450311	2.208987354	0.04141382	0.128992672	Stable
Gm20712	1.378570023	1.17677075	0.5000061	0.793135081	Stable
Zc3h7b	1.376545805	3.393249089	0.000195438	0.001333948	Up
Prelid2	1.376052588	5.109785278	5.07E-13	1.64E-11	Up
Cstad	1.374590948	1.395323761	0.37501525	0.660869948	Stable
Iba57	1.374013139	1.821500184	0.146025581	0.341215917	Stable
Phf11a	1.373504302	1.929809078	0.179602698	0.397513914	Stable
Mindy1	1.373492977	5.882388773	1.31E-19	7.65E-18	Up
Gys1	1.372539811	5.458349668	3.73E-16	1.63E-14	Up
Ttc30b	1.371340009	1.972888188	0.118502781	0.291971733	Stable
Zfp358	1.370404193	3.022385031	0.002094259	0.010622707	Up
Tox2	1.367279265	1.703641943	0.343780023	0.627922475	Stable
Ptchd1	1.366727854	3.758962443	2.05E-05	0.000176761	Up
Tyms	1.364306396	5.394373453	2.05E-15	8.33E-14	Up
Capns2	1.363024844	1.410835842	0.37501525	0.660869948	Stable
Gm38037	1.361959264	1.227597002	0.5000061	0.793135081	Stable
Gm43481	1.35997481	1.534264753	0.453145015	0.747046682	Stable
Serpinb1c	1.359972719	4.25037921	2.24E-07	2.94E-06	Up
Zfp994	1.355977322	2.215735164	0.078391765	0.212544115	Stable
Gm4890	1.355680575	1.65947961	0.179711519	0.397513914	Stable
Slc28a2b	1.354916777	1.206070548	0.5000061	0.793135081	Stable
Gm15708	1.354239975	1.439444245	0.37501525	0.660869948	Stable
Gm29395	1.354213916	1.540425265	0.453145015	0.747046682	Stable
Ssc5d	1.354017048	1.681571511	0.179711519	0.397513914	Stable
Pde4b	1.350936214	3.402093158	0.000359928	0.002317536	Up
Slc39a2	1.350167533	1.568149539	0.289086519	0.558495546	Stable
Clec4d	1.349204711	6.848784102	9.02E-26	7.56E-24	Up
Ptms	1.349087499	8.002970511	4.00E-29	3.99E-27	Up
4933440N22Rik	1.348888056	1.311969212	0.62500915	0.902544973	Stable
9930022D16Rik	1.348032692	1.307554143	0.62500915	0.902544973	Stable
Pccb	1.347370042	3.895259535	8.74E-06	8.26E-05	Up
Slc10a3	1.343189197	3.672616847	7.46E-05	0.000563112	Up
Rusf1	1.342727257	3.659358894	6.02E-05	0.000465476	Up
Gm42879	1.342115207	1.230954199	1	1	Stable
Slc66a1	1.341088888	2.139153272	0.063598422	0.181717105	Stable
Dse	1.340938519	3.995839954	5.42E-06	5.35E-05	Up
Sdr42e1	1.340258842	2.784566003	0.009491975	0.038845011	Up
Gm19391	1.340244274	1.366919911	0.62500915	0.902544973	Stable
9130023H24Rik	1.337989747	2.196125866	0.078391765	0.212544115	Stable
Tmod4	1.33779709	2.030115621	0.076841205	0.209421839	Stable
B4galnt2	1.337476519	1.212431014	0.5000061	0.793135081	Stable
Apoc2	1.337015266	3.163122701	0.001501522	0.007987828	Up
Dock8	1.336228653	4.810956009	3.09E-10	6.77E-09	Up
Ifi202b	1.336056615	5.37529686	8.87E-15	3.44E-13	Up
Ripk1	1.335134195	4.277660602	3.45E-07	4.35E-06	Up
Rsl1	1.333701972	3.129023039	0.002197272	0.011054219	Up
Edaradd	1.33203534	1.141347823	1	1	Stable
Eldr	1.331668863	3.138125713	0.001501522	0.007987828	Up
Gm11425	1.331597588	3.189874513	0.00184805	0.009544665	Up
Lhpp	1.331104117	4.741751305	1.02E-09	2.03E-08	Up
H2-T24	1.326167903	5.397978188	9.36E-15	3.59E-13	Up
Siglec1	1.325577054	3.995599222	5.42E-06	5.35E-05	Up
Gm44550	1.325560434	1.173539677	0.5000061	0.793135081	Stable
Gm4787	1.325336318	1.310911261	0.62500915	0.902544973	Stable
Clec4e	1.324759914	5.822141984	8.35E-19	4.62E-17	Up
Zfyve28	1.324425336	1.776229164	0.226593953	0.470105329	Stable
Pgghg	1.324398907	3.058402782	0.002609861	0.012842693	Up
Cyp4f39	1.324236263	1.377879386	0.62500915	0.902544973	Stable
Bcl2	1.323758348	2.584268835	0.020085436	0.072027023	Stable
Frmd4b	1.322199266	5.397537894	9.36E-15	3.59E-13	Up
Gm49249	1.322076625	1.414862045	0.37501525	0.660869948	Stable
1700037C18Rik	1.322068126	2.164570333	0.063598422	0.181717105	Stable
Ugt1a7c	1.321891563	5.026511561	1.87E-11	4.85E-10	Up
Tor1aip1	1.319333673	4.933507787	8.42E-11	2.02E-09	Up
Lancl2	1.318244117	3.654543949	0.000108001	0.000784512	Up
H1f3	1.316468244	1.141968513	1	1	Stable
Spaca9	1.314729541	3.848347789	2.67E-05	0.000224525	Up
Pdgfrb	1.31353648	1.136224501	1	1	Stable
Ttyh2	1.31305676	4.562439507	2.34E-08	3.62E-07	Up
Gm10767	1.309483808	1.579626068	0.289086519	0.558495546	Stable
Leprot	1.30585273	4.744942569	1.81E-09	3.41E-08	Up
Gm9949	1.30575684	1.697440054	0.343780023	0.627922475	Stable
Ptrhd1	1.304435988	1.86630161	0.146025581	0.341215917	Stable
4732496C06Rik	1.303874042	1.69909163	0.343780023	0.627922475	Stable
Cmtm3	1.30304129	5.882753749	2.58E-17	1.26E-15	Up
Cnpy2	1.302257643	5.660857839	8.51E-17	3.90E-15	Up
Abhd12	1.301806408	5.81547488	2.19E-18	1.17E-16	Up
Rab2b	1.300326194	3.164505379	0.002675914	0.013119614	Up
Naaa	1.296843644	4.907974485	3.53E-10	7.63E-09	Up
Lyst	1.295266299	4.668270589	6.01E-09	1.03E-07	Up
Cd72	1.293383212	8.209255249	3.91E-28	3.59E-26	Up
Zdhhc8	1.292740793	2.276364425	0.052510045	0.155880259	Stable
Upp2	1.292529106	1.5037393	0.453145015	0.747046682	Stable
Mocs1	1.29221931	3.732057962	0.000110852	0.000803168	Up
Rgs1	1.291720641	6.462722295	1.30E-16	5.93E-15	Up
Gm42829	1.291671738	1.159117012	1	1	Stable
Trmt12	1.290565359	1.989372797	0.118502781	0.291971733	Stable
4833419F23Rik	1.290403984	1.707627415	0.343780023	0.627922475	Stable
Hmgn2	1.290276421	6.969420276	1.74E-23	1.29E-21	Up
Rab19	1.28983684	2.366656396	0.043316714	0.133627443	Stable
Pisd-ps2	1.289711015	1.418318744	0.37501525	0.660869948	Stable
Mppe1	1.289081213	3.797631608	4.54E-05	0.000361519	Up
Btd	1.287620474	3.304777249	0.001304391	0.007107201	Up
Lsr	1.286656331	1.165635422	1	1	Stable
Gm8437	1.285062646	1.696463975	0.343780023	0.627922475	Stable
Rftn1	1.284611138	4.432265791	1.88E-07	2.49E-06	Up
Dusp1	1.282449414	4.180795294	2.92E-06	3.06E-05	Up
Tmem42	1.281861204	2.240086871	0.078391765	0.212544115	Stable
Parp9	1.281856984	4.877222108	8.42E-10	1.68E-08	Up
Rab43	1.280305258	2.884134932	0.00793155	0.033265421	Up
Bnip3	1.279005168	7.360607752	1.30E-25	1.08E-23	Up
Mgat2	1.277765016	5.160541679	9.07E-12	2.44E-10	Up
Adam4	1.276228689	1.338892228	0.62500915	0.902544973	Stable
Gm43379	1.275157517	1.25120585	1	1	Stable
Bsn	1.272379903	2.021887128	0.143504605	0.337887898	Stable
4933431E20Rik	1.271547228	1.198541384	0.5000061	0.793135081	Stable
Rab13	1.269754188	3.595840739	0.000265401	0.001755142	Up
Dnm1	1.266335537	3.875737572	3.25E-05	0.000268016	Up
Creb3l1	1.265062241	1.667906155	0.179711519	0.397513914	Stable
Gm47469	1.265026755	3.672176202	0.000188207	0.001291034	Up
Plpp5	1.26483639	4.767266355	3.84E-09	6.88E-08	Up
Pik3cg	1.264668407	4.670718477	1.49E-08	2.41E-07	Up
Cbfa2t3	1.264598664	1.532573	0.453145015	0.747046682	Stable
Atg13	1.263663006	5.638231128	6.94E-16	2.96E-14	Up
Cyba	1.262377533	8.633266035	2.54E-39	4.55E-37	Up
H3f3a	1.261684456	9.122647744	5.10E-46	1.15E-43	Up
Plekhf1	1.260488188	1.603235066	0.289086519	0.558495546	Stable
C1qtnf12	1.260486418	2.016141899	0.118502781	0.291971733	Stable
Med16	1.259557089	3.318014536	0.00090206	0.005152756	Up
Gm36043	1.258704164	1.844094283	0.146025581	0.341215917	Stable
Cbx8	1.257518823	3.022761733	0.005528716	0.0244853	Up
Gm38020	1.25719083	1.289152505	0.62500915	0.902544973	Stable
Tanc1	1.256596268	3.839030596	3.84E-05	0.000311406	Up
Gm14416	1.255947108	1.592384354	0.289086519	0.558495546	Stable
Hsd17b11	1.255920313	5.053566965	1.17E-10	2.72E-09	Up
Pcdhgc4	1.255049174	2.260798796	0.052510045	0.155880259	Stable
Gtf2ird2	1.2537282	3.011874949	0.005528716	0.0244853	Up
Galnt10	1.253658212	2.261996192	0.052510045	0.155880259	Stable
Flna	1.252399021	7.208887018	2.42E-26	2.05E-24	Up
Gm4598	1.251993155	1.388985276	0.37501525	0.660869948	Stable
Pierce2	1.251746541	3.58534834	0.000265401	0.001755142	Up
Gm10524	1.251716606	2.210827587	0.078391765	0.212544115	Stable
Tagap	1.251246317	3.579110175	0.000380172	0.002432414	Up
Naglu	1.249635074	5.001932643	2.69E-10	5.95E-09	Up
Fry	1.249062378	2.456454159	0.052277332	0.155482548	Stable
Gm38293	1.248410808	1.544924418	0.453145015	0.747046682	Stable
B3gnt3	1.24733792	3.662036229	0.000268348	0.001771322	Up
Serinc3	1.24729212	8.770739172	1.72E-38	2.77E-36	Up
Stra6l	1.246823903	1.14861501	1	1	Stable
Zfp36l2	1.246608326	5.106056312	7.14E-11	1.74E-09	Up
Ankrd44	1.246577576	3.673261532	0.000188207	0.001291034	Up
Rnf149	1.245828245	5.797141246	4.46E-17	2.10E-15	Up
Shf	1.243510482	1.33373969	0.62500915	0.902544973	Stable
Csf2rb2	1.242895004	3.511014259	0.000646368	0.003874926	Up
Oscp1	1.242329591	2.248174233	0.078391765	0.212544115	Stable
Glipr1	1.242315139	7.609126473	5.83E-27	5.20E-25	Up
L1cam	1.241461443	2.799724484	0.009491975	0.038845011	Up
Sh2d3c	1.241190735	3.110365659	0.003194695	0.015394496	Up
Atad3aos	1.239762277	1.478212319	0.687511437	0.950762304	Stable
Zyx	1.238804264	4.270830091	1.77E-06	1.93E-05	Up
Gm16028	1.238553782	3.061434708	0.006616678	0.028578853	Up
Zfhx2	1.234800391	2.515505124	0.042811502	0.132340564	Stable
Mmp28	1.234486926	1.489836498	0.453145015	0.747046682	Stable
Pld1	1.232857415	2.686354752	0.016696669	0.061927557	Stable
Car11	1.232007763	2.142495656	0.096288729	0.249516157	Stable
Tmod1	1.229197591	2.788402106	0.013874604	0.053000238	Stable
Atp6v0d2	1.227532462	3.540869708	0.000768824	0.004483857	Up
Mfsd4b3-ps	1.225229052	1.17283378	1	1	Stable
Rin2	1.223353099	5.056766853	2.77E-10	6.10E-09	Up
mt-Nd2	1.22219461	11.46193236	4.43E-12	1.25E-10	Up
Gm16023	1.221639897	1.966582618	0.118502781	0.291971733	Stable
Gm43990	1.22121621	1.24789932	1	1	Stable
Dab2ip	1.221046029	1.103761559	1	1	Stable
Gm2396	1.219857029	1.179843216	0.5000061	0.793135081	Stable
Cd300ld	1.219535651	5.554019359	4.07E-14	1.44E-12	Up
Gm49441	1.219399148	2.279983686	0.093185288	0.243432607	Stable
Tshz3	1.216459549	2.642702816	0.02433557	0.08391331	Stable
Iqank1	1.216038878	1.315570691	0.62500915	0.902544973	Stable
Rilp	1.214894011	1.467295769	0.687511437	0.950762304	Stable
Tmem17	1.214462352	1.553071985	0.453145015	0.747046682	Stable
Gas8	1.213899931	3.783807676	0.000158901	0.001110975	Up
Gm14288	1.213085338	2.601522875	0.020085436	0.072027023	Stable
Ctse	1.212749746	3.168635569	0.002675914	0.013119614	Up
Nme3	1.212554934	4.008270056	2.36E-05	0.000200358	Up
Vim	1.212379395	9.532584744	5.57E-31	5.98E-29	Up
Gm45351	1.211925677	1.859074225	0.266884036	0.527809176	Stable
Dynll1	1.209552349	5.594443525	1.77E-14	6.58E-13	Up
Lztfl1	1.208722181	3.919318901	6.66E-05	0.00050802	Up
Cpt1b	1.208583426	1.529674848	0.453145015	0.747046682	Stable
Ttc7	1.208134045	4.725795453	3.08E-08	4.67E-07	Up
Rcsd1	1.206834092	4.661520419	5.09E-08	7.41E-07	Up
Gm48544	1.206448733	1.76612018	0.226593953	0.470105329	Stable
Gm48362	1.206300762	1.786674943	0.226593953	0.470105329	Stable
Stmn1	1.20596688	7.816764727	7.13E-25	5.74E-23	Up
Hexb	1.203789029	6.699965968	4.26E-17	2.01E-15	Up
Pax6	1.202913889	3.647165479	0.000380882	0.002434761	Up
Gm10643	1.200068847	1.198194078	0.5000061	0.793135081	Stable
6030400A10Rik	1.199818872	1.42266612	0.37501525	0.660869948	Stable
Wls	1.198329225	5.139062365	2.00E-10	4.52E-09	Up
S100a4	1.197416822	11.27497845	1.75E-18	9.41E-17	Up
Itgal	1.196198166	3.03189865	0.009420151	0.038584501	Up
Gm30329	1.196037545	1.943801809	0.179602698	0.397513914	Stable
Gm45137	1.195322908	1.239474356	1	1	Stable
Gm43457	1.194967609	1.224481438	1	1	Stable
1190005I06Rik	1.193969154	1.5542155	0.453145015	0.747046682	Stable
Ptpn7	1.193461954	5.553689113	1.32E-13	4.48E-12	Up
9930111J21Rik1	1.193225759	2.862248556	0.011528132	0.045686992	Up
Bach1	1.19106034	3.618749763	0.0005381	0.003294149	Up
Meis3	1.189450547	3.467598131	0.001299842	0.007087866	Up
Pgp	1.188628532	3.340581055	0.001569286	0.00829229	Up
Lrp12	1.187501616	3.832833536	0.0001334	0.000949069	Up
Nrbp1	1.187302253	5.177835142	1.03E-10	2.42E-09	Up
Gm20257	1.187122115	1.915965959	0.179602698	0.397513914	Stable
Fadd	1.186907751	2.270477747	0.093185288	0.243432607	Stable
Speg	1.186121397	5.180222234	1.69E-10	3.86E-09	Up
Nfyc	1.185825111	4.391922283	2.52E-06	2.67E-05	Up
Slc7a8	1.185748948	2.962801341	0.011374227	0.045190788	Up
Tex52	1.185176535	1.406848959	0.37501525	0.660869948	Stable
Gm7497	1.184376929	1.481225174	0.687511437	0.950762304	Stable
Clcn1	1.182720983	1.227209151	1	1	Stable
Gm45220	1.182590541	1.450935216	0.687511437	0.950762304	Stable
Limd2	1.182396838	5.370183808	6.02E-12	1.67E-10	Up
Stard8	1.182038603	2.887936913	0.013742547	0.052538271	Stable
Gm9796	1.182026202	1.299010181	0.62500915	0.902544973	Stable
Gm47815	1.180521461	2.325159462	0.063953166	0.182436448	Stable
Dhrs3	1.180456156	5.365622379	8.37E-12	2.28E-10	Up
H1f5	1.179916588	1.944763499	0.179602698	0.397513914	Stable
Zfp541	1.179299032	1.334971421	0.62500915	0.902544973	Stable
Gm48529	1.179209263	1.647017988	0.289086519	0.558495546	Stable
Gm14966	1.178801939	1.947846984	0.179602698	0.397513914	Stable
Renbp	1.178783631	5.894447552	1.83E-14	6.73E-13	Up
Dhrs9	1.178661609	4.434013546	1.08E-06	1.23E-05	Up
Gm5112	1.178027592	1.437300294	0.37501525	0.660869948	Stable
Tnfrsf1b	1.176221041	5.02919984	1.49E-09	2.84E-08	Up
E230013L22Rik	1.17442465	1.186921413	0.5000061	0.793135081	Stable
Psmb9	1.174204437	4.708321961	8.49E-08	1.19E-06	Up
Gpr137b	1.173338504	6.080395861	1.15E-14	4.37E-13	Up
Gm14295	1.17300025	3.518018519	0.028098573	0.094652477	Stable
Dhx9	1.172771252	6.3697177	1.37E-14	5.11E-13	Up
Tram1	1.17215842	6.299152801	1.32E-15	5.43E-14	Up
Zfp619	1.172001345	1.429405878	0.37501525	0.660869948	Stable
Slc22a18	1.171784756	1.450415969	0.687511437	0.950762304	Stable
Rnf225	1.171183936	1.218810274	1	1	Stable
Esyt1	1.170384317	5.686472285	1.79E-14	6.63E-13	Up
Cyp2s1	1.16837398	1.873626938	0.266884036	0.527809176	Stable
A830082N09Rik	1.166163594	1.14294942	1	1	Stable
Cnnm1	1.166049919	1.855140392	0.266884036	0.527809176	Stable
AI661453	1.165463911	1.392224306	0.62500915	0.902544973	Stable
Cnn2	1.165129229	1.581105968	0.453145015	0.747046682	Stable
Gm44321	1.16435189	1.573168394	0.453145015	0.747046682	Stable
Hdac1-ps	1.161369591	2.449512099	0.052277332	0.155482548	Stable
Slc46a1	1.161243107	2.757711001	0.020101486	0.072029901	Stable
Gm14444	1.161083828	1.250824555	1	1	Stable
Klc4	1.160358815	4.912952139	1.30E-08	2.12E-07	Up
Kbtbd6	1.1600313	1.358537256	0.62500915	0.902544973	Stable
Gm14167	1.159886992	1.665566256	0.507836518	0.797811677	Stable
Gm3839	1.157562847	2.011812019	0.210158247	0.446129819	Stable
Ppp1r21	1.157089104	4.758005231	7.10E-08	1.01E-06	Up
Calml4	1.156814053	1.7322992	0.343780023	0.627922475	Stable
Nlrp1c-ps	1.156269273	1.134407908	1	1	Stable
Cela1	1.154995428	2.864615074	0.019551276	0.070396516	Stable
Smim10l1	1.153675191	4.286503002	8.26E-06	7.87E-05	Up
Gm5831	1.152680948	2.231403629	0.078391765	0.212544115	Stable
B130034C11Rik	1.151593156	2.225595209	0.078391765	0.212544115	Stable
Ddx3x	1.150894605	6.864654827	1.15E-16	5.26E-15	Up
Gpr137b-ps	1.14932083	4.045891948	4.66E-05	0.000369916	Up
mt-Nd4	1.148842121	11.42092581	4.42E-09	7.82E-08	Up
Gm17644	1.148752407	1.288923743	1	1	Stable
Gm44669	1.14796507	1.231487925	1	1	Stable
Efcab2	1.146268224	1.316050159	0.62500915	0.902544973	Stable
Fam83h	1.145488128	2.17216094	0.115362493	0.286074761	Stable
Gm4925	1.145293407	1.500449276	0.453145015	0.747046682	Stable
Ctdsp1	1.14405776	4.755990304	9.87E-08	1.38E-06	Up
Ncf1	1.141901378	7.517833954	1.19E-23	8.98E-22	Up
Ak8	1.141723404	1.36586048	0.62500915	0.902544973	Stable
4833445I07Rik	1.139213509	1.837019823	0.266884036	0.527809176	Stable
D830039M14Rik	1.138947561	1.284998151	1	1	Stable
Slc8a2	1.137206901	1.110007669	1	1	Stable
Ctsd	1.136416109	9.981743363	2.60E-45	5.58E-43	Up
Zfp629	1.135639883	2.707823376	0.028851393	0.096760697	Stable
B830042I05Rik	1.135350621	1.22291843	1	1	Stable
Fuom	1.133151199	4.712259061	3.11E-07	3.97E-06	Up
Gm17259	1.133122309	1.482839451	0.687511437	0.950762304	Stable
Gm26652	1.132981034	1.607323577	0.289086519	0.558495546	Stable
Gm50242	1.132841643	1.270611526	1	1	Stable
Smad1	1.130021595	2.712059275	0.028851393	0.096760697	Stable
Ak3	1.12848007	4.814126646	9.50E-08	1.33E-06	Up
Il6ra	1.128450179	3.996177015	7.78E-05	0.000584612	Up
Zfp40	1.127558409	2.386220703	0.07556471	0.207017798	Stable
Pink1	1.12721012	3.553594561	0.001269796	0.00694809	Up
Psmb10	1.125852123	5.279637675	1.61E-10	3.69E-09	Up
Sap30	1.125694898	5.232239206	3.70E-10	7.95E-09	Up
Rsad2	1.125589251	2.855422929	0.027571486	0.093144958	Stable
A930007I19Rik	1.124547861	2.028774632	0.210158247	0.446129819	Stable
B4galt6	1.124194219	3.356454958	0.00263651	0.012960327	Up
Man1c1	1.123518282	4.527069899	1.72E-06	1.88E-05	Up
Cox7a1	1.123469327	3.608784212	0.001058595	0.005913447	Up
Tnfaip8l2	1.123331276	5.730111631	7.33E-14	2.55E-12	Up
Anxa2	1.123222617	8.563818751	6.94E-36	9.94E-34	Up
Neurl2	1.122825559	4.625651606	6.22E-07	7.37E-06	Up
Gm49165	1.121615168	1.16634791	1	1	Stable
Abhd16a	1.121234765	4.622706336	6.22E-07	7.37E-06	Up
Gfi1	1.120095403	1.251258749	1	1	Stable
Celf2	1.119166995	5.207657568	8.31E-10	1.67E-08	Up
Cotl1	1.118942342	6.435176047	1.19E-14	4.53E-13	Up
2700069I18Rik	1.118660611	2.117991051	0.167117726	0.378760981	Stable
Rhoq	1.118629141	5.121435435	2.69E-09	4.96E-08	Up
4930404N11Rik	1.118420013	3.098103916	0.007806651	0.032865453	Up
Klhl33	1.118306422	2.858565544	0.027571486	0.093144958	Stable
Tmem86b	1.117846888	2.187775271	0.115362493	0.286074761	Stable
Dnajc30	1.117669427	3.568149609	0.001269796	0.00694809	Up
Snx9	1.117482028	5.353682774	1.10E-10	2.58E-09	Up
Gm48422	1.117337048	1.410153146	0.37501525	0.660869948	Stable
Cuedc1	1.115683841	3.438629669	0.002558224	0.012654505	Up
Gm16209	1.115505309	1.614729164	0.289086519	0.558495546	Stable
Vash2	1.113441193	1.699235996	0.343780023	0.627922475	Stable
Cdyl2	1.113354408	2.409305947	0.07556471	0.207017798	Stable
Gm14412	1.112696475	1.184366738	0.5000061	0.793135081	Stable
Pelo	1.112531799	2.876546654	0.019551276	0.070396516	Stable
Trim65	1.111067282	2.460135678	0.087212234	0.23167231	Stable
Irak3	1.110625849	3.477132015	0.0029551	0.014337445	Up
Clec5a	1.108512707	6.686180613	3.30E-14	1.18E-12	Up
2010008C14Rik	1.106975857	3.001872277	0.018657209	0.067867035	Stable
Gm7554	1.106939079	1.782101455	0.226593953	0.470105329	Stable
Gm43127	1.106263376	1.259950142	1	1	Stable
Ccdc71l	1.106163769	2.31048187	0.093185288	0.243432607	Stable
Glul	1.105635128	4.943435556	3.90E-08	5.82E-07	Up
Tmsb4x	1.104560554	9.697980001	8.23E-34	1.07E-31	Up
Gm43056	1.103808146	1.344298658	0.62500915	0.902544973	Stable
Dnmt3a	1.103674191	5.275563488	4.85E-10	1.02E-08	Up
Tmem179b	1.103626738	4.755393618	3.50E-07	4.41E-06	Up
9330160F10Rik	1.103625977	1.190324529	0.5000061	0.793135081	Stable
Nsdhl	1.103359167	5.277046071	4.85E-10	1.02E-08	Up
Garin5a	1.103358164	1.445325096	0.687511437	0.950762304	Stable
Prg4	1.102733272	1.181809264	0.5000061	0.793135081	Stable
Uap1l1	1.101957506	4.725654463	3.61E-07	4.51E-06	Up
Sall2	1.101355121	1.117222334	1	1	Stable
Cacna1a	1.101272593	5.138321104	3.11E-09	5.68E-08	Up
4921531C22Rik	1.101102969	1.319152387	0.62500915	0.902544973	Stable
Gm16386	1.100635097	1.42621	0.37501525	0.660869948	Stable
Ceacam19	1.099797479	1.838261855	0.266884036	0.527809176	Stable
Amy1	1.099699137	1.659016054	0.507836518	0.797811677	Stable
Unc93b1	1.098335704	7.881539625	1.56E-27	1.42E-25	Up
Gm48210	1.097350743	1.197944655	1	1	Stable
Xaf1	1.097212259	4.96819225	3.79E-08	5.65E-07	Up
Gm5559	1.096440152	3.495643282	0.002127733	0.010754008	Up
Lpar5	1.096322063	3.579606827	0.00147371	0.007881274	Up
Atp6v0c	1.095722195	9.01606058	3.86E-32	4.60E-30	Up
Gm14403	1.094739212	3.254218952	0.006236248	0.027177156	Up
Gm36486	1.09344922	2.557508668	0.070808463	0.196957318	Stable
Mt2	1.093189972	8.775511505	2.77E-29	2.79E-27	Up
Zbtb45	1.092978478	2.824907919	0.038524182	0.12219443	Stable
Gm43196	1.092410499	1.930860816	0.179602698	0.397513914	Stable
Tlr4	1.092332111	4.92622985	4.64E-08	6.81E-07	Up
Cxcl10	1.0923208	2.04399383	0.210158247	0.446129819	Stable
Wdr19	1.092126822	2.462469235	0.087212234	0.23167231	Stable
Itpkb	1.091924159	3.559158858	0.001269796	0.00694809	Up
Uqcc3	1.091461583	4.631085164	9.96E-07	1.14E-05	Up
Gm14023	1.089874876	1.396368628	0.62500915	0.902544973	Stable
Oas2	1.089686946	5.177875731	2.55E-09	4.71E-08	Up
Sp100	1.0890802	5.59470157	4.93E-12	1.38E-10	Up
Gm14340	1.08906543	1.179650714	1	1	Stable
Sfn	1.089011021	1.697511634	0.343780023	0.627922475	Stable
S100a1	1.088819375	7.206858501	2.89E-19	1.65E-17	Up
Gla	1.088730995	5.005703624	2.68E-08	4.10E-07	Up
Zfp992	1.088460876	1.227549239	1	1	Stable
Camk1	1.087879261	6.695465322	2.50E-16	1.10E-14	Up
Gm17709	1.086856973	1.868981109	0.266884036	0.527809176	Stable
Gm21962	1.086675281	1.750040303	0.343780023	0.627922475	Stable
Morrbid	1.085737685	2.68381554	0.041002264	0.127992088	Stable
Itgb4	1.085016259	2.43277016	0.07556471	0.207017798	Stable
Sgsh	1.084545998	3.903192824	0.000343893	0.002220342	Up
Adap1	1.084012394	5.045862466	1.38E-08	2.24E-07	Up
Galnt4	1.084004063	2.409062951	0.07556471	0.207017798	Stable
1190001M18Rik	1.083897081	1.244438323	1	1	Stable
Bcas3	1.082904144	4.016925157	0.000200205	0.001361469	Up
Bckdha	1.081742624	4.681373658	1.11E-06	1.26E-05	Up
Eme2	1.081596888	3.184592203	0.01048079	0.042257114	Up
Pnpla7	1.081545229	5.246637875	1.47E-09	2.81E-08	Up
H4c11	1.080997373	1.833142877	0.387730696	0.675632537	Stable
Cul7	1.080930087	2.568649127	0.070808463	0.196957318	Stable
Mfsd12	1.080330987	5.744531725	4.53E-13	1.47E-11	Up
Gm37660	1.078899057	1.343530088	0.62500915	0.902544973	Stable
Gm10686	1.078546722	1.138813825	1	1	Stable
Map1b	1.077741378	1.350208956	0.62500915	0.902544973	Stable
Gvin-ps1	1.077281123	1.487798814	0.687511437	0.950762304	Stable
Gm12537	1.077163752	1.850376979	0.266884036	0.527809176	Stable
Slc12a8	1.075085218	1.355617087	0.62500915	0.902544973	Stable
5730409E04Rik	1.07487963	2.839704887	0.027571486	0.093144958	Stable
3010003L21Rik	1.074444762	1.258135152	1	1	Stable
Pttg1ip	1.073621344	4.874072254	1.69E-07	2.26E-06	Up
Zbtb8a	1.073416384	2.474563901	0.087212234	0.23167231	Stable
Nfe2l2	1.073396664	6.353778775	3.29E-14	1.18E-12	Up
9430038I01Rik	1.073109919	3.517159668	0.002455283	0.012196378	Up
Rufy1	1.072179923	4.486378378	8.46E-06	8.02E-05	Up
Arid4a	1.071654608	3.953484513	0.000287077	0.001883544	Up
Ubald1	1.071384862	3.980794059	0.000239709	0.001600164	Up
Snx7	1.071132591	4.861125839	2.30E-07	3.01E-06	Up
Gm28720	1.070363912	1.189324983	0.5000061	0.793135081	Stable
Fam122a	1.069299145	3.650647811	0.001412339	0.007610521	Up
Gm44706	1.069257403	1.430937855	0.687511437	0.950762304	Stable
Zfp422	1.068562857	4.464721247	7.38E-06	7.08E-05	Up
Zfp764	1.0681379	2.450776097	0.087212234	0.23167231	Stable
1700052K11Rik	1.068123454	1.273208774	1	1	Stable
Fam89b	1.067879613	4.663897669	1.32E-06	1.47E-05	Up
Pea15a	1.066957018	5.283159294	1.20E-09	2.34E-08	Up
Il11ra1	1.066451565	3.276648157	0.006236248	0.027177156	Up
Prkar2b	1.06588162	3.215696257	0.007528682	0.031945053	Up
Trim47	1.065494625	2.407830515	0.07556471	0.207017798	Stable
Gm47484	1.064812595	1.331984254	0.62500915	0.902544973	Stable
Gm43679	1.06443424	1.242708527	1	1	Stable
Zbtb46	1.064007763	1.721669347	0.343780023	0.627922475	Stable
Osbpl5	1.062955618	1.250875144	1	1	Stable
Gm37274	1.062573636	1.297992707	0.62500915	0.902544973	Stable
Lmod3	1.061786318	1.143828721	1	1	Stable
4933427J07Rik	1.061682309	1.794319854	0.387730696	0.675632537	Stable
Sfpq	1.061467378	7.362421744	4.96E-12	1.39E-10	Up
Zfp41	1.061133631	2.551718928	0.070808463	0.196957318	Stable
Setd1b	1.060834176	2.625524519	0.050146811	0.150122647	Stable
Gm47583	1.060176605	1.244823024	1	1	Stable
Trim14	1.060173403	5.528304198	4.56E-11	1.13E-09	Up
Bri3	1.060107786	5.203747222	5.25E-09	9.19E-08	Up
Csf1r	1.058855251	8.569231398	3.17E-17	1.53E-15	Up
Jun	1.058590402	4.522694402	8.09E-06	7.73E-05	Up
Gata3	1.057934382	2.001887739	0.210158247	0.446129819	Stable
Ugdh	1.057630582	5.15969833	8.82E-09	1.47E-07	Up
Insl3	1.057403538	1.797007517	0.387730696	0.675632537	Stable
Mxd4	1.056568728	3.602621336	0.00233587	0.011668646	Up
Smpdl3b	1.056049368	5.634819973	7.18E-12	1.98E-10	Up
Enah	1.055903501	1.110585669	1	1	Stable
Celf3	1.053362552	1.909062792	0.266884036	0.527809176	Stable
Tomt	1.052991582	1.170203095	1	1	Stable
Kash5	1.052786927	1.420787579	0.687511437	0.950762304	Stable
Ccdc69	1.05245693	2.153762139	0.167117726	0.378760981	Stable
Hmgb1-ps5	1.051928006	2.134799637	0.167117726	0.378760981	Stable
1110025M09Rik	1.050882475	1.56965346	0.453145015	0.747046682	Stable
Gm48349	1.050425834	2.03628287	0.210158247	0.446129819	Stable
mt-Rnr2	1.049887102	8.454031676	1.54E-10	3.54E-09	Up
2610035F20Rik	1.049759252	1.300309728	0.62500915	0.902544973	Stable
Tecpr1	1.04948658	4.199857894	9.32E-05	0.000689189	Up
Gm527	1.048933609	2.297093134	0.093185288	0.243432607	Stable
Vxn	1.048064445	1.279892798	1	1	Stable
Fgf11	1.048014797	5.113651262	2.30E-08	3.56E-07	Up
Hint2	1.044748565	4.01613141	0.000200205	0.001361469	Up
1700086O06Rik	1.044488072	2.69969279	0.041002264	0.127992088	Stable
Ubxn8	1.044291041	2.56373921	0.070808463	0.196957318	Stable
Dnajc3	1.043265474	4.945064898	1.78E-07	2.37E-06	Up
Rab11b	1.042632966	5.636119657	1.50E-11	3.95E-10	Up
Gm8093	1.040341322	1.524569529	0.453145015	0.747046682	Stable
Ikbke	1.040101237	5.483579175	1.89E-10	4.29E-09	Up
Zfp995	1.039677595	2.255261412	0.133852593	0.319784043	Stable
Zscan22	1.039493367	3.177319832	0.01048079	0.042257114	Up
Lrrc32	1.039130716	1.271039065	1	1	Stable
Fndc3c1	1.037535553	1.121372838	1	1	Stable
Syngr1	1.037520722	6.218196074	1.74E-12	5.21E-11	Up
Olfr755-ps1	1.037475777	1.393459501	0.62500915	0.902544973	Stable
Ube2l6	1.037209107	5.351800035	1.44E-09	2.76E-08	Up
Zfp119a	1.03695639	2.133141928	0.167117726	0.378760981	Stable
Snhg7os	1.036247747	1.166250845	1	1	Stable
Tfdp2	1.034796295	3.570917113	0.002041021	0.010393585	Up
Arhgap25	1.03432475	4.231961849	7.79E-05	0.000584697	Up
Alyref2	1.0338017	3.197379873	0.01048079	0.042257114	Up
6030442K20Rik	1.032444864	1.476913846	0.687511437	0.950762304	Stable
Srsf6	1.032340231	6.347803407	2.06E-12	6.10E-11	Up
Arap3	1.032301824	5.570265727	6.45E-11	1.57E-09	Up
Mfsd3	1.031302067	2.769964699	0.033593065	0.109368461	Stable
Acot6	1.027843785	1.860021606	0.266884036	0.527809176	Stable
Tfeb	1.026848322	3.692941459	0.001614547	0.008487152	Up
Lrrc14	1.026658439	3.294933771	0.009880525	0.0401108	Up
Zfp182	1.025884446	2.705206891	0.065304005	0.185096843	Stable
Ifi44	1.023801622	5.777789945	3.76E-12	1.07E-10	Up
Sap30bp	1.023714576	5.119644883	4.62E-05	0.000367039	Up
Gm26981	1.023581345	1.179442573	1	1	Stable
Spef1	1.02268944	1.452753398	0.687511437	0.950762304	Stable
Gm47628	1.022541538	1.691322664	0.343780023	0.627922475	Stable
Gm43924	1.022532489	1.247418306	1	1	Stable
Dock2	1.021931402	5.749778576	6.29E-12	1.74E-10	Up
Sgip1	1.020904949	2.990199669	0.018657209	0.067867035	Stable
Atp6v0c-ps2	1.020249684	8.227727634	3.45E-15	1.37E-13	Up
Csrp1	1.019797783	5.400858993	1.48E-09	2.83E-08	Up
Anxa6	1.019008919	5.668435034	1.85E-11	4.81E-10	Up
Zfp109	1.018790515	2.024092828	0.210158247	0.446129819	Stable
Vma21	1.017896351	4.574985067	8.75E-06	8.26E-05	Up
Gm12663	1.01719111	2.030231387	0.210158247	0.446129819	Stable
Caps2	1.017180725	1.223260671	1	1	Stable
Gm44715	1.016346206	1.473339618	0.687511437	0.950762304	Stable
Mb21d2	1.015399876	2.69005594	0.041002264	0.127992088	Stable
Dck	1.01492738	4.802415937	1.69E-06	1.85E-05	Up
Syne1	1.014916522	4.657220232	5.82E-06	5.70E-05	Up
Supt7l	1.014236305	3.579147391	0.003197463	0.015402598	Up
Zfp983	1.013396622	2.808332994	0.053308159	0.157918736	Stable
Klhl32	1.012330184	1.09866059	1	1	Stable
Gm50012	1.012222557	1.517170922	0.453145015	0.747046682	Stable
4930515G01Rik	1.010587059	1.191870869	1	1	Stable
Dscc1	1.010426979	2.705195529	0.065304005	0.185096843	Stable
Cpt1a	1.010070757	4.894549227	7.04E-07	8.28E-06	Up
mt-Nd1	1.008083059	12.03437663	6.24E-07	7.39E-06	Up
Ccdc80	1.007482929	1.321994305	0.62500915	0.902544973	Stable
Abhd1	1.007453037	3.24963968	0.008665174	0.035959838	Up
Neurl1b	1.006932326	2.469582421	0.087212234	0.23167231	Stable
Armc2	1.006902095	1.841327954	0.387730696	0.675632537	Stable
Gm6961	1.006878132	1.423212364	0.687511437	0.950762304	Stable
Cd59a	1.006360525	2.683515821	0.05766408	0.167964383	Stable
Ap5s1	1.00370484	4.83458942	5.70E-06	5.60E-05	Up
Trdmt1	1.003679949	3.149564209	0.019874517	0.07145146	Stable
Phf8	1.003504967	4.669693759	4.32E-06	4.35E-05	Up
Fer	1.002671558	3.742815715	0.002071829	0.010524001	Up
Dnajb9	1.000969199	3.701462526	0.002492426	0.012354902	Up
Gm14308	1.000939346	2.990875738	0.02593735	0.088476636	Stable
Acsbg3	1.000454928	1.789572578	0.387730696	0.675632537	Stable
Lat	1.000033187	1.398830675	0.62500915	0.902544973	Stable
H3f3aos	0.999175356	1.300953474	1	1	Stable
Anxa9	0.998992128	3.238349075	0.01195787	0.04696977	Stable
Gm14324	0.99891167	1.20070893	1	1	Stable
Bin1	0.99859131	5.823345954	1.15E-11	3.07E-10	Stable
Tgfb1	0.998454825	5.923646685	8.61E-11	2.06E-09	Stable
Ppp1r26	0.998353834	2.567575282	0.070808463	0.196957318	Stable
Baiap2l1	0.99833088	1.378544404	0.62500915	0.902544973	Stable
Zfp759	0.998213947	2.028582295	0.210158247	0.446129819	Stable
Snx24	0.997876969	4.385929588	5.53E-05	0.000430794	Stable
Gm15470	0.997510331	1.446073282	0.687511437	0.950762304	Stable
Lipo3	0.996570697	1.093276028	1	1	Stable
Vmn2r90	0.995855221	1.249055297	1	1	Stable
Rundc3a	0.99458579	1.267827023	1	1	Stable
Mir142hg	0.994289138	3.629245703	0.013442197	0.051563071	Stable
Ccng2	0.993603792	4.63121642	9.35E-06	8.75E-05	Stable
Pgap3	0.992849306	2.443670198	0.122139467	0.298956913	Stable
Zfp558	0.992399358	1.413201752	0.687511437	0.950762304	Stable
Dnase1l1	0.992280175	5.311337777	1.52E-08	2.46E-07	Stable
Tnfsf13b	0.991979795	2.828366383	0.038524182	0.12219443	Stable
Fads2	0.990654764	6.917370555	5.97E-16	2.57E-14	Stable
Nptn	0.990400989	7.731640463	2.83E-15	1.13E-13	Stable
Gm7299	0.990040306	1.839575692	0.387730696	0.675632537	Stable
Gm20632	0.989959271	2.231719467	0.189303951	0.411853791	Stable
H2ac6	0.989884267	1.101105418	1	1	Stable
Prrt1	0.988912546	1.524487204	0.453145015	0.747046682	Stable
Creld2	0.988084903	6.18183057	2.76E-11	6.97E-10	Stable
Ifit3b	0.987614892	1.438521713	0.687511437	0.950762304	Stable
H2bc9	0.986554561	1.527384428	0.453145015	0.747046682	Stable
Gm26811	0.985754726	1.097276811	1	1	Stable
Gm28438	0.98542683	12.07625333	6.73E-05	0.000512129	Stable
Trim16	0.984624773	2.645933272	0.080203788	0.216338158	Stable
Pwwp3a	0.984514648	4.663869885	8.81E-06	8.30E-05	Stable
Syt8	0.984063964	3.333422407	0.011172116	0.044546743	Stable
Mx2	0.983997382	3.052357417	0.03289197	0.107679604	Stable
Gm42851	0.983811052	1.782401736	0.387730696	0.675632537	Stable
Gm16565	0.983686502	1.195854067	1	1	Stable
Sema4a	0.98355505	6.198815822	3.99E-11	9.94E-10	Stable
Nrip2	0.983000074	1.245595888	1	1	Stable
Tpcn2	0.98297539	3.796992827	0.001269427	0.00694809	Stable
Mypop	0.981634092	2.353796302	0.15164953	0.35140241	Stable
Olfr107	0.981258651	1.313117984	0.62500915	0.902544973	Stable
Gm43663	0.980620804	1.450043377	0.687511437	0.950762304	Stable
Shtn1	0.980287575	5.541847711	6.75E-10	1.38E-08	Stable
D430036J16Rik	0.980225814	1.640647123	0.507836518	0.797811677	Stable
Gm45702	0.980205138	1.817967882	0.387730696	0.675632537	Stable
Ino80dos	0.979976569	2.422520661	0.122139467	0.298956913	Stable
Zmat1	0.979273073	1.829313007	0.387730696	0.675632537	Stable
Gnb4	0.978617662	1.155900381	1	1	Stable
Ctnnb1	0.978302599	8.41224796	6.88E-26	5.81E-24	Stable
Stk24	0.978228086	5.495945912	2.01E-09	3.77E-08	Stable
Gm26569	0.977647728	1.839324161	0.387730696	0.675632537	Stable
C130060C02Rik	0.977409591	1.321543066	0.62500915	0.902544973	Stable
Lamtor4	0.977025058	5.350606862	1.21E-08	1.97E-07	Stable
Scly	0.976064787	5.601643557	4.26E-10	9.07E-09	Stable
Gm43088	0.976020395	1.463261578	0.687511437	0.950762304	Stable
Ubqln2	0.974222398	3.943390507	0.000827723	0.004791864	Stable
Tmem104	0.974008561	3.031214062	0.029351872	0.09801478	Stable
Gm11767	0.972796134	1.242513397	1	1	Stable
Agpat2	0.972641369	4.127250841	0.000375094	0.002406441	Stable
Abi3	0.972100219	2.973010071	0.02593735	0.088476636	Stable
Psmb6	0.971983598	8.252455196	1.23E-19	7.24E-18	Stable
Ccdc59	0.971641932	4.594498809	2.01E-05	0.0001735	Stable
Gm16759	0.970926988	1.206522729	1	1	Stable
Gm26910	0.970459958	1.767183754	0.548855645	0.839907376	Stable
Tnfaip2	0.970436121	6.364019627	4.62E-10	9.75E-09	Stable
Gm1141	0.969287524	1.317246243	0.62500915	0.902544973	Stable
9430037G07Rik	0.968240748	1.520866316	0.453145015	0.747046682	Stable
Actr3b	0.967053303	2.297044051	0.21010379	0.446129819	Stable
Cyb561a3	0.967012195	4.161885854	0.000313068	0.00203523	Stable
1700008O03Rik	0.966159831	1.464036944	0.687511437	0.950762304	Stable
Fbxw4	0.966002658	5.907256955	3.43E-09	6.20E-08	Stable
Uggt2	0.96580281	1.583410199	0.453145015	0.747046682	Stable
Stk11ip	0.965691095	4.260974348	0.000204234	0.001386872	Stable
Sap25	0.965592543	3.824916411	0.001433589	0.007695768	Stable
Gm26686	0.96520917	1.58404486	0.453145015	0.747046682	Stable
Cdk14	0.964345889	5.121466094	2.18E-07	2.87E-06	Stable
Tpm4	0.963113298	7.408284095	1.29E-17	6.42E-16	Stable
Gm37140	0.96275206	1.257138088	1	1	Stable
Insyn2b	0.962594909	1.092206192	1	1	Stable
Pdk1	0.962351681	5.494974432	2.68E-09	4.94E-08	Stable
Ly9	0.961517766	5.559859629	1.26E-09	2.45E-08	Stable
Zfp458	0.961211691	2.146912861	0.167117726	0.378760981	Stable
Gm11470	0.960874812	1.31155849	0.62500915	0.902544973	Stable
Zfp968	0.960742339	2.728608117	0.065304005	0.185096843	Stable
Gm37420	0.960632494	1.133783685	1	1	Stable
Ddah2	0.959699868	1.377620334	0.62500915	0.902544973	Stable
Htr2b	0.959523576	1.305348731	0.62500915	0.902544973	Stable
Pgm1	0.958563794	6.283558379	2.23E-11	5.76E-10	Stable
Marveld1	0.958551761	4.34473159	0.00011922	0.000858965	Stable
Gsdmd	0.958340719	6.252669637	2.98E-11	7.51E-10	Stable
Tgfbr2	0.957947894	5.120736277	2.90E-07	3.72E-06	Stable
Pten	0.957530248	4.575575716	3.57E-05	0.000291669	Stable
Fam114a1	0.957070938	2.939041444	0.035748039	0.114724006	Stable
Dnase1l2	0.956749497	1.283456957	1	1	Stable
Kbtbd7	0.955661882	2.381485094	0.107805627	0.271805967	Stable
Tctn3	0.955650146	3.032734506	0.029351872	0.09801478	Stable
Gm37261	0.955595651	3.513676324	0.007109797	0.030422717	Stable
Gm44250	0.955406716	3.978065914	0.001040839	0.005821052	Stable
Trf	0.954617596	3.058230121	0.03289197	0.107679604	Stable
Zfp383	0.954501753	2.58279093	0.110253433	0.276054613	Stable
Csgalnact2	0.954043874	4.480923133	4.88E-05	0.000385111	Stable
Gm2310	0.953849544	1.394627826	0.62500915	0.902544973	Stable
Cdiptos	0.953371019	2.410478782	0.168705136	0.381504577	Stable
Actb	0.953284669	10.53970703	8.20E-17	3.77E-15	Stable
Fkbpl	0.953061761	4.151080535	0.000420007	0.002649014	Stable
Gm10222	0.95297968	12.48344073	0.000232931	0.001559328	Stable
Mocos	0.952842212	2.346857239	0.15164953	0.35140241	Stable
Ifitm3	0.952472347	10.16216371	6.03E-37	9.09E-35	Stable
9630013D21Rik	0.951668863	1.765857912	0.548855645	0.839907376	Stable
5430400D12Rik	0.951079443	1.181808641	1	1	Stable
Gm38246	0.950745297	1.641455273	0.507836518	0.797811677	Stable
Gm37902	0.950487103	1.29521097	1	1	Stable
Aldoc	0.949603276	6.70081064	1.06E-12	3.28E-11	Stable
Coa4	0.948790809	3.886259665	0.001340877	0.007266747	Stable
Slfn10-ps	0.947624712	2.447418414	0.122139467	0.298956913	Stable
Aldh1l1	0.94731942	3.084022863	0.024136459	0.083429729	Stable
Arhgap30	0.946440645	6.092453129	4.22E-10	9.01E-09	Stable
Blnk	0.946436408	4.879986071	3.36E-06	3.46E-05	Stable
Uba7	0.946406098	5.253661355	8.04E-08	1.14E-06	Stable
Ap5b1	0.945442613	3.875222798	0.001801389	0.009341121	Stable
Thap6	0.945129447	2.554160693	0.098798595	0.254207279	Stable
Slc25a45	0.944846964	4.875323792	4.46E-06	4.48E-05	Stable
1810044D09Rik	0.944685816	2.785879083	0.073017485	0.201637528	Stable
Gm42743	0.944610972	1.811119953	0.387730696	0.675632537	Stable
Gm45808	0.944445361	2.025622123	0.210158247	0.446129819	Stable
Cd276	0.944134556	3.907001635	0.00149981	0.007987828	Stable
Plp2	0.943441718	7.910862471	2.80E-21	1.86E-19	Stable
Col15a1	0.943435742	2.07033487	0.33235659	0.615465517	Stable
Msrb1	0.942035387	5.941255729	8.05E-10	1.62E-08	Stable
Osbpl8	0.941915927	6.269692404	5.05E-11	1.25E-09	Stable
Rgs11	0.941829688	4.980661947	1.56E-06	1.72E-05	Stable
Mfsd13b	0.941728562	1.190230279	1	1	Stable
Gm38155	0.941728037	2.058069747	0.33235659	0.615465517	Stable
mt-Nd4l	0.941610258	9.136968001	0.001187737	0.00656242	Stable
Cenpb	0.941384126	4.793683303	6.09E-06	5.94E-05	Stable
Smim19	0.940626622	3.721692079	0.003764901	0.01769104	Stable
Lasp1	0.940172209	6.523989008	2.75E-12	8.02E-11	Stable
Gm33460	0.93998608	1.465925847	0.687511437	0.950762304	Stable
BC055308	0.939702279	1.713890249	0.343780023	0.627922475	Stable
Maml1	0.939540934	3.264849009	0.013523025	0.051810845	Stable
Cd52	0.938978364	8.806032994	9.79E-27	8.62E-25	Stable
Gm42755	0.938081745	1.143933174	1	1	Stable
Gtf3c6	0.937627947	4.714965027	1.82E-05	0.000159976	Stable
Sptssa	0.937570468	6.200105848	3.11E-10	6.80E-09	Stable
Gm6209	0.93525637	2.145005432	0.167117726	0.378760981	Stable
Tmem252	0.934536268	1.142691519	1	1	Stable
Hsf4	0.934027034	1.283179885	1	1	Stable
Gm7609	0.933834886	2.192815977	0.263234586	0.523881556	Stable
Trim36	0.933176007	1.993461276	0.301802533	0.57581388	Stable
Cyb561d1	0.932466837	2.720601962	0.065304005	0.185096843	Stable
Gm47794	0.932285307	1.418154131	0.687511437	0.950762304	Stable
Gm47863	0.930882703	1.640603382	0.507836518	0.797811677	Stable
Slc6a12	0.930596279	7.011411673	1.49E-13	5.04E-12	Stable
Bicdl1	0.93015685	1.674333064	0.507836518	0.797811677	Stable
Ulbp1	0.930147044	5.680305524	5.91E-09	1.02E-07	Stable
Gm38142	0.930056853	1.110059377	1	1	Stable
Gm42559	0.929716098	1.100896084	1	1	Stable
Gm47198	0.929628703	1.084324572	1	1	Stable
Lcp2	0.92931628	6.346781968	6.30E-11	1.54E-09	Stable
Gm43128	0.929097797	1.24246423	1	1	Stable
Ilk	0.928970916	6.279969594	8.29E-11	1.99E-09	Stable
Bmt2	0.928385713	4.923003725	3.48E-06	3.57E-05	Stable
Ncstn	0.928111611	5.654373135	1.33E-09	2.57E-08	Stable
Olfr1417	0.927666305	1.154669726	1	1	Stable
3000002C10Rik	0.926253031	2.910413743	0.048826885	0.147197322	Stable
Ccdc157	0.926036448	1.524593202	0.453145015	0.747046682	Stable
Gm46224	0.92595076	1.967353153	0.301802533	0.57581388	Stable
Igtp	0.925916813	3.229128689	0.024796566	0.085274674	Stable
Gm45038	0.925394797	1.510866577	0.687511437	0.950762304	Stable
Mex3b	0.925150277	1.07299104	1	1	Stable
Gm31392	0.92495474	1.412575376	1	1	Stable
Aida	0.924816125	5.264265126	1.31E-07	1.79E-06	Stable
Csf2rb	0.924795127	5.19052156	3.82E-05	0.000309712	Stable
Zdhhc14	0.92431412	2.917986923	0.048826885	0.147197322	Stable
Cklf	0.924017102	4.52103521	6.76E-05	0.000514506	Stable
Slc27a4	0.92357269	3.08957441	0.036542369	0.116876203	Stable
Hpgds	0.92326325	5.503977278	8.54E-09	1.43E-07	Stable
Fhod1	0.923148976	3.804097105	0.002601877	0.012816753	Stable
Dnlz	0.922319949	2.327939939	0.15164953	0.35140241	Stable
Morn4	0.92226519	1.442259161	0.687511437	0.950762304	Stable
9630028I04Rik	0.922240358	1.525817526	0.453145015	0.747046682	Stable
Mindy4	0.922083704	1.975946731	0.301802533	0.57581388	Stable
Il17ra	0.922065531	4.310616307	0.000253764	0.001687635	Stable
Gm48850	0.921946919	3.178867525	0.032464206	0.106574641	Stable
Tpi1	0.921080421	9.738870567	2.10E-32	2.56E-30	Stable
Apip	0.920209607	4.827546147	8.37E-06	7.97E-05	Stable
Lrp2bp	0.919510135	1.17606745	1	1	Stable
Gm32591	0.91851796	1.180651585	1	1	Stable
Samd11	0.917252451	1.386930769	0.62500915	0.902544973	Stable
Tuba1b	0.916935292	9.281440174	7.50E-18	3.81E-16	Stable
Gm14400	0.916864238	1.716261186	0.343780023	0.627922475	Stable
Gm20056	0.916490836	4.755487275	1.69E-05	0.000150069	Stable
Gm37933	0.916305772	1.610304579	0.726575843	0.978991524	Stable
Gm43031	0.915618448	1.567875937	0.453145015	0.747046682	Stable
Arpc4	0.915445382	7.532620285	2.37E-16	1.05E-14	Stable
4732491K20Rik	0.914750832	1.96569006	0.301802533	0.57581388	Stable
2310015A10Rik	0.914357995	2.591567131	0.110253433	0.276054613	Stable
Adam17	0.913867778	6.234726849	3.94E-10	8.44E-09	Stable
Il13ra1	0.913614784	5.234174115	3.56E-07	4.47E-06	Stable
Cbr3	0.913125418	2.960410686	0.054143081	0.159857448	Stable
Sh3bgrl	0.912750025	6.845979955	7.49E-13	2.38E-11	Stable
A830005F24Rik	0.912321524	1.435530064	0.687511437	0.950762304	Stable
Slc26a1	0.912025534	1.285703846	1	1	Stable
Cilk1	0.91139328	3.546559365	0.007933751	0.033265421	Stable
Acot2	0.910606773	2.643266972	0.080203788	0.216338158	Stable
D17H6S53E	0.909457295	2.996668772	0.040042623	0.1255218	Stable
Gm42632	0.909309279	1.192872781	1	1	Stable
Gm49871	0.909188998	1.269766327	1	1	Stable
Nup210l	0.908994777	1.451876506	0.687511437	0.950762304	Stable
Lrrc8c	0.908896895	2.735057947	0.098947645	0.254397794	Stable
Dnajb14	0.908133178	3.764249042	0.004631812	0.021018905	Stable
Gm20605	0.907786045	4.202011322	0.000577245	0.003502016	Stable
Mpdu1	0.90748232	5.384512423	6.97E-08	9.95E-07	Stable
Pdf	0.906634724	3.514689513	0.010617352	0.042722635	Stable
Pcdhb16	0.906469003	1.431945286	0.687511437	0.950762304	Stable
Wdr41	0.906130167	4.354057724	0.000343563	0.002219225	Stable
Gm14292	0.905876041	3.475616719	0.016660063	0.06187275	Stable
Plekha4	0.905175017	1.60874797	0.726575843	0.978991524	Stable
E130102H24Rik	0.904867599	2.69556096	0.089599227	0.236417844	Stable
Stx3	0.904797977	4.190027432	0.000763093	0.004459613	Stable
Phf11b	0.904554441	3.35037932	0.016900619	0.062442689	Stable
Ptpru	0.904471817	1.334834266	0.62500915	0.902544973	Stable
Gm45133	0.904377704	2.267503544	0.21010379	0.446129819	Stable
Erap1	0.904029345	4.761952768	1.87E-05	0.000163751	Stable
Ccdc32	0.903930026	4.265904093	0.000402964	0.002559137	Stable
B230369F24Rik	0.903814352	1.609379498	0.726575843	0.978991524	Stable
Add3	0.903118875	4.33632191	0.00031145	0.002026569	Stable
Rmnd5b	0.903007992	4.150232515	0.000827676	0.004791864	Stable
Tagln2	0.901830869	7.494163041	6.32E-17	2.94E-15	Stable
Mlycd	0.900509635	3.423034816	0.015475211	0.058204537	Stable
Phyh	0.900039555	6.039172066	3.48E-09	6.28E-08	Stable
Gm38414	0.899461045	4.649373226	4.09E-05	0.000328475	Stable
Twf2	0.899258954	5.579685311	8.42E-09	1.41E-07	Stable
Btbd6	0.898883866	2.794087923	0.073017485	0.201637528	Stable
Brms1	0.89822773	4.952947136	6.19E-06	6.01E-05	Stable
Sgpp2	0.897728672	1.101849894	1	1	Stable
Hp1bp3	0.897423002	6.074493597	3.55E-09	6.38E-08	Stable
Crlf2	0.897324319	2.039539532	0.33235659	0.615465517	Stable
1810034E14Rik	0.897285065	1.233334896	1	1	Stable
Hcst	0.897138231	4.284841983	0.00044545	0.002792089	Stable
Dpysl2	0.896351964	3.572474757	0.008803491	0.036363474	Stable
Ctbp1	0.895994295	6.353965004	2.20E-09	4.09E-08	Stable
Gm16287	0.895202337	1.217638892	1	1	Stable
Arsk	0.895099435	2.75926344	0.073017485	0.201637528	Stable
Gm48177	0.894837573	2.148126773	0.263234586	0.523881556	Stable
Nudt1	0.894836434	3.69625196	0.006702314	0.02888814	Stable
Spcs2	0.89481906	7.150798411	1.70E-13	5.70E-12	Stable
Gm37309	0.894564906	1.567036925	0.453145015	0.747046682	Stable
3110070M22Rik	0.894007642	1.559367126	0.453145015	0.747046682	Stable
Faap100	0.893238661	2.853975421	0.05964724	0.172514426	Stable
Ube2cbp	0.893045618	1.650806912	0.507836518	0.797811677	Stable
Grhpr	0.892959245	4.868980577	1.13E-05	0.000103732	Stable
Alpk1	0.892937696	4.679202316	4.98E-05	0.000391789	Stable
Tnni2	0.891984671	7.679969863	4.32E-13	1.40E-11	Stable
Gm28192	0.891593487	2.126345084	0.237936357	0.487429032	Stable
Ctps2	0.891340874	5.009462035	1.03E-05	9.54E-05	Stable
Bscl2	0.890691043	5.906849588	3.36E-09	6.10E-08	Stable
Nrros	0.890449434	6.112419775	1.27E-08	2.07E-07	Stable
6330562C20Rik	0.890424463	2.954967349	0.054143081	0.159857448	Stable
P2rx5	0.890154525	1.196753806	1	1	Stable
Ccdc73	0.889589009	1.132019344	1	1	Stable
Gm21750	0.889538565	1.885193121	0.266884036	0.527809176	Stable
Gm42748	0.888367386	1.58299555	0.726575843	0.978991524	Stable
9430091E24Rik	0.88828484	1.714297995	0.343780023	0.627922475	Stable
Gm44901	0.886764724	1.269906561	1	1	Stable
Mta3	0.886292158	4.983745228	5.72E-06	5.61E-05	Stable
Atp6v0d1	0.885501267	6.676938262	6.74E-12	1.86E-10	Stable
Mcur1	0.885336722	3.132825726	0.040288876	0.126098488	Stable
Oit3	0.883908492	2.963037039	0.054143081	0.159857448	Stable
Gm37472	0.883876331	1.094396297	1	1	Stable
Zbtb18	0.883529425	5.028999188	4.44E-06	4.47E-05	Stable
Tax1bp3	0.883413236	4.517154598	0.000171068	0.001190168	Stable
Zbtb4	0.881667605	3.258548779	0.027396172	0.092729532	Stable
Mtmr14	0.880978351	4.610737462	8.44E-05	0.000630002	Stable
Lrguk	0.880732201	2.276138628	0.21010379	0.446129819	Stable
E2f6	0.880691609	4.504306659	0.000155566	0.00109143	Stable
D430013B06Rik	0.880414583	1.651598563	0.507836518	0.797811677	Stable
8030453O22Rik	0.880263488	4.248679481	0.000702183	0.004165484	Stable
BC028528	0.880074854	6.020207234	6.46E-08	9.24E-07	Stable
Gm37084	0.878263263	1.345552771	0.62500915	0.902544973	Stable
Sh3tc1	0.877354573	3.378920345	0.018704366	0.067968787	Stable
Tlr6	0.877158707	4.002864943	0.00225366	0.011293803	Stable
Usp21	0.87677381	5.289494351	4.39E-07	5.39E-06	Stable
Sdhaf4	0.875658905	4.643845914	7.78E-05	0.000584612	Stable
Gm46620	0.875078792	13.2525334	6.34E-19	3.54E-17	Stable
Mul1	0.875058289	3.228213231	0.024796566	0.085274674	Stable
Pfkl	0.87480109	6.288843453	8.15E-10	1.64E-08	Stable
Tmco1	0.874445798	6.883548943	3.15E-12	9.08E-11	Stable
5830432E09Rik	0.874442273	2.352044109	0.15164953	0.35140241	Stable
A630066F11Rik	0.873938788	1.547398602	0.453145015	0.747046682	Stable
AI839979	0.873490712	3.374303073	0.018704366	0.067968787	Stable
Fermt3	0.872701236	6.835000784	3.21E-12	9.20E-11	Stable
Hmgb2	0.872665849	7.214989143	2.82E-12	8.18E-11	Stable
BC024978	0.872271506	2.85659188	0.05964724	0.172514426	Stable
Pth1r	0.872179851	1.567512606	0.453145015	0.747046682	Stable
Cacnb1	0.872061515	1.778937552	0.548855645	0.839907376	Stable
Gm20634	0.871946848	1.3460419	0.62500915	0.902544973	Stable
Gm38244	0.871543493	4.066270239	0.002064223	0.010489126	Stable
Klf13	0.869923978	3.690871481	0.006702314	0.02888814	Stable
Mettl7a1	0.869486745	4.420400575	0.000347334	0.002240515	Stable
Tnfrsf14	0.86817408	3.294773989	0.030077616	0.10015507	Stable
Uap1	0.867953103	5.135968672	3.20E-06	3.31E-05	Stable
Kat2b	0.867930825	3.32009774	0.022626468	0.079117272	Stable
Cutc	0.867724941	3.76112102	0.006133562	0.026787316	Stable
Kiz	0.867646366	4.290011174	0.000645025	0.003870153	Stable
Tpgs2	0.867098199	2.940348066	0.072532292	0.200727914	Stable
Exoc3l4	0.866862471	3.219813245	0.033204639	0.108327843	Stable
Gm29562	0.866806749	3.897392248	0.003887486	0.018176657	Stable
Supt4a	0.866550824	6.050762947	1.78E-08	2.83E-07	Stable
Trim12a	0.866543446	1.353296016	0.62500915	0.902544973	Stable
Pik3r6	0.866131293	3.435850833	0.015475211	0.058204537	Stable
Ctns	0.865601764	4.278488451	0.000844407	0.004874514	Stable
Cog1	0.865492517	3.724516431	0.007374711	0.031395133	Stable
Abtb1	0.865324926	3.8597481	0.004665243	0.021143534	Stable
1700023B13Rik	0.865049341	1.610215026	0.726575843	0.978991524	Stable
Hspa13	0.864577642	4.244097076	0.000702183	0.004165484	Stable
Tnfsf14	0.863887599	1.360677652	0.62500915	0.902544973	Stable
Mblac2	0.863300601	2.494130298	0.136115131	0.324096714	Stable
Zfp345	0.863039323	1.240135163	1	1	Stable
Rpia	0.862526006	4.835485643	3.01E-05	0.000250317	Stable
Calcoco1	0.86233596	4.260777221	0.000771074	0.004495129	Stable
Gm49600	0.862298105	1.138921349	1	1	Stable
2810414N06Rik	0.862154306	2.248956995	0.286343828	0.555975438	Stable
Gm14326	0.861340853	4.094701101	0.001723695	0.008984262	Stable
Cd302	0.860870224	4.97756492	1.39E-05	0.000125048	Stable
Kifap3	0.860418357	4.011149401	0.00225366	0.011293803	Stable
Asap1	0.859834465	4.182411801	0.001318631	0.007165508	Stable
D630044L22Rik	0.858235334	1.161668955	1	1	Stable
Gm14421	0.857862494	2.694085565	0.089599227	0.236417844	Stable
Gm20342	0.857556211	1.495994926	0.687511437	0.950762304	Stable
Rwdd2b	0.85716124	3.210365733	0.033204639	0.108327843	Stable
Gm4189	0.857028137	1.577886554	0.726575843	0.978991524	Stable
Gm28229	0.856796569	1.809973702	0.387730696	0.675632537	Stable
Tmed2b	0.856609495	5.805501575	0.10263272	0.261893507	Stable
Gm11847	0.856346587	4.577855515	0.000754795	0.004422593	Stable
Slc31a2	0.856092246	4.293713299	0.000645025	0.003870153	Stable
Acat3	0.856009474	1.272220602	1	1	Stable
Coro1a	0.85595766	7.983662535	5.67E-17	2.66E-15	Stable
Cep63	0.855607066	3.319148769	0.022626468	0.079117272	Stable
Gm15496	0.855267156	1.265025844	1	1	Stable
Zfp607b	0.855262668	1.7576739	0.548855645	0.839907376	Stable
Gm46432	0.854853791	1.912086773	0.423990443	0.719185226	Stable
Sptlc1	0.854817499	4.785939476	5.55E-05	0.000431446	Stable
4930513N10Rik	0.853922076	1.667289901	0.507836518	0.797811677	Stable
Arl5c	0.85335214	4.438246324	0.000380377	0.002432625	Stable
4933431C10Rik	0.853118848	2.007523795	0.301802533	0.57581388	Stable
Kcnn1	0.852311931	2.10587953	0.237936357	0.487429032	Stable
Rbm12b1	0.852150805	3.043172665	0.044447274	0.136206312	Stable
Pnrc1	0.852009464	5.952921511	2.59E-08	3.97E-07	Stable
Gm10916	0.851855718	1.679277204	0.507836518	0.797811677	Stable
A630001G21Rik	0.851714643	5.00782168	9.82E-06	9.15E-05	Stable
Tmem254	0.851567327	2.880297427	0.088510842	0.234450197	Stable
Trex1	0.850827404	5.415721652	3.49E-07	4.40E-06	Stable
Herc6	0.849729651	3.214017311	0.033204639	0.108327843	Stable
Slc2a4rg-ps	0.849591811	2.181484248	0.263234586	0.523881556	Stable
Paqr4	0.849545707	2.488972203	0.185008487	0.40515767	Stable
Slc45a4	0.849541276	4.080466072	0.002258984	0.011312483	Stable
Ptov1	0.848092863	5.631288714	2.98E-08	4.53E-07	Stable
Gm32687	0.84776403	1.281818776	1	1	Stable
Gm10359	0.847260914	5.204322884	3.49E-06	3.58E-05	Stable
Slc35b1	0.846612513	6.22105852	6.95E-09	1.19E-07	Stable
Det1	0.846440894	3.640932712	0.010676201	0.042837804	Stable
Ube2d-ps	0.846167569	2.684750118	0.089599227	0.236417844	Stable
Calm2	0.845995768	8.230484988	2.86E-17	1.38E-15	Stable
Gamt	0.845898783	3.519586722	0.020355338	0.072759128	Stable
Kif5c	0.845746599	1.868448059	0.387730696	0.675632537	Stable
Hectd2os	0.845683322	1.428092507	0.687511437	0.950762304	Stable
Med9os	0.845641515	1.838241324	0.387730696	0.675632537	Stable
Gm20300	0.845319447	2.072860105	0.33235659	0.615465517	Stable
Fam167b	0.845153213	6.868700756	3.56E-11	8.97E-10	Stable
Zhx1	0.845067873	4.134558143	0.002060817	0.010475575	Stable
Kdm8	0.844962465	1.85266579	0.387730696	0.675632537	Stable
Hoga1	0.844527719	2.335108991	0.21010379	0.446129819	Stable
Gm43581	0.844416164	1.218517178	1	1	Stable
Pcdhb14	0.844248814	1.064514749	1	1	Stable
Sdk2	0.844121118	1.393668786	1	1	Stable
Ccdc194	0.843574209	1.941744506	0.423990443	0.719185226	Stable
Usf2	0.842327243	6.545660918	2.02E-09	3.78E-08	Stable
Ccr1	0.841152298	1.885950166	0.423990443	0.719185226	Stable
Nbn	0.841055512	3.711051735	0.009711458	0.039583201	Stable
Rgs19	0.840093321	6.02831355	4.29E-08	6.35E-07	Stable
Epsti1	0.840047235	4.820520355	5.08E-05	0.000398771	Stable
Abcb8	0.839611959	4.827327297	5.54E-05	0.000430934	Stable
Cnst	0.839594781	3.76299084	0.008818508	0.03641489	Stable
Gnai2	0.839538812	7.938532362	2.23E-16	9.98E-15	Stable
Shc1	0.839391585	6.294607198	3.47E-09	6.27E-08	Stable
Myo10	0.839142469	4.315712811	0.001004855	0.005642158	Stable
Zfp953	0.838783915	1.984136148	0.301802533	0.57581388	Stable
Dek	0.838558506	6.69781361	4.13E-09	7.33E-08	Stable
Vamp5	0.838183733	3.961682972	0.00355064	0.016787784	Stable
Gm43307	0.837503512	1.15978656	1	1	Stable
Stat6	0.837372506	5.911357932	1.97E-08	3.08E-07	Stable
Tlr9	0.837136646	3.09506629	0.048943742	0.147381557	Stable
Gm15787	0.837023837	2.415539573	0.168705136	0.381504577	Stable
Lrrc56	0.836800383	1.726912601	0.548855645	0.839907376	Stable
Gm47221	0.83664601	2.21925011	0.263234586	0.523881556	Stable
Gm47486	0.835947489	2.324796591	0.21010379	0.446129819	Stable
Kcnk6	0.835461781	3.637843532	0.010676201	0.042837804	Stable
Gm34121	0.835403943	1.239520655	1	1	Stable
Mid1	0.834761751	3.913001962	0.005565328	0.024616675	Stable
5033406O09Rik	0.834277998	2.821762624	0.080764116	0.217395832	Stable
Zkscan3	0.83320262	4.580855587	0.000244623	0.001630667	Stable
Rps6ka5	0.833018896	2.957309348	0.072532292	0.200727914	Stable
Tmem67	0.832916854	2.516086186	0.136115131	0.324096714	Stable
Irgm2	0.832685675	3.156010364	0.040288876	0.126098488	Stable
C130026I21Rik	0.832614027	6.839094585	5.24E-10	1.09E-08	Stable
Ncf2	0.832527625	6.794860171	4.93E-10	1.03E-08	Stable
Lpgat1	0.832508749	4.972379371	1.80E-05	0.000158153	Stable
Gm9570	0.832347225	1.101743637	1	1	Stable
Gpr85	0.831731608	2.10624666	0.237936357	0.487429032	Stable
Atxn7l1os2	0.831666142	1.285056023	1	1	Stable
Wdpcp	0.831511995	3.423064481	0.029561453	0.098598474	Stable
Arhgap1	0.831138472	5.170405756	5.83E-06	5.70E-05	Stable
Gm45606	0.830820494	2.383593789	0.229594247	0.473970819	Stable
Hexim1	0.830478847	4.465889552	0.000453039	0.002834647	Stable
Plekhg3	0.830460594	3.010754299	0.059537523	0.17233778	Stable
Trem3	0.830351516	2.108380796	0.237936357	0.487429032	Stable
2610203C22Rik	0.82990375	4.781508012	7.20E-05	0.000544715	Stable
Gm43540	0.82940055	1.915095153	0.423990443	0.719185226	Stable
Gm42141	0.82902869	1.597452911	0.726575843	0.978991524	Stable
Tnfrsf1a	0.828715344	5.325209568	1.15E-06	1.30E-05	Stable
Zfp715	0.82850688	3.90496637	0.005565328	0.024616675	Stable
Atp6v1g1	0.828349012	7.204420931	8.10E-13	2.56E-11	Stable
Rasal1	0.827879324	2.736697116	0.098947645	0.254397794	Stable
Gm44851	0.827619806	1.218711792	1	1	Stable
Peak1os	0.827278344	2.149944428	0.359339723	0.647332218	Stable
Rbak	0.826985515	2.797180113	0.108212708	0.272541408	Stable
Dyrk2	0.826867152	3.617668912	0.014046433	0.053555568	Stable
Gm14636	0.826645726	3.61777293	0.014046433	0.053555568	Stable
Gm11707	0.826371773	1.381254891	1	1	Stable
Cadm1	0.826370962	6.886450289	1.12E-10	2.63E-09	Stable
Gm49331	0.826129025	1.764341392	0.548855645	0.839907376	Stable
Tcf19	0.825855377	5.179622901	4.53E-06	4.54E-05	Stable
Rps6ka3	0.824965475	4.798216291	6.05E-05	0.000466872	Stable
Hdac7	0.824354317	1.727648277	0.548855645	0.839907376	Stable
Gm47854	0.824298507	1.194914352	1	1	Stable
Esr1	0.824190604	1.20127369	1	1	Stable
Lilrb4a	0.823139656	9.205608704	1.29E-18	7.06E-17	Stable
Acad12	0.822957803	2.232741472	0.189303951	0.411853791	Stable
mt-Nd3	0.822881302	8.744877217	0.026839452	0.091089504	Stable
Irf8	0.822605523	5.113489926	8.97E-06	8.45E-05	Stable
Cul1	0.822435158	5.470685319	4.48E-07	5.47E-06	Stable
Gm47406	0.821326129	2.318209149	0.21010379	0.446129819	Stable
Akt3	0.821251618	5.084273185	1.26E-05	0.000114823	Stable
Reep5	0.821127908	5.291447068	2.09E-06	2.24E-05	Stable
Cyb5rl	0.820940312	3.439512113	0.022519964	0.078886449	Stable
E230016K23Rik	0.820816249	1.927713379	0.423990443	0.719185226	Stable
Gm13456	0.820775621	1.162279738	1	1	Stable
Gmppb	0.820103788	4.210020093	0.002040324	0.010393585	Stable
Spns3	0.819353098	1.092475204	1	1	Stable
Stap2	0.818962436	3.173836353	0.058147956	0.168901994	Stable
Gm47258	0.818807081	1.473095269	0.687511437	0.950762304	Stable
Eef1akmt1	0.818476943	5.441949859	5.79E-07	6.90E-06	Stable
Pole4	0.818312113	4.578299345	0.000316853	0.002056061	Stable
Ebp	0.818272642	5.009309884	2.31E-05	0.00019681	Stable
Efr3b	0.81808927	3.28664892	0.039690126	0.124738564	Stable
Ccdc92b	0.817937671	1.084325191	1	1	Stable
Lipe	0.817820094	3.859135691	0.008673531	0.035965998	Stable
Oxr1	0.817317953	4.987364911	2.74E-05	0.000229606	Stable
Cdk19	0.817223795	3.615286117	0.014046433	0.053555568	Stable
Cd300lf	0.816360026	3.453580625	0.022519964	0.078886449	Stable
Ints6	0.815971936	4.458133542	0.000742356	0.004359993	Stable
Selenok	0.815239538	6.465974511	8.33E-05	0.000622185	Stable
Slc39a1	0.815177617	6.029121846	1.20E-07	1.66E-06	Stable
Fbxl12os	0.814999219	1.382437967	1	1	Stable
BC049715	0.814748664	3.07125846	0.064990035	0.184687944	Stable
H1f4	0.814006315	1.373621145	0.62500915	0.902544973	Stable
Fads1	0.813932447	6.953711901	1.49E-11	3.92E-10	Stable
2210418O10Rik	0.813793094	2.752977246	0.098947645	0.254397794	Stable
Gm47806	0.813203965	1.372876631	0.62500915	0.902544973	Stable
Otulinl	0.813138312	4.678383491	0.000171515	0.001192693	Stable
Exd1	0.812827159	1.263272382	1	1	Stable
Gm4356	0.812470816	1.784621361	0.548855645	0.839907376	Stable
Galk2	0.812391465	5.451566285	8.71E-07	1.01E-05	Stable
4930579C12Rik	0.812263115	1.175513925	1	1	Stable
Gm17082	0.812102677	1.398631688	1	1	Stable
Gm2788	0.812064915	1.548299484	0.453145015	0.747046682	Stable
Spns1	0.811645349	5.325891535	5.83E-06	5.70E-05	Stable
Chd9	0.81139444	4.552711521	0.00037727	0.002419305	Stable
Pcdhb22	0.810836381	1.158203874	1	1	Stable
Lmf1	0.810782347	4.508558991	0.000413605	0.002614454	Stable
Mt1	0.810625971	8.815859367	7.06E-18	3.61E-16	Stable
Pde8a	0.810542703	3.887008424	0.009378316	0.038461231	Stable
Klhdc8b	0.810265968	1.58215617	0.726575843	0.978991524	Stable
Gm32699	0.809878324	1.198293439	1	1	Stable
Gm33318	0.809799513	2.054917243	0.33235659	0.615465517	Stable
Degs1	0.808764468	6.448668693	5.41E-09	9.44E-08	Stable
Pimreg	0.808718142	5.425807019	1.22E-06	1.37E-05	Stable
Gm44829	0.808280638	1.254223753	1	1	Stable
Gm48796	0.807720477	1.144548397	1	1	Stable
Olfr1423	0.807580194	1.066257478	1	1	Stable
Ccdc191	0.806843665	3.732134989	0.04609927	0.140649916	Stable
Atl1	0.806840699	1.856853352	0.387730696	0.675632537	Stable
Olfr46	0.806766812	1.545482386	0.453145015	0.747046682	Stable
C330018D20Rik	0.806498215	3.356633064	0.032833416	0.107612205	Stable
Rasa4	0.805678772	5.366820742	2.21E-06	2.36E-05	Stable
Mboat1	0.805398377	4.159890328	0.002243686	0.011251776	Stable
Stx2	0.805396106	5.10662086	1.48E-05	0.000132939	Stable
Gm17089	0.805259295	1.231054068	1	1	Stable
Mir181a-1hg	0.805010781	1.126807471	1	1	Stable
Cenpu	0.804746323	3.977687122	0.005052113	0.022679296	Stable
Sting1	0.804745994	5.08787892	1.76E-05	0.000155353	Stable
Selenos	0.804711348	6.018240697	1.40E-07	1.90E-06	Stable
Pyroxd2	0.804617778	3.766205991	0.011501819	0.045633758	Stable
Ube2z	0.804207686	4.644794112	0.000263324	0.001745477	Stable
Dxo	0.803094812	4.105363166	0.004483938	0.020472413	Stable
Olfr715	0.803078449	1.300056544	1	1	Stable
Dusp3	0.802877838	5.612321763	1.88E-07	2.49E-06	Stable
Ankle1	0.802511782	3.911432026	0.005565328	0.024616675	Stable
Jmjd8	0.801880668	4.019460702	0.005923802	0.025983323	Stable
Zdhhc20	0.801780152	5.303097496	2.42E-05	0.000205051	Stable
Ube2e2	0.801606039	4.427071149	0.000903464	0.005158699	Stable
Dnase2a	0.801284467	6.412101346	8.38E-09	1.41E-07	Stable
Gm20337	0.800441226	1.408266103	1	1	Stable
Notum	0.800303106	1.25792371	1	1	Stable
Zbtb2	0.799589126	2.670151584	0.121526586	0.297765348	Stable
Ppp1r12b	0.799456913	3.671432987	0.016564465	0.061582267	Stable
Kcnk13	0.799401139	3.357945078	0.046439695	0.14144495	Stable
Borcs7	0.798673442	2.590134734	0.149689746	0.347999192	Stable
Gm49368	0.798561541	2.131261856	0.359339723	0.647332218	Stable
Gm16861	0.798238784	1.448843817	0.687511437	0.950762304	Stable
Zfp967	0.797934226	4.79120079	0.000804316	0.00467313	Stable
Acox3	0.797022896	5.2840288	4.76E-06	4.76E-05	Stable
Tspan14	0.796819027	4.658038743	0.000285037	0.001871023	Stable
Ift88	0.796498258	3.342707269	0.032833416	0.107612205	Stable
E230016M11Rik	0.796231806	1.693924635	0.507836518	0.797811677	Stable
Slfn5	0.79578001	3.959440863	0.006552525	0.028354925	Stable
Atp8b4	0.795450408	5.101607959	1.90E-05	0.000165881	Stable
Tpcn1	0.795137983	5.068510356	2.67E-05	0.000224525	Stable
Cnppd1	0.794940927	4.996316487	3.81E-05	0.000309568	Stable
Chml	0.794725629	3.426255721	0.029561453	0.098598474	Stable
Pld4	0.794533754	7.805059526	9.07E-15	3.50E-13	Stable
Npff	0.794106508	1.567842453	0.726575843	0.978991524	Stable
Lrpap1	0.7937736	5.365982665	2.21E-06	2.36E-05	Stable
Gm45902	0.793470211	1.96191894	0.301802533	0.57581388	Stable
Cisd2	0.792021349	4.611880979	0.000402706	0.002559137	Stable
Hspb8	0.791033213	1.342679645	0.62500915	0.902544973	Stable
E330037G11Rik	0.791016396	1.513734942	0.687511437	0.950762304	Stable
Tha1	0.790913904	2.43034706	0.247866773	0.502110908	Stable
Rnf13	0.790884659	5.662480811	1.82E-07	2.43E-06	Stable
Gm45844	0.789049372	1.242763882	1	1	Stable
Mgam	0.78877473	1.290186012	1	1	Stable
Pik3cd	0.788580614	5.093517624	2.43E-05	0.000205957	Stable
Pla2g4c	0.788570085	1.281812564	1	1	Stable
Dennd1a	0.788192247	4.220743736	0.002850822	0.013888569	Stable
Map4k3	0.787779859	3.504022336	0.026584612	0.090349428	Stable
Fus	0.787018181	8.2098422	1.10E-07	1.52E-06	Stable
0610009B22Rik	0.786696036	5.175315059	1.44E-05	0.000129359	Stable
Fut11	0.786656483	2.447164001	0.247866773	0.502110908	Stable
Snx17	0.785898946	6.213184469	6.98E-08	9.95E-07	Stable
Gm37226	0.785532973	1.107892872	1	1	Stable
Gm37842	0.785428956	1.256230495	1	1	Stable
Slc25a47	0.785156655	1.791789701	0.548855645	0.839907376	Stable
Thoc7	0.784996603	6.358701942	3.33E-08	5.02E-07	Stable
Fbxo10	0.784394007	1.777796415	0.548855645	0.839907376	Stable
Sned1	0.784363444	1.183160322	1	1	Stable
Bcl2a1b	0.783656276	5.458461215	2.12E-06	2.27E-05	Stable
Sh3bp2	0.783603713	5.169778503	1.83E-05	0.00016072	Stable
Psmd10	0.783230928	5.751639786	1.15E-07	1.59E-06	Stable
Pdzk1ip1	0.782510973	2.033596737	0.45454301	0.747046682	Stable
Pald1	0.781980623	3.178886002	0.058147956	0.168901994	Stable
Capg	0.781428717	9.535911177	1.46E-19	8.53E-18	Stable
Gid8	0.781206962	5.123611611	2.21E-05	0.000189202	Stable
Gm4285	0.780643589	2.293816318	0.21010379	0.446129819	Stable
Nudt19	0.780314975	5.25806329	8.51E-06	8.06E-05	Stable
Arhgap22	0.77986374	3.099442172	0.07048297	0.196476131	Stable
Pcdhb21	0.779719303	1.086473864	1	1	Stable
Gm38182	0.779289606	2.768695741	0.143399349	0.337887898	Stable
Gm7517	0.779088883	1.396974845	1	1	Stable
Gpr162	0.778415694	3.07760646	0.09201537	0.241530688	Stable
Gm48949	0.778397712	1.721800332	0.753921261	0.998931574	Stable
Gm42857	0.777689813	5.058625119	4.35E-05	0.000347287	Stable
Gm45416	0.77767348	1.108741812	1	1	Stable
Ptbp1	0.777497838	7.870761702	1.23E-09	2.39E-08	Stable
Bcat2	0.777362765	6.004821794	4.17E-07	5.15E-06	Stable
Gm45495	0.777156005	1.397096401	1	1	Stable
Tmem181c-ps	0.776866981	2.374229125	0.229594247	0.473970819	Stable
Ywhab	0.776565965	6.015056787	3.31E-07	4.19E-06	Stable
Samsn1	0.776298655	4.140269618	0.003757175	0.01766645	Stable
Epc2	0.775981782	3.218957436	0.062827671	0.179950234	Stable
Yy2	0.775845929	2.039894243	0.33235659	0.615465517	Stable
Dpcd	0.775354019	4.873385813	0.000172234	0.001196519	Stable
Cd151	0.775070293	4.596207169	0.000660035	0.003948511	Stable
A530072M11Rik	0.775029292	2.221628494	0.383371869	0.670841601	Stable
Gm19221	0.774886644	1.991895532	0.45454301	0.747046682	Stable
Srxn1	0.774510352	5.173847886	1.83E-05	0.00016072	Stable
Zfp970	0.774453326	4.657573281	0.000503837	0.003116711	Stable
Rassf2	0.774063313	4.602113032	0.000660035	0.003948511	Stable
Kmt2e	0.773429149	4.234658043	0.003072989	0.014853481	Stable
Gm43693	0.772933822	1.337454278	0.62500915	0.902544973	Stable
Tapbpl	0.772671226	2.562094995	0.200570966	0.431007086	Stable
Lrrc63	0.772669561	1.163756887	1	1	Stable
Tcf7l2	0.772062075	1.864043266	0.581085352	0.87140277	Stable
Rbm4	0.771697731	4.558384703	0.000728521	0.004297277	Stable
Myo1g	0.770847194	5.416798991	3.46E-06	3.55E-05	Stable
Nsun6	0.768892646	2.964633345	0.103902123	0.264267927	Stable
Arhgef2	0.768890477	6.127721161	3.41E-07	4.30E-06	Stable
Slc35a2	0.768863094	4.597839084	0.000660035	0.003948511	Stable
Dennd6a	0.768709415	3.93338143	0.010868227	0.04346064	Stable
Slc6a6	0.768570274	7.321519132	5.81E-12	1.61E-10	Stable
Myl6	0.768434095	9.052170112	7.45E-17	3.45E-15	Stable
Gm37411	0.767885171	1.135343675	1	1	Stable
Cyp51	0.76745737	5.538674788	1.14E-06	1.29E-05	Stable
Ppp1r3d	0.767204008	1.172327559	1	1	Stable
Jrk	0.766725271	1.92087302	0.423990443	0.719185226	Stable
Lilrb4b	0.766599853	8.317229901	8.16E-16	3.44E-14	Stable
Pih1d1	0.766312293	5.576249865	9.41E-07	1.08E-05	Stable
2010315B03Rik	0.765925484	4.117153862	0.006188421	0.02699363	Stable
Abcc5	0.76574777	5.883302159	2.98E-07	3.81E-06	Stable
Itm2b	0.765480027	7.965644259	1.36E-14	5.11E-13	Stable
Gm48420	0.765460824	1.966129717	0.301802533	0.57581388	Stable
Asap2	0.765213793	1.238847515	1	1	Stable
Pigc	0.765033336	4.28752954	0.002776955	0.013571669	Stable
Pkmyt1	0.764960832	4.061573144	0.006870752	0.029506756	Stable
Cr1l	0.764690939	6.303785835	7.34E-08	1.04E-06	Stable
5730405O15Rik	0.763865594	1.539309039	0.453145015	0.747046682	Stable
Gm43372	0.763309572	1.17367939	1	1	Stable
Gm48270	0.763109033	1.900806464	0.423990443	0.719185226	Stable
Ifitm2	0.763026756	9.308189473	1.55E-14	5.76E-13	Stable
Rassf5	0.762784294	4.650263315	0.000641619	0.00385732	Stable
Kcne3	0.762053625	1.860273673	0.581085352	0.87140277	Stable
Slc44a1	0.761399674	5.968241388	4.91E-07	5.94E-06	Stable
Gm43727	0.761290079	1.114646589	1	1	Stable
Tmem204	0.760255228	1.372081406	1	1	Stable
Zfp966	0.760124296	3.527558532	0.037040891	0.118097528	Stable
Stat1	0.759591939	5.624784705	8.34E-07	9.69E-06	Stable
Plppr3	0.758939613	1.814562092	0.387730696	0.675632537	Stable
Reps2	0.758659866	1.113013104	1	1	Stable
Psmc3	0.75808269	7.076183745	2.26E-10	5.04E-09	Stable
Rnf32	0.758018905	2.238467332	0.286343828	0.555975438	Stable
Suco	0.757781669	4.465983665	0.05500459	0.162029733	Stable
Gm45828	0.757363203	1.207606393	1	1	Stable
AW011738	0.757128522	1.857855018	0.581085352	0.87140277	Stable
Mcm3	0.757128377	6.245522903	3.28E-07	4.15E-06	Stable
Ogfr	0.757017381	5.403113742	5.18E-06	5.14E-05	Stable
1810030O07Rik	0.756993936	4.47384432	0.001449721	0.00777059	Stable
Ddrgk1	0.756887797	6.023064722	5.89E-07	7.00E-06	Stable
Gm38102	0.756805339	2.415144013	0.247866773	0.502110908	Stable
Ddx43	0.755774468	2.949322141	0.13526354	0.32255677	Stable
Sema4d	0.755706277	6.002048997	5.73E-07	6.84E-06	Stable
Yipf7	0.753934532	4.151159752	0.005194813	0.023224254	Stable
Gm2026	0.753783119	3.727022769	0.019251584	0.069494	Stable
Syne4	0.753766747	1.455084479	0.687511437	0.950762304	Stable
Srsf3	0.753184765	6.70635498	1.56E-07	2.10E-06	Stable
Nqo2	0.753047811	4.575190678	0.000997812	0.005607052	Stable
Dnajb1	0.752898854	3.685705864	0.023053954	0.080255621	Stable
Gm31024	0.752694381	1.40940201	1	1	Stable
Gm35290	0.752530023	1.288594473	1	1	Stable
Gm6166	0.752186572	8.64370106	4.31E-06	4.35E-05	Stable
Gm45359	0.752153031	2.351296283	0.307527557	0.582847435	Stable
Tomm6os	0.751997152	1.314131854	1	1	Stable
2700054A10Rik	0.751948529	1.522292231	0.687511437	0.950762304	Stable
Gm37581	0.751792923	1.571887104	0.726575843	0.978991524	Stable
Atxn7	0.751116884	3.230366702	0.067542896	0.190037309	Stable
Fam174a	0.751100079	4.446607199	0.001721633	0.008976813	Stable
Fcna	0.751059365	3.780519936	0.016079232	0.060030263	Stable
Gm49783	0.751045654	1.061733118	1	1	Stable
Itgb3	0.750771994	1.079585919	1	1	Stable
Meaf6	0.75001127	4.762564129	0.000374126	0.002401321	Stable
4632427E13Rik	0.749856522	1.90411283	0.423990443	0.719185226	Stable
Vmn1r4	0.748603145	1.092047282	1	1	Stable
Crat	0.748457752	4.030153	0.008193362	0.034234552	Stable
Gm26944	0.747838421	1.786636656	0.548855645	0.839907376	Stable
Tep1	0.747557394	5.422065463	6.36E-06	6.17E-05	Stable
Gm12666	0.747153456	3.99012695	0.009770835	0.039790883	Stable
Sumo3	0.746916893	6.396180808	1.10E-07	1.53E-06	Stable
Acer3	0.746863449	4.697306384	0.000621486	0.00374796	Stable
Ncoa5	0.746668606	4.573654414	0.000997812	0.005607052	Stable
Pkd2	0.746445112	3.280897149	0.072283113	0.200312137	Stable
Dop1b	0.746365771	3.787199455	0.022093501	0.077836548	Stable
Gm13394	0.746211169	11.41642762	3.23E-18	1.71E-16	Stable
Il20rb	0.745847191	1.416185797	1	1	Stable
Amotl2	0.745708146	1.412934723	1	1	Stable
Hmga2-ps1	0.744602337	3.951459022	0.011652249	0.046127281	Stable
Lrr1	0.744600887	3.180673818	0.081530569	0.219250705	Stable
Gm10762	0.743973607	1.214055825	1	1	Stable
Gabarap	0.743927074	7.685437729	4.33E-11	1.08E-09	Stable
Zfp90	0.743210436	2.578872565	0.215416933	0.454231331	Stable
Serinc1	0.743120203	6.319737134	1.41E-07	1.91E-06	Stable
Glcci1	0.743009126	1.573177581	0.726575843	0.978991524	Stable
Nlrc3	0.742653825	3.646536303	0.027612261	0.093216047	Stable
A930012O16Rik	0.742613089	1.241645295	1	1	Stable
Angpt2	0.741601618	3.481804268	0.044463855	0.136206312	Stable
Cog7	0.740360743	4.911349679	0.000211989	0.00143472	Stable
Zdhhc9	0.740033686	4.497053115	0.001664418	0.008716976	Stable
Bbs1	0.740017801	1.957119416	0.423990443	0.719185226	Stable
Nphp1	0.740004799	3.531610872	0.037040891	0.118097528	Stable
Bnip3l	0.739987305	6.861701643	3.05E-09	5.57E-08	Stable
Hoxa1	0.738716094	2.57471255	0.215416933	0.454231331	Stable
Ttc8	0.738494854	2.883027369	0.126388777	0.305591356	Stable
Nceh1	0.738256587	5.028278466	0.000141824	0.001005468	Stable
Rbks	0.737927292	3.360548715	0.046439695	0.14144495	Stable
Was	0.737915611	5.477661706	5.59E-06	5.52E-05	Stable
Slc25a35	0.737348649	2.609276931	0.215416933	0.454231331	Stable
Zmpste24	0.737301532	5.383761824	1.31E-05	0.000118914	Stable
Gm27194	0.736877702	1.19474663	1	1	Stable
Gm28362	0.736591852	1.080988138	1	1	Stable
Ndc80	0.736196715	4.990962502	0.000146824	0.001035731	Stable
Gm48082	0.735851258	2.683669523	0.175557501	0.393049115	Stable
Rgmb	0.735739187	2.148415568	0.359339723	0.647332218	Stable
Mtarc2	0.73563068	5.27327681	2.89E-05	0.000241167	Stable
Creb3	0.73560982	4.628306615	0.000965108	0.005464444	Stable
Metrnl	0.73559968	5.046220197	0.00012015	0.000864791	Stable
Nova1	0.735447075	2.246890531	0.286343828	0.555975438	Stable
Smarca2	0.735157814	5.644525461	1.29E-06	1.43E-05	Stable
Zfp36l3	0.735033732	1.239285226	1	1	Stable
Comt	0.735013511	5.807939009	2.71E-07	3.50E-06	Stable
Niban1	0.734691328	4.740870898	0.000561566	0.003418906	Stable
Rnaset2b	0.734378944	6.878402642	3.61E-08	5.41E-07	Stable
Cep78	0.734305671	3.986054977	0.012461539	0.048584575	Stable
Kmt5b	0.734269588	3.740654042	0.026383741	0.08979596	Stable
Gpr183	0.733921483	4.809435948	0.000362484	0.002332934	Stable
Psme1	0.733448126	7.12962368	3.36E-10	7.28E-09	Stable
Ccdc78	0.733230134	1.256420759	1	1	Stable
Gm33869	0.733158181	2.107943837	0.480731244	0.775870993	Stable
Aldh16a1	0.732894543	4.764303718	0.000640359	0.003851937	Stable
Gm9830	0.732770425	5.395726292	0.020152434	0.072121285	Stable
Nodal	0.7324953	1.160445397	1	1	Stable
Gm42793	0.732190448	3.508201227	0.047492584	0.143878772	Stable
Nek7	0.732136564	5.069273204	0.000108665	0.000788126	Stable
Gm43728	0.732119898	1.169393562	1	1	Stable
Spag1	0.731844968	1.937780813	0.423990443	0.719185226	Stable
Rab11fip5	0.731697383	4.578274366	0.001353912	0.007326324	Stable
Cnnm3	0.731662374	2.996119965	0.111507443	0.278169948	Stable
Sgpl1	0.731200441	6.359564919	1.59E-07	2.13E-06	Stable
Trim2	0.730917415	2.920872697	0.126388777	0.305591356	Stable
Gm29050	0.730511885	1.290132818	1	1	Stable
Evi2	0.730263784	2.327263469	0.307527557	0.582847435	Stable
2310043L19Rik	0.729601179	1.575365817	0.726575843	0.978991524	Stable
Yipf4	0.728957446	5.226058806	3.52E-05	0.000288555	Stable
Nampt	0.728917641	6.197485796	5.06E-07	6.09E-06	Stable
Gm38248	0.727845342	1.784709917	0.548855645	0.839907376	Stable
Ncoa4	0.727744148	6.227688474	3.82E-07	4.76E-06	Stable
Junos	0.727530451	1.606532962	0.726575843	0.978991524	Stable
Ift43	0.726828003	4.819147293	0.000489004	0.003036185	Stable
LOC665443	0.726728511	1.732555973	0.548855645	0.839907376	Stable
Tnnt3	0.72622671	1.655373167	0.507836518	0.797811677	Stable
Casp1	0.726198099	5.588197138	2.91E-06	3.05E-05	Stable
Pex11g	0.726146389	2.030000507	0.45454301	0.747046682	Stable
Fabp5	0.725345685	9.153913374	1.18E-13	4.04E-12	Stable
Stx8	0.724960194	3.360058264	0.046439695	0.14144495	Stable
Zeb2	0.724186263	5.926994576	1.09E-06	1.24E-05	Stable
Gm29438	0.724171097	1.220503396	1	1	Stable
Gm21897	0.723648695	3.576949682	0.030865659	0.102155211	Stable
Gm17080	0.723395086	1.614824907	0.726575843	0.978991524	Stable
Mat2a	0.723285541	6.546181495	2.60E-07	3.36E-06	Stable
Mia3	0.723242355	5.079666742	0.000115899	0.000836741	Stable
Pot1b	0.722999838	2.839894869	0.153960362	0.355594239	Stable
Gucd1	0.722956489	3.426038171	0.05338925	0.157960845	Stable
Zfp868	0.722898471	3.578458638	0.030865659	0.102155211	Stable
M1ap	0.722819829	2.799790269	0.199697975	0.429782793	Stable
mt-Nd5	0.722797657	11.06793988	2.47E-10	5.47E-09	Stable
A330023F24Rik	0.722761334	1.452343839	0.687511437	0.950762304	Stable
St7	0.72240259	4.47080556	0.002496896	0.012372323	Stable
Prkcz	0.722377779	1.323402403	1	1	Stable
Gm43593	0.722030964	1.515415952	0.687511437	0.950762304	Stable
Cdkl5	0.721671288	1.181160267	1	1	Stable
Rtn3	0.720616582	6.399391212	1.61E-07	2.16E-06	Stable
Mfap1a	0.720409614	3.115223764	0.098479186	0.253615668	Stable
Gm42994	0.720068008	1.370321028	1	1	Stable
Sesn1	0.719979904	4.707029375	0.000839188	0.004852297	Stable
Angptl4	0.719897647	2.183011114	0.263234586	0.523881556	Stable
Litaf	0.719393104	6.652767716	4.79E-08	7.02E-07	Stable
Dnaja1	0.719226642	6.960787551	1.57E-08	2.52E-07	Stable
Gapdh	0.719121714	11.04967515	1.43E-10	3.29E-09	Stable
Sowahc	0.718955819	3.515409958	0.047492584	0.143878772	Stable
Gm37158	0.718601219	2.439364126	0.247866773	0.502110908	Stable
Dnajc28	0.718398651	1.42537178	1	1	Stable
Exo1	0.718196185	3.565246957	0.039631827	0.124702987	Stable
Gm47357	0.717370663	1.192970128	1	1	Stable
Pmp22	0.71701192	6.145403341	1.49E-06	1.65E-05	Stable
Smarcb1	0.716945777	5.41076613	1.59E-05	0.000141424	Stable
Slc43a2	0.716699378	5.344667455	2.14E-05	0.000183832	Stable
A330035P11Rik	0.716639947	1.376303089	1	1	Stable
Cd24a	0.716508194	1.880006712	0.581085352	0.87140277	Stable
Ptpmt1	0.716329212	4.052101271	0.00878199	0.036327601	Stable
Irf9	0.716254827	4.991026376	0.000248153	0.001651865	Stable
Cd68	0.71602902	9.953393398	6.29E-20	3.79E-18	Stable
Gprasp1	0.716010737	4.022242415	0.010461375	0.042226887	Stable
Gm48054	0.715965765	2.522101527	0.265015796	0.526244062	Stable
Adcy3	0.715829754	1.198888017	1	1	Stable
Inpp5k	0.715638339	4.105428492	0.007891659	0.033118326	Stable
Gltp	0.715299866	5.73122425	1.32E-06	1.47E-05	Stable
Sarm1	0.714832636	1.306983833	1	1	Stable
Rab3il1	0.71469832	5.363260215	2.43E-05	0.000205954	Stable
Usf1	0.714166412	5.850421264	8.97E-07	1.04E-05	Stable
Thap2	0.71393597	3.0967648	0.09201537	0.241530688	Stable
Tmx1	0.713115937	5.292490539	3.28E-05	0.00027031	Stable
9430034N14Rik	0.713114769	1.227537461	1	1	Stable
Dusp6	0.712525267	3.977180264	0.012461539	0.048584575	Stable
Camk2n2	0.712524942	1.764873967	0.548855645	0.839907376	Stable
Gm13373	0.712465907	1.948875285	0.423990443	0.719185226	Stable
Irf5	0.712419111	5.826617043	1.27E-06	1.42E-05	Stable
Rragc	0.712232437	6.186297974	1.02E-06	1.16E-05	Stable
Leng9	0.711900294	1.974715583	0.607272309	0.895925792	Stable
Dbnl	0.711873755	6.213326731	9.10E-07	1.05E-05	Stable
Skap2	0.711634782	6.660408347	3.46E-08	5.21E-07	Stable
Rnf146	0.711354591	4.336835632	0.004334542	0.01993805	Stable
Ifi207	0.710900057	5.998892602	2.81E-06	2.96E-05	Stable
H2-Bl	0.710681988	2.875772123	0.164257474	0.374073104	Stable
Gm14111	0.710453312	1.476957249	0.687511437	0.950762304	Stable
Clic1	0.710049678	8.03898477	1.06E-12	3.28E-11	Stable
Zranb3	0.710027997	3.495659226	0.047492584	0.143878772	Stable
Rbm45	0.70954853	4.604898741	0.001539552	0.008162563	Stable
Rpgrip1l	0.70892063	2.243157756	0.383371869	0.670841601	Stable
Slc16a13	0.708632247	3.699148855	0.031507687	0.103795197	Stable
Rassf3	0.708624566	4.394969441	0.004147289	0.019209643	Stable
Gm14399	0.708615139	3.780954112	0.022093501	0.077836548	Stable
Gm47798	0.708359204	1.351912838	0.62500915	0.902544973	Stable
Mospd1	0.708333399	3.432734946	0.05338925	0.157960845	Stable
Zfp827	0.708304639	2.697222124	0.175557501	0.393049115	Stable
Imp4	0.707527848	5.403328722	1.99E-05	0.000171997	Stable
Sema5a	0.70750236	3.478143962	0.044463855	0.136206312	Stable
Gm12070	0.707145908	4.108238743	0.010668677	0.042831866	Stable
Gm3435	0.70689056	2.995566838	0.14397993	0.338669473	Stable
Wdr81	0.706590501	4.083349611	0.012666097	0.049192636	Stable
Trp53	0.706419216	7.024231846	1.54E-08	2.49E-07	Stable
Ice2	0.706263364	3.436594746	0.05338925	0.157960845	Stable
Ptpre	0.706055005	3.160001109	0.10490577	0.266104273	Stable
Zfp709	0.705882447	1.891734891	0.581085352	0.87140277	Stable
Csad	0.70581468	3.357273609	0.08180222	0.219651788	Stable
Mdm1	0.705730187	4.790760016	0.000726447	0.004289969	Stable
Gm45001	0.705422171	1.354271702	0.62500915	0.902544973	Stable
Atad2	0.705046109	5.288834812	4.12E-05	0.000330406	Stable
Tmem86a	0.70502401	2.870469071	0.164257474	0.374073104	Stable
2510016D11Rik	0.704983641	3.388380818	0.049893104	0.149491711	Stable
Gm43071	0.704614406	2.482492938	0.265015796	0.526244062	Stable
Rfxank	0.704545249	2.947598287	0.13526354	0.32255677	Stable
Gm43314	0.704436968	1.249435567	1	1	Stable
Gm4739	0.704256451	7.597434437	7.25E-06	6.96E-05	Stable
Mob3b	0.704253512	1.900818758	0.423990443	0.719185226	Stable
Stamos	0.704179424	1.25130119	1	1	Stable
Zfp524	0.703730881	3.591061349	0.042264178	0.131093878	Stable
Gm12592	0.70371136	1.242227178	1	1	Stable
[truncated: 12,173 more rows]
