# Supplementary material for: H2S‐Releasing Versatile Montmorillonite Nanoformulation Trilogically Renovates the Gut Microenvironment for Inflammatory Bowel Disease Modulation
Source: Adv Sci (Weinh). 2024 Feb 2;11(14):2308092. doi: 10.1002/advs.202308092 (PMC11005690; doi:10.1002/advs.202308092)
Supplement: Supplementary file 2 — Supporting Information [file ADVS-11-2308092-s001.zip › Supporting information/Supporting information 6. GO analysis (RAW264.7).xls]

ONTOLOGY	ID	Description	GeneRatio	BgRatio	pvalue	p.adjust	qvalue	geneID	Count
BP	GO:0031349	positive regulation of defense response	81/1290	452/28564	1.05E-26	6.00E-23	3.84E-23	Ddx60/Adora2b/Lrrc14/Ccr2/Cebpa/Irak3/Nfkbiz/Adora3/Trpv4/Il1b/Nr1h3/Slc15a4/Trim12c/Nlrp1b/Tnfrsf11a/Il18rap/Prkca/Nr1d1/Rab34/Il1rl1/Ripk1/Rftn1/Tlr4/Nmi/Pik3cg/Plscr1/Ticam2/Parp9/Naglu/Ifi211/Ikbke/Flot1/Irgm1/Tlr3/Smpdl3b/Sfpq/Clec7a/Hspa1b/Irf7/Ptpn22/Lacc1/Nupr1/Dhx9/Ddx3x/Csf1r/Ptprs/Trim30a/Clec4e/Ccl5/Cd180/Tifa/Ifi204/Nfkbia/Vamp8/Spi1/Cd36/Unc93b1/Cd81/Cd300a/Cd300ld3/Tlr7/Tlr13/Ifi20…	81
BP	GO:0045088	regulation of innate immune response	67/1290	385/28564	1.47E-21	4.21E-18	2.69E-18	Ddx60/Lrrc14/Irak3/Nfkbiz/Trim21/Nr1h3/Slc15a4/Ceacam1/Trim12c/Nlrp1b/Il18rap/Nr1d1/Rftn1/Parp14/Tlr4/Nmi/Plscr1/Ticam2/Lrp8/Parp9/Naglu/Ifi211/Ikbke/Flot1/Irgm1/Tlr3/Smpdl3b/Sfpq/Clec7a/Hspa1b/Irf7/Ptpn22/Lacc1/Nfe2l2/Dhx9/Ddx3x/Ptprs/Trim30a/Clec4e/Cd180/Tifa/Ifi204/Cfh/Nfkbia/Ncf1/Serpinb1a/Spi1/Cd36/Unc93b1/Cd300a/Cd300ld3/Tlr7/Fgr/Tlr13/Ifi203/Tlr2/App/Mndal/Tnip3/Cyba/Tyrobp/C3/Colec12/Pla2…	67
BP	GO:0002831	regulation of response to biotic stimulus	74/1290	485/28564	3.32E-20	6.32E-17	4.04E-17	Ddx60/Lrrc14/Irak3/Syt11/Nfkbiz/Trim21/Il1b/Nr1h3/Slc15a4/Ceacam1/Trim12c/Nlrp1b/Il18rap/Prkca/Nr1d1/Rab34/Rftn1/Parp14/Tlr4/Nmi/Plscr1/Ticam2/Lrp8/Parp9/Naglu/Ifi211/Ikbke/Spink5/Flot1/Irgm1/Tlr3/Smpdl3b/Sfpq/Clec7a/Hspa1b/Irf7/Ptpn22/Lacc1/Nfe2l2/Dhx9/Dapk1/Ddx3x/Ptprs/Trim30a/Clec4e/Ccl5/Cd180/Tifa/Ifi204/Cfh/Nfkbia/Ncf1/Serpinb1a/Spi1/Cd36/Unc93b1/Cd300a/Cd300ld3/Tlr7/Fgr/Tlr13/Ifi203/Tlr2/Ap…	74
BP	GO:0050727	regulation of inflammatory response	64/1290	377/28564	4.56E-20	6.52E-17	4.17E-17	Adora2b/Ccr2/Cebpa/Syt11/Nfkbiz/Adora3/Ptges/Trpv4/Il1b/Nr1h3/Siglece/Cnr2/Nlrp1b/Tnfrsf11a/Prkca/Nr1d1/Il1rl1/Uaca/Ripk1/Tlr4/Nmi/Pik3cg/Igf1/Tnfrsf1b/Tlr3/Smpdl3b/Lacc1/Nupr1/Aoah/Tnfaip8l2/Bst1/Dhx9/Setd6/Gstp1/Cd200r1/Csf1r/Abhd12/Alox5/Ccl5/Nfkbia/Vamp8/Ncf1/Cst7/Cd200r2/Cd81/Tlr2/App/Serpine1/Ptgs2/Socs3/Fcgr2b/Lpl/Acp5/C3/Ier3/Pla2g5/Anxa1/Ctss/Fcgr3/Fabp4/Fcer1g/Trem2/Sirpa/Cx3cr1	64
BP	GO:0002274	myeloid leukocyte activation	52/1290	264/28564	1.90E-19	1.97E-16	1.26E-16	Adora2b/Ccr2/Cebpa/Il4ra/Syt11/Fer/Adora3/Nr1h3/Snhg20/Cnr2/Unc13d/Jun/Aif1/Ptafr/Il18rap/Nr1d1/Il1rl1/Tlr4/Nmi/Plscr1/Cd48/Pirb/Naglu/Ifngr1/Tlr3/Pld2/Dock2/Gpr137b/Fcgr4/Csf1r/Ccl5/Tnfsf9/Vamp8/Rbpj/Cst7/Spi1/Tmem106a/Clec4d/Cd300a/Fgr/Tlr2/App/Anxa3/Fes/Tyrobp/Pla2g5/Anxa1/Fcgr3/Fcer1g/Myo1f/Trem2/Cx3cr1	52
BP	GO:0002218	activation of innate immune response	49/1290	236/28564	2.06E-19	1.97E-16	1.26E-16	Ddx60/Lrrc14/Irak3/Nfkbiz/Nr1h3/Slc15a4/Trim12c/Nlrp1b/Nr1d1/Rftn1/Tlr4/Nmi/Ticam2/Naglu/Ifi211/Flot1/Irgm1/Tlr3/Smpdl3b/Sfpq/Clec7a/Hspa1b/Irf7/Ptpn22/Lacc1/Ddx3x/Ptprs/Trim30a/Clec4e/Cd180/Tifa/Ifi204/Nfkbia/Cd36/Unc93b1/Cd300a/Cd300ld3/Tlr7/Tlr13/Ifi203/Tlr2/App/Mndal/Tnip3/Cyba/Tyrobp/Colec12/Cd14/Trem2	49
BP	GO:0045089	positive regulation of innate immune response	56/1290	306/28564	2.83E-19	2.31E-16	1.48E-16	Ddx60/Lrrc14/Irak3/Nfkbiz/Nr1h3/Slc15a4/Trim12c/Nlrp1b/Il18rap/Nr1d1/Rftn1/Tlr4/Nmi/Plscr1/Ticam2/Parp9/Naglu/Ifi211/Ikbke/Flot1/Irgm1/Tlr3/Smpdl3b/Sfpq/Clec7a/Hspa1b/Irf7/Ptpn22/Lacc1/Dhx9/Ddx3x/Ptprs/Trim30a/Clec4e/Cd180/Tifa/Ifi204/Nfkbia/Spi1/Cd36/Unc93b1/Cd300a/Cd300ld3/Tlr7/Tlr13/Ifi203/Tlr2/App/Mndal/Tnip3/Cyba/Tyrobp/Colec12/Pla2g5/Cd14/Trem2	56
BP	GO:0002833	positive regulation of response to biotic stimulus	58/1290	335/28564	1.01E-18	7.21E-16	4.60E-16	Ddx60/Lrrc14/Irak3/Nfkbiz/Nr1h3/Slc15a4/Trim12c/Nlrp1b/Il18rap/Prkca/Nr1d1/Rab34/Rftn1/Tlr4/Nmi/Plscr1/Ticam2/Parp9/Naglu/Ifi211/Ikbke/Flot1/Irgm1/Tlr3/Smpdl3b/Sfpq/Clec7a/Hspa1b/Irf7/Ptpn22/Lacc1/Dhx9/Ddx3x/Ptprs/Trim30a/Clec4e/Cd180/Tifa/Ifi204/Nfkbia/Spi1/Cd36/Unc93b1/Cd300a/Cd300ld3/Tlr7/Tlr13/Ifi203/Tlr2/App/Mndal/Tnip3/Cyba/Tyrobp/Colec12/Pla2g5/Cd14/Trem2	58
BP	GO:0006909	phagocytosis	48/1290	240/28564	2.43E-18	1.55E-15	9.88E-16	Itgal/Ccr2/C2/Syt11/Il1b/Nr1h3/Prtn3/Siglece/Arhgap25/Dock1/Unc13d/Aif1/Rab34/P2rx7/Tlr4/Icam5/Plscr1/Lyst/Ticam2/Sirpb1c/Dock2/Sirpb1a/Clec7a/Itgav/Abl2/Hck/Msr1/P2ry6/Gas6/Cd36/Ncf4/Cd300a/Fgr/Tlr2/Anxa3/Cyba/Fcgr2b/Tyrobp/Mfge8/C3/Colec12/Pla2g5/Anxa1/Fcgr3/Fcer1g/Axl/Trem2/Sirpa	48
BP	GO:0002221	pattern recognition receptor signaling pathway	42/1290	189/28564	5.66E-18	3.23E-15	2.07E-15	Ddx60/Lrrc14/Irak3/Nfkbiz/Nr1h3/Slc15a4/Nlrp1b/Nr1d1/Rftn1/Tlr4/Nmi/Ticam2/Naglu/Flot1/Irgm1/Tlr3/Smpdl3b/Clec7a/Hspa1b/Irf7/Ptpn22/Lacc1/Ddx3x/Ptprs/Trim30a/Clec4e/Cd180/Tifa/Nfkbia/Cd36/Unc93b1/Cd300a/Cd300ld3/Tlr7/Tlr13/Tlr2/App/Tnip3/Cyba/Colec12/Cd14/Trem2	42
BP	GO:0002758	innate immune response-activating signaling pathway	43/1290	200/28564	8.48E-18	4.41E-15	2.82E-15	Ddx60/Lrrc14/Irak3/Nfkbiz/Nr1h3/Slc15a4/Nlrp1b/Nr1d1/Rftn1/Tlr4/Nmi/Ticam2/Naglu/Flot1/Irgm1/Tlr3/Smpdl3b/Clec7a/Hspa1b/Irf7/Ptpn22/Lacc1/Ddx3x/Ptprs/Trim30a/Clec4e/Cd180/Tifa/Nfkbia/Cd36/Unc93b1/Cd300a/Cd300ld3/Tlr7/Tlr13/Tlr2/App/Tnip3/Cyba/Tyrobp/Colec12/Cd14/Trem2	43
BP	GO:0050900	leukocyte migration	61/1290	386/28564	1.27E-17	6.05E-15	3.86E-15	Itgal/Ccr2/Trpm4/Trpm2/Mmp9/Fer/Adora3/Trpv4/Itga7/Il1b/Pde4b/Ccl6/Prtn3/Flt1/Cnr2/Aif1/Ptafr/Dusp1/Prkca/Pdgfb/Ripk3/Ext1/Slamf9/Lyst/Mcoln2/Dock8/Gcnt1/Jaml/Csf3r/C3ar1/Ptpn22/Bst1/Cd200r1/Abl2/Csf1r/Cxcl16/Alox5/Ccl5/Mst1/Cxcl2/Gas6/S1pr1/Spi1/Cd81/Ptpro/Cd300a/Mpp1/Tlr2/App/Serpine1/Anxa1/Itgb7/Fcgr3/Fcer1g/Myo1f/Itga4/Ccl22/Trem2/Sirpa/Cx3cr1/Lgals3	61
BP	GO:0002253	activation of immune response	67/1290	482/28564	2.71E-16	1.19E-13	7.60E-14	C1rl/Ddx60/Lrrc14/C2/Irak3/Nfkbiz/Cacnb3/Il1b/Pde4b/Sla2/Nr1h3/Slc15a4/Trim12c/Nlrp1b/Nr1d1/Rftn1/Tlr4/Nmi/Plscr1/Ticam2/Naglu/Ifi211/Flot1/Irgm1/Tlr3/Smpdl3b/Sfpq/Clec7a/Hspa1b/Irf7/C1ra/C3ar1/Ptpn22/Lacc1/Ddx3x/Ptprs/Cmtm3/Trim30a/Nfam1/Clec4e/Cd180/Psen2/Tifa/Ifi204/Cfh/Nfkbia/Slc39a10/Cd36/Unc93b1/Cd81/Cd300a/Cd300ld3/Tlr7/Tlr13/Ifi203/Tlr2/App/Mndal/Tnip3/Cyba/Tyrobp/C3/Colec12/Cd14/Fcer1g/T…	67
BP	GO:0009615	response to virus	57/1290	366/28564	2.92E-16	1.19E-13	7.62E-14	Ddx60/Itgax/Trim34a/Trim34b/Irak3/Rab2b/Mapk11/Trim21/Il1b/Tagap/Ifit3/Trim12c/Slfn9/Bcl3/Isg20/Unc13d/Nlrp1b/Pou2f2/Ripk3/Nmi/Ext1/Lcn2/Plscr1/Lyst/Oas2/Ticam2/Slfn8/Parp9/Ifi211/Ikbke/Ddit4/Oasl2/Irgm1/Ifngr1/Tlr3/Ifi44l/Irf7/Ptpn22/Il10rb/Dhx9/Ddx3x/Ptprs/Trim30a/Ccl5/Bcl2l1/Ifi204/Vamp8/Rtp4/Bnip3/Unc93b1/Tlr7/Tlr13/Ifi203/Mndal/Apobec1/Serinc3/Ifitm6	57
BP	GO:0032640	tumor necrosis factor production	39/1290	192/28564	2.13E-15	8.13E-13	5.20E-13	Ccr2/Irak3/Syt11/Bcl3/Ptafr/Ripk1/Tlr4/Slamf9/Igf1/Oas2/Ifngr1/Tlr3/Clec7a/Ptpn22/Stat3/Cd300ld/Dhx9/Gstp1/Csf1r/Trim30a/Psen2/Gas6/Tmem106a/Cd36/Tlr2/App/Cyba/Tyrobp/Lpl/Acp5/Cd14/Fcgr3/Fcer1g/Axl/Trem2/Sirpa/Cx3cr1/Gpnmb/Cybb	39
BP	GO:0071706	tumor necrosis factor superfamily cytokine production	39/1290	195/28564	3.67E-15	1.31E-12	8.38E-13	Ccr2/Irak3/Syt11/Bcl3/Ptafr/Ripk1/Tlr4/Slamf9/Igf1/Oas2/Ifngr1/Tlr3/Clec7a/Ptpn22/Stat3/Cd300ld/Dhx9/Gstp1/Csf1r/Trim30a/Psen2/Gas6/Tmem106a/Cd36/Tlr2/App/Cyba/Tyrobp/Lpl/Acp5/Cd14/Fcgr3/Fcer1g/Axl/Trem2/Sirpa/Cx3cr1/Gpnmb/Cybb	39
BP	GO:0050729	positive regulation of inflammatory response	34/1290	152/28564	6.58E-15	2.21E-12	1.41E-12	Adora2b/Ccr2/Cebpa/Nfkbiz/Adora3/Trpv4/Il1b/Nlrp1b/Tnfrsf11a/Prkca/Il1rl1/Ripk1/Tlr4/Nmi/Pik3cg/Tlr3/Nupr1/Dhx9/Csf1r/Ccl5/Nfkbia/Vamp8/Cd81/Tlr2/App/Serpine1/Ptgs2/Lpl/C3/Ctss/Fcgr3/Fabp4/Fcer1g/Trem2	34
BP	GO:0002443	leukocyte mediated immunity	64/1290	480/28564	9.48E-15	3.01E-12	1.92E-12	C1rl/Adora2b/H2-Oa/Ccr2/Trpm4/C2/Il4ra/Fer/Nfkbiz/Adora3/Shld1/Jag1/Csf2rb2/Il1b/H2-Ob/Slc15a4/Ceacam1/Bcl3/Unc13d/Il7r/Ptafr/Il18rap/Ercc1/Pou2f2/Hfe/P2rx7/Rftn1/Ripk3/Tlr4/Slamf9/Lyst/Tnfrsf1b/Ticam2/Pirb/Kdm5d/Tlr3/Pld2/Raet1d/Csf3r/Irf7/C1ra/Tnfsf13/H2-T24/Tfrc/Cfh/Vamp8/Ncf1/Spi1/Unc93b1/Cd81/Cd300a/Fgr/Tlr2/Anxa3/Fcgr2b/Fes/Tyrobp/Slfn2/C3/Fcgr3/Fcer1g/Myo1f/Trem2/Cx3cr1	64
BP	GO:0032680	regulation of tumor necrosis factor production	37/1290	185/28564	1.86E-14	5.60E-12	3.58E-12	Ccr2/Irak3/Syt11/Bcl3/Ptafr/Ripk1/Tlr4/Igf1/Oas2/Ifngr1/Tlr3/Clec7a/Ptpn22/Stat3/Cd300ld/Dhx9/Gstp1/Csf1r/Trim30a/Gas6/Tmem106a/Cd36/Tlr2/App/Cyba/Tyrobp/Lpl/Acp5/Cd14/Fcgr3/Fcer1g/Axl/Trem2/Sirpa/Cx3cr1/Gpnmb/Cybb	37
BP	GO:0002764	immune response-regulating signaling pathway	57/1290	402/28564	1.97E-14	5.62E-12	3.59E-12	Ddx60/Lrrc14/Irak3/Fer/Nfkbiz/Cacnb3/Pde4b/Sla2/Nr1h3/Slc15a4/Nlrp1b/Nr1d1/Rftn1/Tlr4/Nmi/Plscr1/Ticam2/Naglu/Flot1/Irgm1/Tlr3/Smpdl3b/Clec7a/Hspa1b/Irf7/C3ar1/Ptpn22/Lacc1/Ddx3x/Ptprs/Cmtm3/Trim30a/Nfam1/Clec4e/Cd180/Psen2/Tifa/Nfkbia/Slc39a10/Clec4d/Cd36/Unc93b1/Cd81/Cd300a/Cd300ld3/Tlr7/Tlr13/Tlr2/App/Tnip3/Cyba/Tyrobp/Colec12/Cd14/Fcer1g/Trem2/Lgals3	57
BP	GO:0019221	cytokine-mediated signaling pathway	59/1290	429/28564	2.69E-14	7.33E-12	4.69E-12	Ccr2/Cebpa/Il11ra1/Epor/Il4ra/Irak3/Fer/Nfkbiz/Nkiras1/Csf2rb2/Crebrf/Il1b/Ccl6/Il6ra/Pira12/Ceacam1/Src/Bbs4/Il7r/Tnfrsf11a/Il18rap/Pdgfb/H2bc21/Ripk1/Parp14/Nmi/Sigirr/Ext1/Egr1/Oas2/Eda2r/Ticam2/Pirb/Parp9/Traf4/Ikbke/Oasl2/Irgm1/Ifngr1/Traf1/Csf3r/Hspa1b/Irf7/Stat3/Il10rb/Klf6/Csf2ra/Csf1r/Ccl5/Cxcl2/Nfkbia/Gas6/Spi1/Ifitm6/Fcer1g/Ccl22/Axl/Trem2/Cx3cr1	59
BP	GO:1903555	regulation of tumor necrosis factor superfamily cytokine production	37/1290	188/28564	3.16E-14	8.22E-12	5.25E-12	Ccr2/Irak3/Syt11/Bcl3/Ptafr/Ripk1/Tlr4/Igf1/Oas2/Ifngr1/Tlr3/Clec7a/Ptpn22/Stat3/Cd300ld/Dhx9/Gstp1/Csf1r/Trim30a/Gas6/Tmem106a/Cd36/Tlr2/App/Cyba/Tyrobp/Lpl/Acp5/Cd14/Fcgr3/Fcer1g/Axl/Trem2/Sirpa/Cx3cr1/Gpnmb/Cybb	37
BP	GO:0032635	interleukin-6 production	36/1290	179/28564	3.50E-14	8.70E-12	5.56E-12	Adora2b/Irak3/Syt11/Trpv4/Il1b/Il6ra/Aif1/Ptafr/Il18rap/Pou2f2/P2rx7/Tlr4/Ticam2/Tlr3/Ptpn22/Nos2/Stat3/Cd300ld/Dhx9/Cd200r1/Trim30a/Psen2/Tnfsf9/Gas6/Tmem106a/Cd36/Unc93b1/Tlr7/Tlr2/App/Cyba/Tyrobp/Lpl/Fcer1g/Trem2/Sirpa	36
BP	GO:0002757	immune response-activating signaling pathway	55/1290	391/28564	7.92E-14	1.89E-11	1.21E-11	Ddx60/Lrrc14/Irak3/Nfkbiz/Cacnb3/Pde4b/Sla2/Nr1h3/Slc15a4/Nlrp1b/Nr1d1/Rftn1/Tlr4/Nmi/Plscr1/Ticam2/Naglu/Flot1/Irgm1/Tlr3/Smpdl3b/Clec7a/Hspa1b/Irf7/C3ar1/Ptpn22/Lacc1/Ddx3x/Ptprs/Cmtm3/Trim30a/Nfam1/Clec4e/Cd180/Psen2/Tifa/Nfkbia/Slc39a10/Cd36/Unc93b1/Cd81/Cd300a/Cd300ld3/Tlr7/Tlr13/Tlr2/App/Tnip3/Cyba/Tyrobp/Colec12/Cd14/Fcer1g/Trem2/Lgals3	55
BP	GO:0002573	myeloid leukocyte differentiation	45/1290	277/28564	8.54E-14	1.95E-11	1.25E-11	Lif/Cebpa/Pira1/Slc9b2/Cd109/Prtn3/Mafb/Pira12/Ceacam1/Src/Ubash3b/Jun/Tnfrsf11a/Prkca/Il1rl1/Ripk1/Tlr4/Hhex/Pirb/Naglu/Ifi211/Cited2/Nfatc1/Gpr137b/Csf1r/Tfrc/Ccl5/Epha2/Psen2/Tnfsf9/Ifi204/Rbpj/Spi1/Cd81/Ifi203/Tlr2/App/Mndal/Fes/Tyrobp/Fam20c/Prxl2a/Fos/Fcer1g/Trem2	45
BP	GO:0051090	regulation of DNA-binding transcription factor activity	59/1290	447/28564	1.65E-13	3.64E-11	2.32E-11	Lrrc14/Trim34a/Trim34b/Ntrk1/Irak3/Cacna1d/Fer/Adora3/Lpar5/Pink1/Trim21/Il1b/Rhebl1/Nr0b2/Trim12c/Bcl3/Gli1/Tnfrsf11a/Il18rap/Klf4/Ripk1/Egln1/Ripk3/Tlr4/Sigirr/Thra/Eda2r/Ticam2/Lrp8/Ikbke/Trim14/Flot1/Tlr3/Sp100/Traf1/Hspa1b/Stat3/Nupr1/Dhx9/Fosl1/Setd6/Trim30a/Tfrc/Nfam1/Hck/Ddr2/Nfkbia/Flot2/Gas6/Spi1/Dap/Flna/Cd36/Tlr2/App/Anxa4/Anxa3/Fcgr2b/Cx3cr1	59
BP	GO:0032675	regulation of interleukin-6 production	34/1290	170/28564	2.12E-13	4.50E-11	2.87E-11	Adora2b/Irak3/Syt11/Trpv4/Il1b/Il6ra/Aif1/Ptafr/Pou2f2/P2rx7/Tlr4/Ticam2/Tlr3/Ptpn22/Nos2/Stat3/Cd300ld/Dhx9/Cd200r1/Trim30a/Tnfsf9/Gas6/Tmem106a/Cd36/Unc93b1/Tlr7/Tlr2/App/Cyba/Tyrobp/Lpl/Fcer1g/Trem2/Sirpa	34
BP	GO:0060326	cell chemotaxis	47/1290	308/28564	2.59E-13	5.28E-11	3.37E-11	Snai2/Ccr2/Trpm4/Trpm2/Mmp9/Trpv4/Nr4a1/Il1b/Pde4b/Ccl6/Hbegf/Rab13/Flt1/Cnr2/Aif1/Dusp1/Prkca/Pdgfb/Slamf9/Lyst/Nrp1/Jaml/Csf3r/C3ar1/Bst1/Gstp1/Csf1r/Cxcl16/Alox5/Ccl5/Epha2/Mst1/Cxcl2/Gas6/S1pr1/Spi1/Ptpro/Saa3/Mpp1/App/Serpine1/Anxa1/Fcgr3/Fcer1g/Ccl22/Cx3cr1/Lgals3	47
BP	GO:0150076	neuroinflammatory response	23/1290	78/28564	3.01E-13	5.93E-11	3.79E-11	Syt11/Il1b/Jun/Aif1/Nr1d1/Tlr4/Igf1/Tnfrsf1b/Naglu/Ifngr1/Tlr3/Nupr1/Cd200r1/Csf1r/Psen2/Cst7/Cd200r2/Tlr2/App/Ptgs2/Tyrobp/Trem2/Cx3cr1	23
BP	GO:0050867	positive regulation of cell activation	57/1290	430/28564	3.57E-13	6.80E-11	4.35E-11	Adora2b/H2-Oa/Itgal/Hlx/Ccr2/Cebpa/Il4ra/Pdpn/Nfkbiz/Adora3/Shld1/Itpkb/Il1b/H2-Ob/Il7r/Aif1/Ptafr/Pdgfb/Zfp609/Il1rl1/Tlr4/Lyst/Igf1/Bloc1s6/Ticam2/Dock8/Sh3kbp1/Sirpb1c/Cd80/Pld2/Sirpb1a/Clec7a/Tnfsf13/Ptpn22/Bst1/Abl2/Csf1r/Tfrc/Cd209c/Ddr2/Ccl5/Tnfsf9/Vamp8/Flot2/Slc39a10/Gas6/Spi1/Clec4d/Flna/Cd81/Fgr/Tyrobp/Anxa1/Fcer1g/Axl/Trem2/Sirpa	57
BP	GO:0032612	interleukin-1 production	29/1290	128/28564	4.48E-13	8.26E-11	5.28E-11	Il1b/Serpinb1b/Ceacam1/Nlrp1b/P2rx7/Serpinb1c/Tlr4/Slamf9/Egr1/Igf1/Ifi211/Stat3/Gstp1/Ifi204/Gas6/Serpinb1a/Tmem106a/Cd36/Ifi203/Tlr2/App/Mndal/Tyrobp/Lpl/Acp5/Anxa1/Trem2/Sirpa/Cx3cr1	29
BP	GO:0071674	mononuclear cell migration	35/1290	185/28564	5.27E-13	9.41E-11	6.01E-11	Itgal/Ccr2/Trpm4/Trpm2/Trpv4/Ccl6/Flt1/Aif1/Dusp1/Pdgfb/Ripk3/Ext1/Slamf9/Dock8/Jaml/C3ar1/Cd200r1/Abl2/Csf1r/Cxcl16/Alox5/Ccl5/Gas6/S1pr1/Spi1/Ptpro/App/Serpine1/Anxa1/Itgb7/Itga4/Ccl22/Sirpa/Cx3cr1/Lgals3	35
BP	GO:0032602	chemokine production	28/1290	121/28564	6.48E-13	1.12E-10	7.17E-11	Adora2b/Snai2/Il4ra/Nfkbiz/Trpv4/Il1b/Il6ra/Aif1/Klf4/Il1rl1/Tlr4/Sigirr/Ext1/Slamf9/Egr1/Ticam2/Mcoln2/Tlr3/Gstp1/Csf1r/Ccl5/Epha2/Tlr7/Tlr2/App/Lpl/Trem2/Sirpa	28
BP	GO:0051607	defense response to virus	46/1290	305/28564	7.12E-13	1.20E-10	7.65E-11	Ddx60/Itgax/Trim34a/Trim34b/Rab2b/Trim21/Il1b/Tagap/Ifit3/Trim12c/Slfn9/Isg20/Unc13d/Nlrp1b/Ripk3/Plscr1/Lyst/Oas2/Ticam2/Slfn8/Parp9/Ifi211/Ddit4/Oasl2/Ifngr1/Tlr3/Ifi44l/Irf7/Ptpn22/Il10rb/Dhx9/Ptprs/Trim30a/Ccl5/Bcl2l1/Ifi204/Vamp8/Rtp4/Bnip3/Unc93b1/Tlr7/Ifi203/Mndal/Apobec1/Serinc3/Ifitm6	46
BP	GO:0140546	defense response to symbiont	46/1290	306/28564	8.02E-13	1.31E-10	8.37E-11	Ddx60/Itgax/Trim34a/Trim34b/Rab2b/Trim21/Il1b/Tagap/Ifit3/Trim12c/Slfn9/Isg20/Unc13d/Nlrp1b/Ripk3/Plscr1/Lyst/Oas2/Ticam2/Slfn8/Parp9/Ifi211/Ddit4/Oasl2/Ifngr1/Tlr3/Ifi44l/Irf7/Ptpn22/Il10rb/Dhx9/Ptprs/Trim30a/Ccl5/Bcl2l1/Ifi204/Vamp8/Rtp4/Bnip3/Unc93b1/Tlr7/Ifi203/Mndal/Apobec1/Serinc3/Ifitm6	46
BP	GO:0006898	receptor-mediated endocytosis	43/1290	273/28564	8.96E-13	1.42E-10	9.09E-11	Hip1r/Mrc1/Btbd8/Syt11/Apoc2/Slc9b2/Cav2/Ceacam1/Dnm1/Siglec1/Ahi1/Prkca/Hfe/Scarf1/Napb/Dlg4/Hap1/Myo6/Ldlrad3/Plk2/Snx9/Flot1/Pld2/Ptpn5/Iqsec1/Fcgr4/Itgav/Tfrc/Cxcl16/Msr1/Ppt1/Cd36/Cd81/Cd300a/App/Serpine1/Anxa2/Fcgr2b/Sorl1/C3/Cd14/Fcer1g/Itga4	43
BP	GO:0030595	leukocyte chemotaxis	39/1290	230/28564	9.62E-13	1.49E-10	9.49E-11	Ccr2/Trpm4/Trpm2/Mmp9/Trpv4/Il1b/Pde4b/Ccl6/Flt1/Cnr2/Aif1/Dusp1/Prkca/Pdgfb/Slamf9/Lyst/Jaml/Csf3r/C3ar1/Bst1/Csf1r/Cxcl16/Alox5/Ccl5/Mst1/Cxcl2/Gas6/S1pr1/Spi1/Ptpro/Mpp1/App/Serpine1/Anxa1/Fcgr3/Fcer1g/Ccl22/Cx3cr1/Lgals3	39
BP	GO:0097529	myeloid leukocyte migration	40/1290	242/28564	1.15E-12	1.73E-10	1.11E-10	Ccr2/Mmp9/Trpv4/Il1b/Pde4b/Ccl6/Prtn3/Flt1/Aif1/Dusp1/Prkca/Pdgfb/Lyst/Mcoln2/Jaml/Csf3r/C3ar1/Bst1/Cd200r1/Csf1r/Ccl5/Mst1/Cxcl2/Spi1/Cd81/Ptpro/Cd300a/Mpp1/Tlr2/App/Serpine1/Anxa1/Fcgr3/Fcer1g/Myo1f/Ccl22/Trem2/Sirpa/Cx3cr1/Lgals3	40
BP	GO:0032611	interleukin-1 beta production	26/1290	108/28564	1.61E-12	2.37E-10	1.51E-10	Il1b/Serpinb1b/Nlrp1b/P2rx7/Serpinb1c/Tlr4/Slamf9/Egr1/Igf1/Ifi211/Stat3/Gstp1/Ifi204/Serpinb1a/Tmem106a/Cd36/Ifi203/Tlr2/App/Mndal/Tyrobp/Lpl/Acp5/Trem2/Sirpa/Cx3cr1	26
BP	GO:0062207	regulation of pattern recognition receptor signaling pathway	25/1290	103/28564	3.55E-12	5.07E-10	3.24E-10	Ddx60/Lrrc14/Irak3/Nr1h3/Slc15a4/Nr1d1/Tlr4/Ticam2/Flot1/Tlr3/Smpdl3b/Hspa1b/Irf7/Ptpn22/Ddx3x/Ptprs/Trim30a/Cd36/Cd300a/Cd300ld3/Tlr2/App/Cyba/Cd14/Trem2	25
BP	GO:0030099	myeloid cell differentiation	59/1290	482/28564	4.15E-12	5.79E-10	3.70E-10	Lif/Cebpa/Jag1/Itpkb/Pira1/Slc9b2/Arid4a/Cd109/Prtn3/Mafb/Pira12/Ceacam1/Src/Ubash3b/Jun/Tnfrsf11a/Rabgap1l/Prkca/Il1rl1/Ripk1/Tlr4/Plscr1/Hhex/Thra/Pirb/Naglu/Ifi211/Tifab/Csf3r/Hspa1b/Stat3/Cited2/Nfatc1/Clec5a/Gpr137b/Csf1r/Tfrc/Ccl5/Epha2/Psen2/Tnfsf9/Ifi204/Nfkbia/Rbpj/Lmo2/Spi1/Flna/Cd81/Ifi203/Tlr2/App/Mndal/Fes/Tyrobp/Fam20c/Prxl2a/Fos/Fcer1g/Trem2	59
BP	GO:0032652	regulation of interleukin-1 production	27/1290	122/28564	5.15E-12	7.00E-10	4.47E-10	Serpinb1b/Ceacam1/Nlrp1b/P2rx7/Serpinb1c/Tlr4/Egr1/Igf1/Ifi211/Stat3/Gstp1/Ifi204/Gas6/Serpinb1a/Tmem106a/Cd36/Ifi203/Tlr2/App/Mndal/Tyrobp/Lpl/Acp5/Anxa1/Trem2/Sirpa/Cx3cr1	27
BP	GO:0002696	positive regulation of leukocyte activation	53/1290	408/28564	5.32E-12	7.00E-10	4.47E-10	Adora2b/H2-Oa/Itgal/Hlx/Ccr2/Cebpa/Il4ra/Nfkbiz/Adora3/Shld1/Itpkb/Il1b/H2-Ob/Il7r/Aif1/Ptafr/Zfp609/Il1rl1/Tlr4/Lyst/Igf1/Bloc1s6/Ticam2/Dock8/Sh3kbp1/Sirpb1c/Cd80/Pld2/Sirpb1a/Clec7a/Tnfsf13/Ptpn22/Bst1/Abl2/Csf1r/Tfrc/Cd209c/Ccl5/Tnfsf9/Vamp8/Flot2/Slc39a10/Gas6/Spi1/Clec4d/Cd81/Fgr/Tyrobp/Anxa1/Fcer1g/Axl/Trem2/Sirpa	53
BP	GO:0002697	regulation of immune effector process	58/1290	472/28564	5.39E-12	7.00E-10	4.47E-10	Ddx60/Adora2b/Hlx/Ccr2/Trpm4/C2/Il4ra/Irak3/Dnajb9/Fer/Nfkbiz/Adora3/Shld1/Il1b/Slc15a4/Ceacam1/Unc13d/Il7r/Ptafr/Il18rap/Hfe/P2rx7/Ripk3/Tlr4/Tnfrsf1b/Ticam2/Spink5/Tlr3/Pld2/Raet1d/Tnfsf13/Ptpn22/Lacc1/H2-T24/Tfrc/Cfh/Vamp8/Ncf1/Spi1/Cd36/Cd81/Cd300a/Tlr7/Fgr/Tlr2/Fcgr2b/Fes/Tyrobp/Acp5/C3/Pla2g5/Anxa1/Fcgr3/Fcer1g/Axl/Trem2/Cx3cr1/Lgals3	58
BP	GO:0002460	adaptive immune response based on somatic recombination of immune receptors built from immunoglobulin superfamily domains	50/1290	373/28564	6.65E-12	8.44E-10	5.39E-10	C1rl/H2-Oa/Hlx/Ccr2/Trpm4/C2/Rorc/Il4ra/Nfkbiz/Shld1/Jag1/Csf2rb2/Il1b/H2-Ob/Slc15a4/Il6ra/Bcl3/Unc13d/Il7r/Il18rap/Ercc1/Pou2f2/Il1rl1/Hfe/P2rx7/Rftn1/Ripk3/Lyst/Tnfrsf1b/Pirb/Kdm5d/Raet1d/Csf3r/Irf7/C1ra/Tnfsf13/C3ar1/Stat3/H2-T24/Tfrc/Cfh/Unc93b1/Cd81/Fcgr2b/Slfn2/C3/Anxa1/Fcgr3/Fcer1g/Trem2	50
BP	GO:0007249	I-kappaB kinase/NF-kappaB signaling	38/1290	236/28564	9.52E-12	1.18E-09	7.56E-10	Trim34a/Trim34b/Pink1/Nkiras1/Trim21/Il1b/Rel/Trim12c/Bcl3/Nr1d1/Ripk1/Ripk3/Tlr4/Per1/Eda2r/Ticam2/Traf4/Ikbke/Tifab/Tlr3/Traf1/Gstp1/Abl2/Trim30a/Tfrc/S100a4/Tifa/Nfkbia/Tmem106a/Clec4d/Cd36/Saa3/Tlr7/Tlr2/Tnip3/Trem2/Sirpa/Cx3cr1	38
BP	GO:0062012	regulation of small molecule metabolic process	50/1290	377/28564	9.88E-12	1.20E-09	7.68E-10	Erfe/Adora2b/Entpd1/Snai2/Pdk2/Rorc/Pgp/Clcn2/Apoc2/Dnajc30/Acacb/Il1b/Nr1h3/Ceacam1/Src/Cda/Sorbs1/Ptafr/Zfp692/Slc45a3/Nr1d1/Fabp3/Cpt1a/P2rx7/Gpt2/Abcd2/Gpt/Egr1/Mfsd2a/Igf1/Cacna1a/Sec14l2/Abcd1/Ddit4/Nos2/Stat3/Lacc1/Nupr1/Bcl2l1/Por/P2ry6/Pid1/Slc2a6/Igfbp4/App/Ptgs2/Me1/Ier3/Anxa1/Trem2	50
BP	GO:0032755	positive regulation of interleukin-6 production	25/1290	110/28564	1.69E-11	2.01E-09	1.28E-09	Adora2b/Trpv4/Il1b/Il6ra/Aif1/Ptafr/Pou2f2/P2rx7/Tlr4/Ticam2/Tlr3/Nos2/Stat3/Dhx9/Tnfsf9/Tmem106a/Cd36/Unc93b1/Tlr7/Tlr2/App/Cyba/Tyrobp/Lpl/Fcer1g	25
BP	GO:0032651	regulation of interleukin-1 beta production	24/1290	102/28564	1.95E-11	2.27E-09	1.45E-09	Serpinb1b/Nlrp1b/P2rx7/Serpinb1c/Tlr4/Egr1/Igf1/Ifi211/Stat3/Gstp1/Ifi204/Serpinb1a/Tmem106a/Cd36/Ifi203/Tlr2/App/Mndal/Tyrobp/Lpl/Acp5/Trem2/Sirpa/Cx3cr1	24
BP	GO:0051091	positive regulation of DNA-binding transcription factor activity	41/1290	276/28564	2.05E-11	2.35E-09	1.50E-09	Trim34a/Trim34b/Ntrk1/Irak3/Cacna1d/Fer/Lpar5/Pink1/Trim21/Il1b/Rhebl1/Trim12c/Tnfrsf11a/Il18rap/Ripk1/Ripk3/Tlr4/Eda2r/Ticam2/Lrp8/Ikbke/Trim14/Flot1/Tlr3/Sp100/Traf1/Hspa1b/Stat3/Dhx9/Fosl1/Trim30a/Tfrc/Nfam1/Ddr2/Flot2/Cd36/Tlr2/App/Anxa3/Fcgr2b/Cx3cr1	41
BP	GO:0051092	positive regulation of NF-kappaB transcription factor activity	30/1290	158/28564	2.16E-11	2.43E-09	1.55E-09	Trim34a/Trim34b/Ntrk1/Irak3/Fer/Trim21/Il1b/Rhebl1/Trim12c/Tnfrsf11a/Il18rap/Ripk1/Ripk3/Tlr4/Eda2r/Ticam2/Trim14/Flot1/Tlr3/Traf1/Hspa1b/Stat3/Dhx9/Trim30a/Tfrc/Flot2/Cd36/Tlr2/App/Cx3cr1	30
BP	GO:0032642	regulation of chemokine production	25/1290	112/28564	2.57E-11	2.83E-09	1.81E-09	Adora2b/Snai2/Il4ra/Trpv4/Il1b/Il6ra/Aif1/Klf4/Il1rl1/Tlr4/Sigirr/Egr1/Ticam2/Mcoln2/Tlr3/Gstp1/Csf1r/Ccl5/Epha2/Tlr7/Tlr2/App/Lpl/Trem2/Sirpa	25
BP	GO:0042116	macrophage activation	24/1290	109/28564	8.69E-11	9.37E-09	5.99E-09	Cebpa/Il4ra/Syt11/Nr1h3/Snhg20/Jun/Aif1/Nr1d1/Il1rl1/Tlr4/Nmi/Naglu/Ifngr1/Tlr3/Gpr137b/Csf1r/Cst7/Tmem106a/Tlr2/App/Tyrobp/Pla2g5/Trem2/Cx3cr1	24
BP	GO:0032102	negative regulation of response to external stimulus	52/1290	429/28564	1.12E-10	1.19E-08	7.59E-09	Plat/Myoz1/Tfpi/Irak3/Sema4g/Syt11/Cacnb3/Trim21/Cd109/Nr1h3/Siglece/Ceacam1/Cnr2/Bbs4/Ubash3b/Aif1/Dusp1/Pdgfb/Nr1d1/Uaca/Parp14/Nmi/Igf1/Tnfrsf1b/Nrp1/Ifi211/St6gal1/Spink5/Smpdl3b/Ptpn22/Aoah/Tnfaip8l2/Gstp1/Cd200r1/Ptprs/Alox5/Ifi204/Cst7/Neo1/Ifi203/Mndal/Serpine1/Anxa2/Socs3/Anxa5/Fcgr2b/Acp5/Ier3/Pla2g5/Trem2/Sirpa/Cx3cr1	52
BP	GO:0016042	lipid catabolic process	45/1290	342/28564	1.39E-10	1.45E-08	9.25E-09	Faah/Abhd1/Hcar2/Apoc2/Acacb/Lipn/Il1b/Hint2/Gdpd3/Plcd3/Cpt1a/Abhd16a/Hsd17b14/Smpdl3a/Abcd2/Gla/Lpin3/Pik3cg/Abhd2/Mfsd2a/Thra/Pnpla7/Abcd1/Naaa/Pla2g12a/Naglu/Hsd17b11/Acap1/Abhd6/Gdpd1/Ugt1a7c/Pld2/Smpdl3b/Aoah/Abcd4/Dpep2/Plbd2/Hexb/Abhd12/Mgst2/Ppt1/Idh1/Sorl1/Lpl/Pla2g5	45
BP	GO:0030100	regulation of endocytosis	37/1290	248/28564	1.71E-10	1.75E-08	1.12E-08	Hip1r/Snx33/Syt11/Apoc2/Nr1h3/Siglece/Dnm1/Src/Rufy1/Ahi1/Prkca/Hfe/Napb/Epn2/Dlg4/Hap1/Plk2/Snx9/Flot1/Pld2/Ptpn5/Iqsec1/Itgav/Bcl2l1/Ppt1/Vamp8/Cd36/Cd300a/App/Serpine1/Anxa2/C3/Cd14/Actg1/Axl/Trem2/Lgals3	37
BP	GO:0001818	negative regulation of cytokine production	41/1290	296/28564	1.88E-10	1.89E-08	1.21E-08	Irak3/Syt11/Flt1/Rel/Serpinb1b/Ceacam1/Bcl3/Tsku/Klf4/Il1rl1/Hfe/Serpinb1c/Abcd2/Tlr4/Nmi/Sigirr/Igf1/Ticam2/Abcd1/Ptpn22/Rnf128/Gstp1/Cd200r1/Ptprs/Trim30a/Epha2/Laptm4b/Gas6/Serpinb1a/Tlr2/Srgn/Anxa4/Fcgr2b/Tyrobp/Acp5/Anxa1/Axl/Trem2/Sirpa/Cx3cr1/Gpnmb	41
BP	GO:0048661	positive regulation of smooth muscle cell proliferation	24/1290	114/28564	2.34E-10	2.30E-08	1.47E-08	Mmp9/Adamts1/Tert/Hbegf/Flt1/Il6ra/Src/Zfp143/Jun/Aif1/Ptafr/Prkca/Pdgfb/Tlr4/Egr1/Igf1/C3ar1/Ddr2/Ccl5/P2ry6/S1pr1/Ptgs2/Cyba/Akr1b3	24
BP	GO:0002237	response to molecule of bacterial origin	50/1290	414/28564	2.90E-10	2.81E-08	1.80E-08	Mrc1/Irak3/Fer/Nfkbiz/Il1b/Pde4b/Nr1h3/Trim12c/Cnr2/Tnfrsf11a/Ptafr/Prkca/Nr1d1/P2rx7/Cmpk2/Tlr4/Plscr1/Ptgir/Tnfrsf1b/Ticam2/Naglu/Tifab/Cd80/Irgm1/Ptpn22/Nos2/Gstp1/Fcgr4/Itgav/Trim30a/Cxcl16/Ccl5/Cd180/Cfh/Cxcl2/Nfkbia/Spi1/Cd36/Vim/Tlr2/Tnip3/Serpine1/Ptgs2/Fcgr2b/Acp5/Cd14/Axl/Trem2/Sirpa/Cx3cr1	50
BP	GO:0050764	regulation of phagocytosis	25/1290	125/28564	3.15E-10	3.00E-08	1.92E-08	C2/Syt11/Il1b/Prtn3/Siglece/Plscr1/Sirpb1c/Dock2/Sirpb1a/Clec7a/Itgav/Hck/Gas6/Cd36/Cd300a/Fgr/Tlr2/Cyba/Fcgr2b/C3/Pla2g5/Fcgr3/Fcer1g/Trem2/Sirpa	25
BP	GO:0002699	positive regulation of immune effector process	43/1290	327/28564	3.63E-10	3.41E-08	2.18E-08	Ddx60/Adora2b/Hlx/Ccr2/C2/Il4ra/Dnajb9/Fer/Nfkbiz/Adora3/Shld1/Il1b/Unc13d/Ptafr/Il18rap/Hfe/P2rx7/Tlr4/Ticam2/Tlr3/Pld2/Raet1d/Tnfsf13/Ptpn22/Lacc1/H2-T24/Tfrc/Vamp8/Spi1/Cd36/Cd81/Cd300a/Tlr7/Fgr/Tlr2/Fes/Tyrobp/C3/Pla2g5/Anxa1/Fcgr3/Fcer1g/Trem2	43
BP	GO:0002263	cell activation involved in immune response	42/1290	321/28564	6.79E-10	6.26E-08	4.00E-08	Adora2b/Itgal/Hlx/Ccr2/Rorc/Il4ra/Fer/Nfkbiz/Adora3/Shld1/Slc15a4/Il6ra/Bcl3/Unc13d/Ptafr/Ercc1/Tlr4/Nmi/Pld2/Dock2/Tnfsf13/Stat3/Tfrc/Clec4e/Cd180/Psen2/Vamp8/Spi1/Clec4d/Cd81/Cd300a/Fgr/App/Anxa3/Fes/Tyrobp/Slfn2/Anxa1/Fcer1g/Myo1f/Trem2/Lgals3	42
BP	GO:0062197	cellular response to chemical stress	44/1290	347/28564	7.32E-10	6.64E-08	4.24E-08	Pdk2/Trpm2/Epor/Slc2a4/Mmp9/Fer/Pink1/Trpv4/Trp53inp1/Nr4a2/Src/Jun/Kdm6b/Aif1/Uaca/Ripk1/Rhob/Msra/Ripk3/Rcsd1/Tlr4/Etv5/Lcn2/Abcd1/Naglu/Pycr1/Tifab/Sfpq/Nfe2l2/Dapk1/Ddx3x/Ddr2/Alox5/Bnip3/Cd36/App/Ptgs2/Fos/Anxa1/Axl/Trem2/Akr1b3/Sirpa/Serpinb6b	44
BP	GO:0033002	muscle cell proliferation	38/1290	273/28564	7.51E-10	6.71E-08	4.28E-08	Mmp9/Npr1/Mapk11/Adamts1/Tert/Hbegf/Flt1/Il6ra/Cav2/Tgfbr1/Src/Zfp143/Gli1/Jun/Aif1/Ptafr/Prkca/Pdgfb/Klf4/Tlr4/Rxra/Ccnd2/Egr1/Igf1/Ptgir/C3ar1/Stat3/Cited2/Gstp1/Ddr2/Ccl5/P2ry6/Rbpj/S1pr1/Tpm1/Ptgs2/Cyba/Akr1b3	38
BP	GO:0046394	carboxylic acid biosynthetic process	41/1290	310/28564	7.80E-10	6.86E-08	4.39E-08	Haao/Abhd1/Apoc2/Ptges/Acacb/Kmo/Il1b/Nr1h3/Fads6/Ceacam1/Dse/Slc45a3/Dhrs9/Hacd4/Nr1d1/Mthfd2l/Ugt1a6a/Srr/Abcd2/Glul/Hacd1/Ugdh/Shmt1/Abhd2/Abcd1/Pycr1/Acsbg1/Ptgs1/Ltc4s/Gstp1/Alox5/Mgst2/Gstm1/Mgst3/Asns/Hacd2/Ptgs2/Lpl/Pla2g5/Anxa1/Akr1b3	41
BP	GO:0002886	regulation of myeloid leukocyte mediated immunity	19/1290	76/28564	7.96E-10	6.89E-08	4.40E-08	Adora2b/Ccr2/Il4ra/Fer/Adora3/Unc13d/Ptafr/Ticam2/Pld2/Vamp8/Spi1/Cd300a/Fgr/Fes/Tyrobp/C3/Fcgr3/Fcer1g/Cx3cr1	19
BP	GO:0002224	toll-like receptor signaling pathway	18/1290	68/28564	8.08E-10	6.89E-08	4.40E-08	Lrrc14/Irak3/Nfkbiz/Tlr4/Ticam2/Tlr3/Smpdl3b/Irf7/Trim30a/Cd180/Cd36/Unc93b1/Cd300a/Tlr7/Tlr13/Tlr2/App/Tnip3	18
BP	GO:0044262	cellular carbohydrate metabolic process	40/1290	299/28564	8.92E-10	7.50E-08	4.79E-08	Erfe/Adora2b/Pdk2/Ndst1/Rorc/Pgp/Phkg1/Inpp5a/Acacb/Impa2/B3gnt3/Src/Abcg2/Epm2a/Sorbs1/Ptafr/Zfp692/Slc45a3/Nr1d1/Stk40/Gpt2/Gpt/Pfkm/Ext1/Igf1/Gbe1/Sord/Ddit4/Stat3/Nupr1/Aoah/Gys1/P2ry6/Nagk/Igfbp4/Slc5a3/Idh1/Gyg/Ier3/Akr1b3	40
BP	GO:1903532	positive regulation of secretion by cell	47/1290	389/28564	9.77E-10	8.09E-08	5.17E-08	Adora2b/Exph5/Lif/Septin5/Trpm4/Hcar2/Cacna1b/Trpm2/Il4ra/Rab2b/Cacna1d/Adora3/Gipr/Pink1/Ptges/Kmo/Il1b/Pax6/Nr0b2/Unc13d/Tnfrsf11a/Myom1/Ptafr/Prkca/Map2k6/Rab34/Hfe/P2rx7/Frmd4a/Tlr4/Glul/Pfkm/Igf1/Rab15/Wls/Pld2/Dynll1/Golph3l/Slc4a8/Bcl2l1/Vamp8/Fgr/Tlr2/Anxa2/Fcer1g/Trem2/Lgals3	47
BP	GO:0016053	organic acid biosynthetic process	41/1290	313/28564	1.04E-09	8.53E-08	5.45E-08	Haao/Abhd1/Apoc2/Ptges/Acacb/Kmo/Il1b/Nr1h3/Fads6/Ceacam1/Dse/Slc45a3/Dhrs9/Hacd4/Nr1d1/Mthfd2l/Ugt1a6a/Srr/Abcd2/Glul/Hacd1/Ugdh/Shmt1/Abhd2/Abcd1/Pycr1/Acsbg1/Ptgs1/Ltc4s/Gstp1/Alox5/Mgst2/Gstm1/Mgst3/Asns/Hacd2/Ptgs2/Lpl/Pla2g5/Anxa1/Akr1b3	41
BP	GO:0001774	microglial cell activation	15/1290	47/28564	1.18E-09	9.47E-08	6.05E-08	Syt11/Jun/Aif1/Nr1d1/Tlr4/Naglu/Ifngr1/Tlr3/Csf1r/Cst7/Tlr2/App/Tyrobp/Trem2/Cx3cr1	15
BP	GO:1901652	response to peptide	51/1290	447/28564	1.43E-09	1.13E-07	7.24E-08	Egr2/Erfe/Adora2b/Gkap1/Pdk2/Cacna1b/Slc2a4/Mmp9/Fer/Jag1/Trpv4/Nr4a1/Il1b/Rab13/Cav2/Ceacam1/Vgf/Nr4a2/Src/Sorbs1/Cpeb1/Prkca/Slc25a33/Adcy6/Gdf15/Tlr4/Lpin3/Egr1/Igf1/Cacna1a/Rhoq/Leprot/Slc39a14/Pld2/Ptpn22/Stat3/Nfe2l2/Nfkbia/Pid1/Cd36/Vim/App/Socs3/Anxa5/Fcgr2b/Sorl1/Ctsd/Lpl/Anxa1/Itga4/Trem2	51
BP	GO:0032496	response to lipopolysaccharide	47/1290	394/28564	1.49E-09	1.16E-07	7.44E-08	Mrc1/Irak3/Fer/Nfkbiz/Il1b/Pde4b/Nr1h3/Trim12c/Cnr2/Tnfrsf11a/Ptafr/Prkca/Nr1d1/P2rx7/Cmpk2/Tlr4/Plscr1/Ptgir/Tnfrsf1b/Ticam2/Naglu/Tifab/Cd80/Irgm1/Ptpn22/Nos2/Gstp1/Fcgr4/Trim30a/Cxcl16/Ccl5/Cd180/Cfh/Cxcl2/Nfkbia/Spi1/Cd36/Vim/Tnip3/Serpine1/Ptgs2/Acp5/Cd14/Axl/Trem2/Sirpa/Cx3cr1	47
BP	GO:0002366	leukocyte activation involved in immune response	41/1290	317/28564	1.53E-09	1.17E-07	7.48E-08	Adora2b/Itgal/Hlx/Ccr2/Rorc/Il4ra/Fer/Nfkbiz/Adora3/Shld1/Slc15a4/Il6ra/Bcl3/Unc13d/Ptafr/Ercc1/Tlr4/Nmi/Pld2/Dock2/Tnfsf13/Stat3/Tfrc/Clec4e/Cd180/Psen2/Vamp8/Spi1/Clec4d/Cd81/Cd300a/Fgr/Anxa3/Fes/Tyrobp/Slfn2/Anxa1/Fcer1g/Myo1f/Trem2/Lgals3	41
BP	GO:0061900	glial cell activation	16/1290	55/28564	1.53E-09	1.17E-07	7.48E-08	Syt11/Il1b/Jun/Aif1/Nr1d1/Tlr4/Naglu/Ifngr1/Tlr3/Csf1r/Cst7/Tlr2/App/Tyrobp/Trem2/Cx3cr1	16
BP	GO:0006979	response to oxidative stress	48/1290	408/28564	1.58E-09	1.19E-07	7.60E-08	Pdk2/Trpm2/Epor/Mmp9/Fer/Pink1/Trp53inp1/Nr4a2/Src/Jun/Kdm6b/Aif1/Ercc1/Prkca/Uaca/Ripk1/Ggt7/Rhob/Msra/Ripk3/Tlr4/Etv5/Lcn2/Abcd1/Naglu/Pycr1/Rbpms/Pld2/Sfpq/Ptgs1/Neil1/Nfe2l2/Dapk1/Gstp1/Ddr2/Alox5/Bnip3/Cd36/Idh1/App/Ero1a/Ptgs2/Fos/Anxa1/Axl/Trem2/Akr1b3/Sirpa	48
BP	GO:0046434	organophosphate catabolic process	26/1290	145/28564	1.68E-09	1.25E-07	7.96E-08	Entpd1/Apoc2/Inpp5a/Impa2/Gdpd3/Upp1/Pdxp/Cda/Abhd16a/Smpdl3a/Ampd3/Dnph1/Pnpla7/Abcd1/Abhd6/Gdpd1/Pld2/Smpdl3b/Nudt3/Plbd2/Gda/Abhd12/Ncf1/Idh1/Xdh/Pla2g5	26
BP	GO:2001233	regulation of apoptotic signaling pathway	49/1290	424/28564	1.95E-09	1.43E-07	9.14E-08	Nacc2/Tmem14a/Snai2/Mmp9/Bmf/Tmc8/Meis3/Pink1/Tert/Il1b/Bbc3/Nr4a2/Tgfbr1/Src/Siglec1/Bcl2l11/Ripk1/Pttg1ip/Ripk3/Steap3/Plscr1/Igf1/Nrp1/Pea15a/Tifab/Sfpq/Sp100/Traf1/Hspa1b/Nupr1/Nfe2l2/Zfas1/Gstp1/Ddx3x/Itgav/Sgk3/Bcl2l1/Psen2/Ghitm/Serpine1/Serinc3/Atf3/Ptgs2/Ier3/Ctss/Trem2/Cx3cr1/Lgals3/Ctsk	49
BP	GO:0002703	regulation of leukocyte mediated immunity	40/1290	310/28564	2.59E-09	1.87E-07	1.20E-07	Adora2b/Ccr2/Trpm4/Il4ra/Fer/Adora3/Shld1/Il1b/Slc15a4/Ceacam1/Unc13d/Il7r/Ptafr/Il18rap/Hfe/P2rx7/Ripk3/Tlr4/Tnfrsf1b/Ticam2/Tlr3/Pld2/Raet1d/Tnfsf13/H2-T24/Tfrc/Vamp8/Spi1/Cd81/Cd300a/Fgr/Tlr2/Fcgr2b/Fes/Tyrobp/C3/Fcgr3/Fcer1g/Trem2/Cx3cr1	40
BP	GO:0072593	reactive oxygen species metabolic process	35/1290	249/28564	2.68E-09	1.92E-07	1.22E-07	Pink1/Hvcn1/Pdgfb/Slc25a33/P2rx7/Mycn/Ripk1/Birc2/Immp2l/Ripk3/Abcd2/Tlr4/Lcn2/Abcd1/Naglu/Ddit4/Nos2/Stat3/Nfe2l2/Gstp1/Trim30a/Alox5/Pid1/Ncf1/Bnip3/Cd36/Slc5a3/Ncf4/App/Cyba/Xdh/Tyrobp/Acp5/Ier3/Cybb	35
BP	GO:0051235	maintenance of location	44/1290	364/28564	3.28E-09	2.32E-07	1.48E-07	Kdelr3/Cds1/Trpm2/Supt7l/Pink1/Acacb/Il1b/Nr1h3/Bbc3/Slc30a4/Bbs4/Ubash3b/Syne1/Dzip1/Adcy6/P2rx7/Hap1/Gpsm2/Ank2/Lcn2/Fth1/Cds2/Naglu/Ikbke/Anxa6/Sp100/Ehd1/Itgav/Hexb/Msr1/P2ry6/Nfkbia/Flna/Cd36/Srgn/Tmsb4x/Ero1a/Cyba/Sorl1/Lpl/C3/Anxa1/Plin2/Trem2	44
BP	GO:0034599	cellular response to oxidative stress	37/1290	276/28564	3.57E-09	2.49E-07	1.59E-07	Pdk2/Trpm2/Epor/Mmp9/Fer/Pink1/Trp53inp1/Nr4a2/Src/Jun/Kdm6b/Aif1/Uaca/Ripk1/Rhob/Msra/Ripk3/Tlr4/Etv5/Lcn2/Abcd1/Naglu/Pycr1/Sfpq/Nfe2l2/Dapk1/Ddr2/Alox5/Bnip3/Cd36/App/Fos/Anxa1/Axl/Trem2/Akr1b3/Sirpa	37
BP	GO:1901214	regulation of neuron death	47/1290	405/28564	3.64E-09	2.50E-07	1.60E-07	Trpm2/Epor/Ntrk1/Mag/Pink1/Inpp5a/Nrbp2/Tert/Kmo/Il1b/Nmnat1/Rel/Bbc3/Nr4a2/Jun/Bcl2l11/Pcdhgc3/Rilpl1/Egln1/Tlr4/Lcn2/Egr1/Igf1/Cacna1a/Tnfrsf1b/Nrp1/Gbe1/Ddit4/Ptpn5/Stat3/Nupr1/Zpr1/Cd200r1/Ddr2/Ccl5/Bcl2l1/Ppt1/Neo1/App/Fcgr2b/Sorl1/Tyrobp/Fos/Axl/Trem2/Cx3cr1/Gpnmb	47
BP	GO:0042060	wound healing	46/1290	392/28564	3.74E-09	2.53E-07	1.62E-07	Plat/Entpd1/Celsr1/Snai2/Ccr2/Myoz1/Tfpi/Pdpn/Syt11/Hbegf/Cd109/Vwf/Il6ra/Ceacam1/Tsku/Ubash3b/Prkca/Pdgfb/Tlr4/Clec10a/Ext1/Lyst/Igf1/Dst/Bloc1s6/Anxa6/Jaml/Clec7a/Srsf6/Nfe2l2/Ddr2/Alox5/Cfh/Gas6/Flna/Cd36/Serpine1/Tpm1/Anxa2/Procr/Anxa5/C3/Anxa1/Actg1/Fcer1g/Axl	46
BP	GO:2000377	regulation of reactive oxygen species metabolic process	27/1290	161/28564	3.77E-09	2.53E-07	1.62E-07	Pink1/Hvcn1/Pdgfb/Slc25a33/Mycn/Ripk1/Birc2/Ripk3/Abcd2/Tlr4/Lcn2/Abcd1/Stat3/Nfe2l2/Gstp1/Trim30a/Alox5/Pid1/Bnip3/Cd36/Slc5a3/App/Cyba/Xdh/Tyrobp/Acp5/Ier3	27
BP	GO:0070371	ERK1 and ERK2 cascade	43/1290	353/28564	3.91E-09	2.60E-07	1.66E-07	L1cam/Lif/Epor/Trpv4/Il1b/Ccl6/Spry2/Ceacam1/Src/Jun/Tnfrsf11a/Fgfbp3/Dusp1/Prkca/Pdgfb/Klf4/Rapgef2/Glipr2/Tlr4/Igf1/Nrp1/Spred3/Zfp36l2/Ptpn22/Gstp1/Itgav/Abl2/Csf1r/Ccl5/Epha2/P2ry6/Gas6/Cd36/Atp6v0c/Tlr2/App/Atf3/C3/Pla2g5/Ccl22/Trem2/Sirpa/Gpnmb	43
BP	GO:0070997	neuron death	51/1290	461/28564	4.10E-09	2.69E-07	1.72E-07	Trpm2/Epor/Ntrk1/Mag/Pink1/Inpp5a/Nrbp2/Tert/Kmo/Il1b/Nmnat1/Rel/Bbc3/Nr4a2/Nlrp1b/Jun/Bcl2l11/Adarb1/Pcdhgc3/Rilpl1/Egln1/Tlr4/Lcn2/Egr1/Igf1/Cacna1a/Tnfrsf1b/Nrp1/Gbe1/Ddit4/Ptpn5/Stat3/Nupr1/Zpr1/Cd200r1/Ddr2/Ccl5/Bcl2l1/Cxcl2/Ppt1/Bnip3/Neo1/App/Fcgr2b/Sorl1/Tyrobp/Fos/Axl/Trem2/Cx3cr1/Gpnmb	51
BP	GO:0002269	leukocyte activation involved in inflammatory response	15/1290	51/28564	4.21E-09	2.74E-07	1.75E-07	Syt11/Jun/Aif1/Nr1d1/Tlr4/Naglu/Ifngr1/Tlr3/Csf1r/Cst7/Tlr2/App/Tyrobp/Trem2/Cx3cr1	15
BP	GO:0002444	myeloid leukocyte mediated immunity	23/1290	121/28564	4.51E-09	2.89E-07	1.85E-07	Adora2b/Ccr2/Il4ra/Fer/Adora3/Unc13d/Ptafr/Lyst/Ticam2/Pld2/Vamp8/Ncf1/Spi1/Cd300a/Fgr/Anxa3/Fes/Tyrobp/C3/Fcgr3/Fcer1g/Myo1f/Cx3cr1	23
BP	GO:0070372	regulation of ERK1 and ERK2 cascade	41/1290	329/28564	4.61E-09	2.92E-07	1.87E-07	L1cam/Lif/Epor/Trpv4/Il1b/Ccl6/Spry2/Ceacam1/Src/Jun/Tnfrsf11a/Fgfbp3/Dusp1/Prkca/Pdgfb/Klf4/Rapgef2/Glipr2/Tlr4/Igf1/Nrp1/Spred3/Ptpn22/Gstp1/Abl2/Csf1r/Ccl5/Epha2/P2ry6/Gas6/Cd36/Atp6v0c/Tlr2/App/Atf3/C3/Pla2g5/Ccl22/Trem2/Sirpa/Gpnmb	41
BP	GO:0051251	positive regulation of lymphocyte activation	42/1290	342/28564	4.65E-09	2.92E-07	1.87E-07	H2-Oa/Itgal/Hlx/Ccr2/Il4ra/Nfkbiz/Shld1/Itpkb/Il1b/H2-Ob/Il7r/Aif1/Zfp609/Tlr4/Lyst/Igf1/Bloc1s6/Ticam2/Dock8/Sh3kbp1/Sirpb1c/Cd80/Sirpb1a/Clec7a/Tnfsf13/Ptpn22/Bst1/Abl2/Csf1r/Tfrc/Cd209c/Ccl5/Tnfsf9/Flot2/Slc39a10/Gas6/Spi1/Cd81/Tyrobp/Anxa1/Axl/Sirpa	42
BP	GO:0070661	leukocyte proliferation	46/1290	396/28564	5.16E-09	3.21E-07	2.05E-07	Itgal/Ccr2/Nfkbiz/Csf2rb2/Zc3h12d/Il1b/Glmn/Ceacam1/Il7r/Aif1/P2rx7/Zbtb32/Ripk3/Tlr4/Tnfrsf13b/Igf1/Hhex/Tnfrsf1b/Dock8/St6gal1/Psmb10/Cd80/Dock2/Ptpn22/Bst1/Gstp1/Csf2ra/Csf1r/Tfrc/Cd209c/Ccl5/Bcl2l1/Cd180/Tnfsf9/Slc39a10/Cd81/Cd300a/Tnfrsf9/Fcgr2b/Tyrobp/Slfn2/Pla2g5/Anxa1/Trem2/Lgals3/Gpnmb	46
BP	GO:0071219	cellular response to molecule of bacterial origin	40/1290	318/28564	5.42E-09	3.33E-07	2.13E-07	Mrc1/Nfkbiz/Il1b/Pde4b/Nr1h3/Trim12c/Ptafr/Prkca/Nr1d1/Cmpk2/Tlr4/Plscr1/Tnfrsf1b/Ticam2/Tifab/Cd80/Irgm1/Ptpn22/Nos2/Gstp1/Fcgr4/Trim30a/Cxcl16/Ccl5/Cd180/Cfh/Cxcl2/Nfkbia/Spi1/Cd36/Vim/Tlr2/Tnip3/Serpine1/Fcgr2b/Cd14/Axl/Trem2/Sirpa/Cx3cr1	40
BP	GO:0071216	cellular response to biotic stimulus	42/1290	345/28564	6.03E-09	3.66E-07	2.34E-07	Mrc1/Nfkbiz/Il1b/Pde4b/Nr1h3/Trim12c/Ptafr/Bcl2l11/Prkca/Nr1d1/Cmpk2/Tlr4/Plscr1/Tnfrsf1b/Ticam2/Tifab/Cd80/Irgm1/Clec7a/Ptpn22/Nos2/Gstp1/Fcgr4/Trim30a/Cxcl16/Ccl5/Cd180/Cfh/Cxcl2/Nfkbia/Spi1/Cd36/Vim/Tlr2/Tnip3/Serpine1/Fcgr2b/Cd14/Axl/Trem2/Sirpa/Cx3cr1	42
BP	GO:0002449	lymphocyte mediated immunity	44/1290	372/28564	6.40E-09	3.85E-07	2.46E-07	C1rl/H2-Oa/Ccr2/Trpm4/C2/Il4ra/Nfkbiz/Shld1/Jag1/Csf2rb2/Il1b/H2-Ob/Slc15a4/Ceacam1/Bcl3/Unc13d/Il7r/Il18rap/Ercc1/Pou2f2/Hfe/P2rx7/Rftn1/Ripk3/Lyst/Tnfrsf1b/Pirb/Kdm5d/Raet1d/Csf3r/Irf7/C1ra/Tnfsf13/H2-T24/Tfrc/Cfh/Unc93b1/Cd81/Fcgr2b/Slfn2/C3/Fcgr3/Fcer1g/Trem2	44
BP	GO:0007015	actin filament organization	50/1290	454/28564	6.74E-09	4.02E-07	2.57E-07	Hip1r/Sorbs3/Fer/Coro6/Trpv4/Fscn1/Fat1/Plekhh2/Arhgap25/Svil/Myo19/Pdxp/Pakap/Tgfbr1/Src/Bbs4/Rhod/Sorbs1/Aif1/Zyx/Diaph2/Itgb5/Avil/Myo7b/Myo6/Spire2/Tle6/Arpin/Nrp1/Kctd13/Snx9/Sh3kbp1/Spire1/Micall2/Limd2/Sptbn1/Cotl1/Tpm2/Abl2/Kank3/S1pr1/Stmn1/Flna/Gmfg/Tlr2/Tmsb4x/Tpm1/Actg1/Myo1f/Sirpa	50
BP	GO:0032760	positive regulation of tumor necrosis factor production	22/1290	114/28564	7.25E-09	4.27E-07	2.73E-07	Ccr2/Ptafr/Ripk1/Tlr4/Oas2/Ifngr1/Tlr3/Clec7a/Stat3/Dhx9/Csf1r/Tmem106a/Cd36/Tlr2/App/Cyba/Tyrobp/Lpl/Cd14/Fcgr3/Fcer1g/Cybb	22
BP	GO:0007264	small GTPase mediated signal transduction	48/1290	428/28564	7.54E-09	4.40E-07	2.81E-07	Rasgrp2/Celsr1/Lpar6/Ntrk1/Pdpn/Sh2d3c/Itpkb/Nkiras1/Rasgrp4/Rgl3/Rhebl1/Ctnnal1/Arhgap25/Spry2/Ccdc88c/Dock6/Src/Dock1/Rhod/Rufy1/Aif1/Tiam2/Rasgef1b/Rhob/Rapgef2/Gpsm2/Pik3cg/Igf1/Rhoq/Nrp1/Kctd13/Plk2/Rab15/Dock8/Flot1/Dock9/Dock2/Iqsec1/Mcf2l/Eps8l2/Arhgap31/Rapgef5/Itgav/Dennd4a/Abl2/Rgl1/Stmn1/Rasgrp3	48
BP	GO:0048771	tissue remodeling	31/1290	212/28564	8.29E-09	4.78E-07	3.06E-07	Lif/Ccr2/Mmp9/Jag1/Ceacam1/Src/Ubash3b/Tnfrsf11a/Prkca/P2rx7/Clec10a/Ext1/Igf1/Nos2/Gpr137b/Klf6/Fcgr4/Itgav/Csf1r/Tfrc/Ddr2/Epha2/Rbpj/S1pr1/Flna/Acp5/Ctss/Itga4/Axl/Gpnmb/Ctsk	31
BP	GO:0002685	regulation of leukocyte migration	33/1290	236/28564	8.63E-09	4.93E-07	3.15E-07	Ccr2/Mmp9/Adora3/Trpv4/Il1b/Aif1/Ptafr/Dusp1/Ripk3/Dock8/Gcnt1/C3ar1/Ptpn22/Bst1/Cd200r1/Abl2/Csf1r/Ccl5/Mst1/Gas6/Spi1/Cd81/Cd300a/Mpp1/Tlr2/App/Serpine1/Anxa1/Myo1f/Itga4/Trem2/Cx3cr1/Lgals3	33
BP	GO:1903557	positive regulation of tumor necrosis factor superfamily cytokine production	22/1290	116/28564	1.01E-08	5.74E-07	3.67E-07	Ccr2/Ptafr/Ripk1/Tlr4/Oas2/Ifngr1/Tlr3/Clec7a/Stat3/Dhx9/Csf1r/Tmem106a/Cd36/Tlr2/App/Cyba/Tyrobp/Lpl/Cd14/Fcgr3/Fcer1g/Cybb	22
BP	GO:0007159	leukocyte cell-cell adhesion	47/1290	420/28564	1.16E-08	6.48E-07	4.14E-07	H2-Oa/L1cam/Itgal/Hlx/Ccr2/Il4ra/Nfkbiz/Itpkb/Zc3h12d/Il1b/Glmn/H2-Ob/Ceacam1/Il7r/Aif1/Ptafr/Zfp609/Klf4/Hfe/Ext1/Igf1/Dock8/Sirpb1c/Gcnt1/Cd80/Sirpb1a/Ptpn22/Tnfaip8l2/Gstp1/Abl2/Tfrc/Cd209c/Alox5/Ccl5/Tnfsf9/Cfh/Flot2/Cd81/Cd300a/Pla2g5/Anxa1/Itgb7/Itga4/Sirpa/Cx3cr1/Lgals3/Gpnmb	47
BP	GO:0048660	regulation of smooth muscle cell proliferation	29/1290	192/28564	1.19E-08	6.59E-07	4.21E-07	Mmp9/Npr1/Adamts1/Tert/Hbegf/Flt1/Il6ra/Src/Zfp143/Jun/Aif1/Ptafr/Prkca/Pdgfb/Klf4/Tlr4/Egr1/Igf1/Ptgir/C3ar1/Gstp1/Ddr2/Ccl5/P2ry6/S1pr1/Tpm1/Ptgs2/Cyba/Akr1b3	29
BP	GO:0014812	muscle cell migration	23/1290	128/28564	1.38E-08	7.60E-07	4.86E-07	Plat/Adamts1/Tert/Pax3/Src/Aif1/Pdgfb/Tlr4/Abhd2/Egr1/Igf1/Nfe2l2/Gstp1/Ddr2/Ccl5/P2ry6/Egfl7/Tmsb4x/Serpine1/Tpm1/Sorl1/Anxa1/Itga4	23
BP	GO:0031589	cell-substrate adhesion	43/1290	369/28564	1.48E-08	8.03E-07	5.13E-07	Itgax/L1cam/Itgal/Lamb2/Sorbs3/Pdpn/Fer/Jag1/Itga7/Bcas3/Vwf/Lims2/Utrn/Src/Dock1/Unc13d/Rhod/Sorbs1/Bcl2l11/Zyx/Pdgfb/Itgb5/Efna1/Nid2/Hacd1/Nrp1/Rin2/St6gal1/Parvb/Micall2/Bst1/Lamc1/Itgav/Peak1/Gas6/Flna/Cd36/Serpine1/Actg1/Itgb7/Itga4/Axl/Sirpa	43
BP	GO:0097191	extrinsic apoptotic signaling pathway	33/1290	242/28564	1.62E-08	8.73E-07	5.58E-07	Tnfrsf10b/Snai2/Nfkbiz/Tmc8/Tert/Il1b/Tnfsf12/Tgfbr1/Src/Siglec1/Bcl2l11/P2rx7/Ripk1/Lcn2/Igf1/Tnfrsf1b/Nrp1/Pea15a/Tlr3/Sp100/Traf1/Hspa1b/Dapk1/Gstp1/Ddx3x/Itgav/Sgk3/Bcl2l1/Psen2/Spi1/Serpine1/Atf3/Lgals3	33
BP	GO:0045765	regulation of angiogenesis	38/1290	305/28564	1.69E-08	9.01E-07	5.76E-07	Itgax/Lif/Ccr2/Ntrk1/Mmp9/Adamts1/Tert/Il1b/Flt1/Spry2/Ceacam1/Prkca/Cysltr1/Klf4/Egln1/Efna1/Rhob/Epn2/Glul/Hhex/Nrp1/Plk2/Ago2/Tlr3/Sp100/C3ar1/Stat3/Nfe2l2/Alox5/Ccl5/S100a1/Epha2/Serpine1/Anxa3/C3/Cx3cr1/Lgals3/Cybb	38
BP	GO:0031348	negative regulation of defense response	35/1290	268/28564	1.85E-08	9.79E-07	6.26E-07	Irak3/Syt11/Trim21/Nr1h3/Siglece/Ceacam1/Cnr2/Nr1d1/Uaca/Parp14/Nmi/Igf1/Tnfrsf1b/Ifi211/Spink5/Smpdl3b/Ptpn22/Aoah/Tnfaip8l2/Gstp1/Cd200r1/Ptprs/Alox5/Ifi204/Cst7/Ifi203/Mndal/Socs3/Fcgr2b/Acp5/Ier3/Pla2g5/Trem2/Sirpa/Cx3cr1	35
BP	GO:2000106	regulation of leukocyte apoptotic process	22/1290	120/28564	1.94E-08	1.02E-06	6.50E-07	Rorc/Itpkb/Bbc3/Bcl3/Il7r/Siglec1/Bcl2l11/P2rx7/Efna1/Rapgef2/Ripk3/Dock8/St6gal1/Ccl5/Bcl2l1/Slc39a10/Gas6/Fcgr2b/Anxa1/Fcer1g/Axl/Lgals3	22
BP	GO:0010324	membrane invagination	18/1290	82/28564	2.04E-08	1.06E-06	6.76E-07	Snx33/Syt11/Siglece/Arhgap25/Aif1/Spire2/Snx9/Spire1/Clec7a/Msr1/Cd36/Cd300a/Fcgr2b/C3/Fcgr3/Fcer1g/Trem2/Sirpa	18
BP	GO:0006644	phospholipid metabolic process	42/1290	360/28564	2.09E-08	1.07E-06	6.83E-07	Dgke/Cds1/Pgp/Apoc2/Itpkb/Inpp5a/Impa2/Sla2/Nr1h3/Gdpd3/Mppe1/Plppr2/Pdgfb/Pitpnc1/Fabp3/Abhd16a/Smpdl3a/Ttc7/Pik3cg/Plscr1/Lyst/Pip5k1b/Mfsd2a/Plpp5/Pnpla7/Cds2/Naaa/Pla2g12a/Abhd6/Gdpd1/Lpcat2/Pld2/Smpdl3b/Plbd2/Hexb/Csf1r/Abhd12/Idh1/Serinc3/Serinc2/Socs3/Pla2g5	42
BP	GO:0062208	positive regulation of pattern recognition receptor signaling pathway	14/1290	49/28564	2.09E-08	1.07E-06	6.83E-07	Ddx60/Nr1h3/Slc15a4/Tlr4/Ticam2/Flot1/Tlr3/Hspa1b/Ptpn22/Ddx3x/Cd300ld3/Tlr2/Cyba/Cd14	14
BP	GO:1901653	cellular response to peptide	40/1290	334/28564	2.18E-08	1.10E-06	7.05E-07	Erfe/Gkap1/Pdk2/Slc2a4/Fer/Nr4a1/Il1b/Rab13/Cav2/Ceacam1/Nr4a2/Src/Sorbs1/Cpeb1/Prkca/Slc25a33/Adcy6/Gdf15/Tlr4/Lpin3/Igf1/Cacna1a/Rhoq/Leprot/Slc39a14/Ptpn22/Stat3/Nfe2l2/Pid1/Cd36/Vim/App/Socs3/Anxa5/Fcgr2b/Sorl1/Ctsd/Lpl/Itga4/Trem2	40
BP	GO:0071222	cellular response to lipopolysaccharide	38/1290	308/28564	2.20E-08	1.10E-06	7.05E-07	Mrc1/Nfkbiz/Il1b/Pde4b/Nr1h3/Trim12c/Ptafr/Prkca/Nr1d1/Cmpk2/Tlr4/Plscr1/Tnfrsf1b/Ticam2/Tifab/Cd80/Irgm1/Ptpn22/Nos2/Gstp1/Fcgr4/Trim30a/Cxcl16/Ccl5/Cd180/Cfh/Cxcl2/Nfkbia/Spi1/Cd36/Vim/Tnip3/Serpine1/Cd14/Axl/Trem2/Sirpa/Cx3cr1	38
BP	GO:0010876	lipid localization	52/1290	500/28564	2.32E-08	1.16E-06	7.38E-07	Erfe/Cds1/Apoc2/Ptges/Osbp2/Acacb/Il1b/Nr1h3/Repin1/Atp10d/Slc10a3/Ceacam1/Abcc3/Tsku/Abcg2/Prelid3a/Tnfrsf11a/Map2k6/Pitpnc1/Fabp3/P2rx7/Abcd2/Nme4/Plscr1/Eepd1/Mfsd2a/Cds2/Abcd1/Pla2g12a/Ikbke/Nos2/Prelid2/Abcd4/Esyt1/Ehd1/Stard10/Itgav/Hexb/Msr1/Nfkbia/Slc43a3/Cd36/Anxa2/Ptgs2/Lpl/C3/Pltp/Pla2g5/Anxa1/Fabp4/Plin2/Trem2	52
BP	GO:0097193	intrinsic apoptotic signaling pathway	39/1290	322/28564	2.40E-08	1.17E-06	7.49E-07	Nacc2/Snai2/Pdk2/Mmp9/Pink1/Bbc3/Bcl3/Src/Bcl2l11/Prkca/Uaca/Pttg1ip/Ripk3/Steap3/Plscr1/Eda2r/Tnfrsf1b/Usp28/Ifi211/Ikbke/Ddit4/Tifab/Sfpq/Nupr1/Nfe2l2/Zfas1/Ddx3x/Bcl2l1/Epha2/Ifi204/Bnip3/Ifi203/Mndal/Ero1a/Serinc3/Ptgs2/Crip1/Ier3/Trem2	39
BP	GO:1901342	regulation of vasculature development	38/1290	309/28564	2.40E-08	1.17E-06	7.49E-07	Itgax/Lif/Ccr2/Ntrk1/Mmp9/Adamts1/Tert/Il1b/Flt1/Spry2/Ceacam1/Prkca/Cysltr1/Klf4/Egln1/Efna1/Rhob/Epn2/Glul/Hhex/Nrp1/Plk2/Ago2/Tlr3/Sp100/C3ar1/Stat3/Nfe2l2/Alox5/Ccl5/S100a1/Epha2/Serpine1/Anxa3/C3/Cx3cr1/Lgals3/Cybb	38
BP	GO:0099024	plasma membrane invagination	17/1290	74/28564	2.43E-08	1.18E-06	7.53E-07	Snx33/Siglece/Arhgap25/Aif1/Spire2/Snx9/Spire1/Clec7a/Msr1/Cd36/Cd300a/Fcgr2b/C3/Fcgr3/Fcer1g/Trem2/Sirpa	17
BP	GO:0032722	positive regulation of chemokine production	18/1290	83/28564	2.49E-08	1.20E-06	7.65E-07	Adora2b/Il4ra/Trpv4/Il1b/Il6ra/Aif1/Il1rl1/Tlr4/Egr1/Ticam2/Mcoln2/Tlr3/Csf1r/Ccl5/Tlr7/Tlr2/App/Lpl	18
BP	GO:0048659	smooth muscle cell proliferation	29/1290	200/28564	3.01E-08	1.43E-06	9.16E-07	Mmp9/Npr1/Adamts1/Tert/Hbegf/Flt1/Il6ra/Src/Zfp143/Jun/Aif1/Ptafr/Prkca/Pdgfb/Klf4/Tlr4/Egr1/Igf1/Ptgir/C3ar1/Gstp1/Ddr2/Ccl5/P2ry6/S1pr1/Tpm1/Ptgs2/Cyba/Akr1b3	29
BP	GO:0014909	smooth muscle cell migration	21/1290	113/28564	3.17E-08	1.50E-06	9.56E-07	Plat/Adamts1/Tert/Src/Aif1/Pdgfb/Tlr4/Abhd2/Egr1/Igf1/Nfe2l2/Gstp1/Ddr2/Ccl5/P2ry6/Egfl7/Tmsb4x/Serpine1/Tpm1/Sorl1/Itga4	21
BP	GO:0070663	regulation of leukocyte proliferation	36/1290	287/28564	3.35E-08	1.57E-06	1.00E-06	Itgal/Ccr2/Csf2rb2/Zc3h12d/Il1b/Glmn/Ceacam1/Aif1/Ripk3/Tlr4/Tnfrsf13b/Igf1/Hhex/Tnfrsf1b/St6gal1/Cd80/Ptpn22/Bst1/Gstp1/Csf2ra/Csf1r/Tfrc/Cd209c/Ccl5/Bcl2l1/Tnfsf9/Slc39a10/Cd81/Cd300a/Tnfrsf9/Fcgr2b/Tyrobp/Pla2g5/Anxa1/Lgals3/Gpnmb	36
BP	GO:0030316	osteoclast differentiation	23/1290	134/28564	3.38E-08	1.57E-06	1.00E-06	Pira1/Slc9b2/Cd109/Mafb/Pira12/Ceacam1/Src/Ubash3b/Tnfrsf11a/Pirb/Nfatc1/Gpr137b/Csf1r/Tfrc/Ccl5/Epha2/Cd81/Tyrobp/Fam20c/Prxl2a/Fos/Fcer1g/Trem2	23
BP	GO:0002753	cytosolic pattern recognition receptor signaling pathway	19/1290	94/28564	3.46E-08	1.59E-06	1.02E-06	Ddx60/Slc15a4/Rftn1/Tlr4/Flot1/Irgm1/Tlr3/Hspa1b/Ptpn22/Lacc1/Ddx3x/Ptprs/Tifa/Nfkbia/Unc93b1/Cd300ld3/Tlr7/Tlr13/Colec12	19
BP	GO:0034341	response to type II interferon	24/1290	146/28564	4.07E-08	1.86E-06	1.19E-06	Rab43/Mrc1/Trim21/Ccl6/Zyx/Gbp8/Parp14/Tlr4/Nmi/Parp9/Irgm1/Ifngr1/Sp100/Nos2/Dapk1/Cxcl16/Ccl5/Vamp8/Vim/Tlr2/Ifitm6/Actg1/Ccl22/Sirpa	24
BP	GO:0051047	positive regulation of secretion	48/1290	453/28564	4.51E-08	2.05E-06	1.31E-06	Adora2b/Exph5/Lif/Septin5/Trpm4/Hcar2/Cacna1b/Trpm2/Il4ra/Rab2b/Cacna1d/Adora3/Gipr/Pink1/Ptges/Kmo/Il1b/Pax6/Nr0b2/Unc13d/Tnfrsf11a/Myom1/Ptafr/Prkca/Map2k6/Rab34/Hfe/P2rx7/Frmd4a/Tlr4/Glul/Pfkm/Igf1/Rab15/Wls/Pld2/Dynll1/Golph3l/Slc4a8/Bcl2l1/Vamp8/Fgr/Tlr2/Anxa2/Cyba/Fcer1g/Trem2/Lgals3	48
BP	GO:0070374	positive regulation of ERK1 and ERK2 cascade	31/1290	228/28564	4.67E-08	2.10E-06	1.34E-06	Epor/Trpv4/Il1b/Ccl6/Spry2/Src/Jun/Tnfrsf11a/Fgfbp3/Prkca/Pdgfb/Rapgef2/Glipr2/Tlr4/Igf1/Nrp1/Ptpn22/Abl2/Csf1r/Ccl5/P2ry6/Gas6/Cd36/Atp6v0c/Tlr2/App/C3/Pla2g5/Ccl22/Trem2/Gpnmb	31
BP	GO:0062013	positive regulation of small molecule metabolic process	27/1290	182/28564	5.50E-08	2.46E-06	1.57E-06	Adora2b/Apoc2/Il1b/Nr1h3/Src/Sorbs1/Ptafr/Slc45a3/Nr1d1/Cpt1a/P2rx7/Gpt2/Abcd2/Gpt/Igf1/Sec14l2/Abcd1/Nos2/Stat3/Bcl2l1/Por/P2ry6/Pid1/App/Ptgs2/Anxa1/Trem2	27
BP	GO:0150077	regulation of neuroinflammatory response	11/1290	31/28564	5.61E-08	2.49E-06	1.59E-06	Syt11/Nr1d1/Igf1/Tnfrsf1b/Nupr1/Cd200r1/Csf1r/Cst7/Cd200r2/Ptgs2/Trem2	11
BP	GO:0044242	cellular lipid catabolic process	31/1290	230/28564	5.73E-08	2.52E-06	1.61E-06	Faah/Abhd1/Apoc2/Acacb/Gdpd3/Cpt1a/Abhd16a/Smpdl3a/Abcd2/Gla/Lpin3/Pik3cg/Abhd2/Mfsd2a/Pnpla7/Abcd1/Naglu/Abhd6/Gdpd1/Pld2/Smpdl3b/Aoah/Abcd4/Plbd2/Hexb/Abhd12/Mgst2/Idh1/Sorl1/Lpl/Pla2g5	31
BP	GO:0032943	mononuclear cell proliferation	41/1290	360/28564	6.03E-08	2.63E-06	1.68E-06	Itgal/Ccr2/Nfkbiz/Zc3h12d/Il1b/Glmn/Ceacam1/Il7r/Aif1/P2rx7/Zbtb32/Ripk3/Tlr4/Tnfrsf13b/Igf1/Tnfrsf1b/Dock8/St6gal1/Psmb10/Cd80/Dock2/Ptpn22/Bst1/Csf1r/Tfrc/Cd209c/Ccl5/Bcl2l1/Cd180/Tnfsf9/Slc39a10/Cd81/Cd300a/Tnfrsf9/Fcgr2b/Tyrobp/Slfn2/Pla2g5/Anxa1/Lgals3/Gpnmb	41
BP	GO:0046486	glycerolipid metabolic process	42/1290	374/28564	6.22E-08	2.69E-06	1.72E-06	Faah/Dgke/Cds1/Pgp/Apoc2/Itpkb/Inpp5a/Impa2/Sla2/Nr1h3/Gdpd3/Mppe1/Pdgfb/Pitpnc1/Fabp3/Cpt1a/Abhd16a/Avil/Ttc7/Lpin3/Pik3cg/Plscr1/Pip5k1b/Abhd2/Mfsd2a/Pnpla7/Cds2/Naaa/Abhd6/Gdpd1/Lpcat2/Pld2/Csf1r/Abhd12/Apobec1/Serinc3/Serinc2/Socs3/Sorl1/Lpl/C3/Pla2g5	42
BP	GO:0002275	myeloid cell activation involved in immune response	20/1290	108/28564	7.12E-08	3.06E-06	1.96E-06	Adora2b/Ccr2/Il4ra/Fer/Adora3/Unc13d/Ptafr/Nmi/Pld2/Dock2/Vamp8/Spi1/Cd300a/Fgr/Anxa3/Fes/Tyrobp/Fcer1g/Myo1f/Trem2	20
BP	GO:0097530	granulocyte migration	25/1290	162/28564	7.72E-08	3.29E-06	2.10E-06	Trpv4/Il1b/Pde4b/Ccl6/Prtn3/Prkca/Lyst/Mcoln2/Jaml/Csf3r/C3ar1/Bst1/Csf1r/Ccl5/Cxcl2/Cd300a/Mpp1/Tlr2/Anxa1/Fcgr3/Fcer1g/Myo1f/Ccl22/Sirpa/Lgals3	25
BP	GO:0071887	leukocyte apoptotic process	24/1290	152/28564	8.97E-08	3.80E-06	2.43E-06	Rorc/Nfkbiz/Itpkb/Bbc3/Bcl3/Il7r/Siglec1/Bcl2l11/P2rx7/Ripk1/Efna1/Rapgef2/Ripk3/Dock8/St6gal1/Ccl5/Bcl2l1/Slc39a10/Gas6/Fcgr2b/Anxa1/Fcer1g/Axl/Lgals3	24
BP	GO:1903037	regulation of leukocyte cell-cell adhesion	42/1290	380/28564	9.71E-08	4.08E-06	2.61E-06	H2-Oa/Itgal/Hlx/Ccr2/Il4ra/Nfkbiz/Itpkb/Zc3h12d/Il1b/Glmn/H2-Ob/Ceacam1/Il7r/Aif1/Ptafr/Zfp609/Klf4/Hfe/Igf1/Dock8/Sirpb1c/Gcnt1/Cd80/Sirpb1a/Ptpn22/Tnfaip8l2/Gstp1/Abl2/Tfrc/Cd209c/Alox5/Ccl5/Tnfsf9/Flot2/Cd81/Cd300a/Pla2g5/Anxa1/Itga4/Sirpa/Lgals3/Gpnmb	42
BP	GO:0006140	regulation of nucleotide metabolic process	19/1290	100/28564	9.82E-08	4.10E-06	2.62E-06	Adora2b/Entpd1/Pdk2/Dnajc30/Cda/P2rx7/Igf1/Ddit4/Nos2/Stat3/Lacc1/Nupr1/Bcl2l1/Pid1/Slc2a6/App/Me1/Ier3/Trem2	19
BP	GO:0018108	peptidyl-tyrosine phosphorylation	38/1290	326/28564	9.96E-08	4.13E-06	2.64E-06	Lif/Il11/Ntrk1/Fer/Hbegf/Flt1/Il6ra/Snhg20/Cav2/Src/Prkca/Pdgfb/Efna1/Parp14/Tlr4/Dlg4/Igf1/Nrp1/Lrp8/Parp9/Cd80/Ptpn22/Bst1/Abl2/Csf1r/Hck/Ddr2/Ccl5/Psen2/Gas6/Cd36/Cd81/Cd300a/Fgr/App/Socs3/Fes/Trem2	38
BP	GO:0006887	exocytosis	42/1290	382/28564	1.12E-07	4.62E-06	2.95E-06	Adora2b/Exph5/Septin5/Ccr2/Cacna1b/Il4ra/Rab2b/Syt11/Cplane2/Fer/Adora3/Rab13/Rab11fip1/Syn1/Unc13d/Ptafr/Prkca/P2rx7/Napb/Steap3/Hap1/Slc17a9/Cacna1a/Bloc1s6/Rab15/Rab11b/Pld2/Syngr1/Hck/Slc4a8/Ccl5/Bcl2l1/Vamp8/Spi1/Cd300a/Fgr/Anxa2/Anxa3/Fes/Anxa1/Fcer1g/Myo1f	42
BP	GO:0018212	peptidyl-tyrosine modification	38/1290	328/28564	1.17E-07	4.77E-06	3.05E-06	Lif/Il11/Ntrk1/Fer/Hbegf/Flt1/Il6ra/Snhg20/Cav2/Src/Prkca/Pdgfb/Efna1/Parp14/Tlr4/Dlg4/Igf1/Nrp1/Lrp8/Parp9/Cd80/Ptpn22/Bst1/Abl2/Csf1r/Hck/Ddr2/Ccl5/Psen2/Gas6/Cd36/Cd81/Cd300a/Fgr/App/Socs3/Fes/Trem2	38
BP	GO:0051346	negative regulation of hydrolase activity	41/1290	370/28564	1.28E-07	5.20E-06	3.32E-06	Tfpi/Mmp9/Gpsm1/Nr4a1/Ppp1r35/Cd109/Bcas3/Spry2/Serpinb1b/Src/Bbs4/Epm2a/Hpn/Klf4/Egln1/Serpinb1c/Prmt6/Igf1/Ifi211/Spink5/Slc39a14/Lxn/Hspa1b/Neil1/Renbp/Ddx3x/Por/Ifi204/Gas6/Serpinb1a/Cst7/Cstdc4/Ifi203/App/Mndal/Serpine1/Ptgs2/Sorl1/Rgs2/Anxa1/Serpinb6b	41
BP	GO:0046209	nitric oxide metabolic process	18/1290	92/28564	1.33E-07	5.36E-06	3.43E-06	Epor/Il1b/Aif1/Klf4/Tlr4/Gla/Igf1/Nos2/Dynll1/Por/Tmem106a/Cd36/Tlr2/App/Ptgs2/Acp5/Sirpa/Cx3cr1	18
BP	GO:0014910	regulation of smooth muscle cell migration	19/1290	102/28564	1.36E-07	5.46E-06	3.49E-06	Adamts1/Tert/Src/Aif1/Pdgfb/Tlr4/Abhd2/Egr1/Igf1/Nfe2l2/Gstp1/Ddr2/Ccl5/P2ry6/Egfl7/Tmsb4x/Serpine1/Tpm1/Sorl1	19
BP	GO:0001667	ameboidal-type cell migration	48/1290	470/28564	1.39E-07	5.51E-06	3.52E-06	Folr1/Adora2b/Snai2/Nanos1/Sema4g/Mmp9/Fer/Nr4a1/Pax6/Hbegf/Rab13/Bcas3/Pax3/Ceacam1/Tgfbr1/Src/Dock1/Jun/Prkca/Pdgfb/Klf4/Efna1/Rhob/Glipr2/Glul/Pik3cg/Lcn2/2610005L07Rik/Igf1/Pkn3/Cenpv/Nrp1/Plk2/Rin2/Ago2/Anxa6/Sp100/Iqsec1/Nfe2l2/Itgav/Ddr2/Epha2/Serpine1/Ptgs2/Anxa3/Anxa1/Itgb7/Itga4	48
BP	GO:0050866	negative regulation of cell activation	30/1290	227/28564	1.45E-07	5.70E-06	3.65E-06	Hlx/Ccr2/Il4ra/Syt11/Fer/Zc3h12d/Glmn/Nr1h3/Ceacam1/Cnr2/Ubash3b/Pdgfb/Nr1d1/Hfe/Tnfrsf13b/Cd80/Ptpn22/Tnfaip8l2/Cst7/Spi1/Cd300a/Fgr/Fcgr2b/Tyrobp/Pla2g5/Anxa1/Axl/Trem2/Lgals3/Gpnmb	30
BP	GO:0031663	lipopolysaccharide-mediated signaling pathway	15/1290	65/28564	1.51E-07	5.87E-06	3.75E-06	Il1b/Trim12c/Ptafr/Prkca/Tlr4/Ticam2/Tifab/Ptpn22/Trim30a/Ccl5/Cd180/Nfkbia/Spi1/Cd14/Trem2	15
BP	GO:0060760	positive regulation of response to cytokine stimulus	15/1290	65/28564	1.51E-07	5.87E-06	3.75E-06	Crebrf/Ripk1/Parp14/Tlr4/Ticam2/Parp9/Ikbke/Irgm1/Hspa1b/Irf7/Dhx9/Gas6/Tlr2/Axl/Trem2	15
BP	GO:0019724	B cell mediated immunity	25/1290	168/28564	1.59E-07	6.11E-06	3.90E-06	C1rl/H2-Oa/C2/Il4ra/Nfkbiz/Shld1/Csf2rb2/H2-Ob/Slc15a4/Bcl3/Ercc1/Pou2f2/Pirb/Csf3r/Irf7/C1ra/Tnfsf13/Tfrc/Cfh/Cd81/Fcgr2b/C3/Fcgr3/Fcer1g/Trem2	25
BP	GO:0009165	nucleotide biosynthetic process	33/1290	266/28564	1.60E-07	6.11E-06	3.90E-06	Haao/Adora2b/Entpd1/Pdk2/Npr1/Dnajc30/Acacb/Kmo/Dmac2l/Upp1/Nmnat1/Nme3/Cda/Atp5d/Dck/Uqcc3/Adcy6/Mthfd2l/Cmpk2/Ak3/Nme4/Ampd3/Shmt1/Oasl2/Nos2/Stat3/Tyms/Bcl2l1/Qprt/Pid1/Ak1/Ppcdc/Trem2	33
BP	GO:0034446	substrate adhesion-dependent cell spreading	19/1290	103/28564	1.60E-07	6.11E-06	3.90E-06	Lamb2/Pdpn/Fer/Lims2/Src/Dock1/Unc13d/Efna1/Nrp1/St6gal1/Parvb/Micall2/Lamc1/Itgav/Peak1/Flna/Itgb7/Itga4/Axl	19
BP	GO:0072330	monocarboxylic acid biosynthetic process	29/1290	216/28564	1.65E-07	6.25E-06	4.00E-06	Abhd1/Apoc2/Ptges/Acacb/Kmo/Il1b/Nr1h3/Fads6/Ceacam1/Dse/Slc45a3/Dhrs9/Hacd4/Nr1d1/Srr/Abcd2/Hacd1/Abhd2/Abcd1/Acsbg1/Ptgs1/Ltc4s/Gstp1/Alox5/Gstm1/Hacd2/Ptgs2/Lpl/Anxa1	29
BP	GO:0006633	fatty acid biosynthetic process	24/1290	157/28564	1.68E-07	6.30E-06	4.03E-06	Abhd1/Apoc2/Ptges/Acacb/Il1b/Nr1h3/Fads6/Ceacam1/Slc45a3/Hacd4/Abcd2/Hacd1/Abhd2/Abcd1/Acsbg1/Ptgs1/Ltc4s/Gstp1/Alox5/Gstm1/Hacd2/Ptgs2/Lpl/Anxa1	24
BP	GO:0043300	regulation of leukocyte degranulation	14/1290	57/28564	1.70E-07	6.36E-06	4.06E-06	Adora2b/Ccr2/Il4ra/Fer/Adora3/Unc13d/Ptafr/Pld2/Vamp8/Spi1/Cd300a/Fgr/Fes/Fcer1g	14
BP	GO:0034614	cellular response to reactive oxygen species	23/1290	146/28564	1.73E-07	6.40E-06	4.09E-06	Pdk2/Trpm2/Epor/Mmp9/Fer/Pink1/Src/Jun/Kdm6b/Ripk1/Rhob/Ripk3/Lcn2/Pycr1/Nfe2l2/Ddr2/Bnip3/Cd36/Fos/Anxa1/Axl/Akr1b3/Sirpa	23
BP	GO:0042692	muscle cell differentiation	47/1290	460/28564	1.84E-07	6.80E-06	4.34E-06	Fbxo40/Myoz1/Lamb2/Alpk2/Il4ra/Chrnb1/Sgcb/Glmn/Pax3/Csrp2/Cav2/Tanc1/Dock1/Syne1/Kdm6b/Pdgfb/Neurl2/Gdf15/Ank2/Rxra/Hacd1/Ccnd2/Igf1/Csrp1/Ehd2/Naglu/Speg/Flot1/Dock2/Nfatc1/Rbm38/Lamc1/Ehd1/Camk1/Csf1r/Dmpk/Cfh/Rbpj/Cd81/Bhlhe41/Neo1/Tmsb4x/Tpm1/H3f3a/Rgs2/C3/Actg1	47
BP	GO:2001057	reactive nitrogen species metabolic process	18/1290	94/28564	1.88E-07	6.87E-06	4.39E-06	Epor/Il1b/Aif1/Klf4/Tlr4/Gla/Igf1/Nos2/Dynll1/Por/Tmem106a/Cd36/Tlr2/App/Ptgs2/Acp5/Sirpa/Cx3cr1	18
BP	GO:0010563	negative regulation of phosphorus metabolic process	47/1290	461/28564	1.96E-07	7.11E-06	4.54E-06	Atxn1/Prkar2b/Entpd1/Irak3/Ppp1r35/Il1b/Pax6/Hexim2/Cd109/Spry2/Ceacam1/Ubash3b/Epm2a/Jun/Cda/Hpn/Dusp1/Prkca/Pdgfb/Gadd45b/Adarb1/Dnajc3/Ctdsp1/Parp14/Igf1/Hhex/Ctdsp2/Cep43/Ddit4/Ptpn5/Ptpn22/Stat3/Nupr1/Dynll1/Gstp1/Ddr2/Psen2/Pid1/Ptpro/Cd300a/Socs3/Sorl1/Xdh/Rgs2/Ier3/Fabp4/Sirpa	47
BP	GO:0045936	negative regulation of phosphate metabolic process	47/1290	461/28564	1.96E-07	7.11E-06	4.54E-06	Atxn1/Prkar2b/Entpd1/Irak3/Ppp1r35/Il1b/Pax6/Hexim2/Cd109/Spry2/Ceacam1/Ubash3b/Epm2a/Jun/Cda/Hpn/Dusp1/Prkca/Pdgfb/Gadd45b/Adarb1/Dnajc3/Ctdsp1/Parp14/Igf1/Hhex/Ctdsp2/Cep43/Ddit4/Ptpn5/Ptpn22/Stat3/Nupr1/Dynll1/Gstp1/Ddr2/Psen2/Pid1/Ptpro/Cd300a/Socs3/Sorl1/Xdh/Rgs2/Ier3/Fabp4/Sirpa	47
BP	GO:1903706	regulation of hemopoiesis	46/1290	447/28564	2.02E-07	7.26E-06	4.64E-06	H2-Oa/Lif/Hlx/Snai2/Ccr2/Cebpa/Rorc/Il4ra/Nfkbiz/Jag1/Itpkb/Pira1/Slc9b2/Mafb/Pira12/Ceacam1/Ubash3b/Jun/Il7r/Prkca/Zfp609/Ripk1/Kat6b/Pirb/Zfp36l2/Csf3r/Hspa1b/Stat3/Gpr137b/Csf1r/Nfam1/Ccl5/Tnfsf9/Nfkbia/Tmem176a/Gas6/Lmo2/Spi1/Fes/Tyrobp/Prxl2a/Fos/Tmem176b/Anxa1/Axl/Trem2	46
BP	GO:0032677	regulation of interleukin-8 production	16/1290	76/28564	2.28E-07	8.16E-06	5.21E-06	Il1b/Bcl3/Klf4/Ripk1/Tlr4/Tlr3/Hspa1b/Ptpn22/Nos2/Stat3/Tlr7/Tlr2/Serpine1/Anxa4/Cd14/Anxa1	16
BP	GO:0032731	positive regulation of interleukin-1 beta production	15/1290	67/28564	2.31E-07	8.22E-06	5.25E-06	Nlrp1b/P2rx7/Tlr4/Egr1/Ifi211/Stat3/Ifi204/Tmem106a/Cd36/Ifi203/Tlr2/App/Mndal/Tyrobp/Lpl	15
BP	GO:0048102	autophagic cell death	7/1290	12/28564	2.45E-07	8.56E-06	5.47E-06	Bmf/Trp53inp1/Acp2/Dapk1/Bnip3/Atp6v0c/Trem2	7
BP	GO:0019216	regulation of lipid metabolic process	42/1290	393/28564	2.45E-07	8.56E-06	5.47E-06	Erfe/Adora2b/Snai2/Pdk2/Hcar2/Rorc/Clcn2/Apoc2/Acacb/Il1b/Nr1h3/Flt1/Ceacam1/Src/Bbs4/Sorbs1/Pdgfb/Slc45a3/Nr1d1/Fabp3/Cpt1a/Avil/Abcd2/Pik3cg/Egr1/Mfsd2a/Igf1/Thra/Sec14l2/Abcd1/Abhd6/Pde8b/Por/Cd81/Fgr/Idh1/Apobec1/Ptgs2/Sorl1/C3/Anxa1/Trem2	42
BP	GO:0016051	carbohydrate biosynthetic process	29/1290	220/28564	2.45E-07	8.56E-06	5.47E-06	Erfe/Pdk2/Ndst1/Pgp/Phkg1/B3galnt1/B3gnt3/Epm2a/Sorbs1/Dse/Ptafr/Pdgfb/Zfp692/Nr1d1/Ugt1a6a/Gpt2/Gpt/Ext1/Igf1/Gbe1/Sord/Mgat2/Slc39a14/Gys1/P2ry6/Chst10/Gyg/Atf3/Akr1b3	29
BP	GO:1901293	nucleoside phosphate biosynthetic process	33/1290	271/28564	2.48E-07	8.58E-06	5.48E-06	Haao/Adora2b/Entpd1/Pdk2/Npr1/Dnajc30/Acacb/Kmo/Dmac2l/Upp1/Nmnat1/Nme3/Cda/Atp5d/Dck/Uqcc3/Adcy6/Mthfd2l/Cmpk2/Ak3/Nme4/Ampd3/Shmt1/Oasl2/Nos2/Stat3/Tyms/Bcl2l1/Qprt/Pid1/Ak1/Ppcdc/Trem2	33
BP	GO:0002548	monocyte chemotaxis	14/1290	59/28564	2.70E-07	9.31E-06	5.95E-06	Ccr2/Ccl6/Flt1/Aif1/Dusp1/Pdgfb/Ccl5/Ptpro/App/Serpine1/Anxa1/Ccl22/Cx3cr1/Lgals3	14
BP	GO:0032637	interleukin-8 production	16/1290	77/28564	2.76E-07	9.40E-06	6.01E-06	Il1b/Bcl3/Klf4/Ripk1/Tlr4/Tlr3/Hspa1b/Ptpn22/Nos2/Stat3/Tlr7/Tlr2/Serpine1/Anxa4/Cd14/Anxa1	16
BP	GO:0080164	regulation of nitric oxide metabolic process	16/1290	77/28564	2.76E-07	9.40E-06	6.01E-06	Epor/Il1b/Aif1/Klf4/Tlr4/Gla/Igf1/Dynll1/Tmem106a/Cd36/Tlr2/App/Ptgs2/Acp5/Sirpa/Cx3cr1	16
BP	GO:0043277	apoptotic cell clearance	12/1290	43/28564	2.86E-07	9.63E-06	6.15E-06	Ccr2/C2/Nr1h3/Itgav/Gas6/Cd36/Tyrobp/Mfge8/C3/Anxa1/Axl/Trem2	12
BP	GO:0007611	learning or memory	37/1290	326/28564	2.86E-07	9.63E-06	6.15E-06	Slc12a5/Atxn1/Prkar2b/Trpm4/Ntrk1/Slc2a4/Syt11/Il1b/Pax6/Tafa2/Tanc1/Nr4a2/Ptchd1/Fgf13/Epm2a/Jun/Prkca/Rin1/Ccnd2/Lcn2/Egr1/Igf1/Thra/Plk2/Pirb/Tifab/Pde8b/Ptgs1/Abl2/Psen2/Ppt1/Chst10/Tlr2/App/Ptgs2/Trem2/Cx3cr1	37
BP	GO:0046651	lymphocyte proliferation	39/1290	354/28564	3.00E-07	1.00E-05	6.40E-06	Itgal/Ccr2/Nfkbiz/Zc3h12d/Il1b/Glmn/Ceacam1/Il7r/Aif1/P2rx7/Zbtb32/Ripk3/Tlr4/Tnfrsf13b/Igf1/Tnfrsf1b/Dock8/Psmb10/Cd80/Dock2/Ptpn22/Bst1/Csf1r/Tfrc/Cd209c/Ccl5/Cd180/Tnfsf9/Slc39a10/Cd81/Cd300a/Tnfrsf9/Fcgr2b/Tyrobp/Slfn2/Pla2g5/Anxa1/Lgals3/Gpnmb	39
BP	GO:0010634	positive regulation of epithelial cell migration	24/1290	162/28564	3.04E-07	1.01E-05	6.46E-06	Adora2b/Snai2/Mmp9/Hbegf/Bcas3/Src/Dock1/Jun/Prkca/Pdgfb/Rhob/Glipr2/Pik3cg/Lcn2/Igf1/Nrp1/Plk2/Rin2/Iqsec1/Nfe2l2/Serpine1/Ptgs2/Anxa3/Anxa1	24
BP	GO:0015718	monocarboxylic acid transport	26/1290	186/28564	3.20E-07	1.05E-05	6.70E-06	Erfe/Ptges/Il1b/Repin1/Slc10a3/Ceacam1/Abcc3/Abcg2/Tnfrsf11a/Map2k6/Fabp3/P2rx7/Abcd2/Mfsd2a/Abcd1/Pla2g12a/Slc16a12/Nos2/Abcd4/Stard10/Cd36/Ptgs2/Pla2g5/Anxa1/Fabp4/Plin2	26
BP	GO:0050817	coagulation	26/1290	186/28564	3.20E-07	1.05E-05	6.70E-06	Plat/Entpd1/Tfpi/Pdpn/Vwf/Il6ra/Ceacam1/Ubash3b/Prkca/Pdgfb/Tlr4/Lyst/Bloc1s6/Nfe2l2/Psen2/Cfh/Gas6/Flna/Cd36/Serpine1/Anxa2/Procr/Anxa5/C3/Fcer1g/Axl	26
BP	GO:0030522	intracellular receptor signaling pathway	32/1290	261/28564	3.21E-07	1.05E-05	6.70E-06	Ddx60/Snai2/Nr1h3/Flt1/Slc15a4/Src/Rftn1/Tlr4/Rxra/Per1/Igf1/Thra/Kdm5d/Flot1/Irgm1/Tlr3/Dhrs3/Hspa1b/Ptpn22/Stat3/Cited2/Lacc1/Stard10/Ddx3x/Ptprs/Tifa/Nfkbia/Unc93b1/Cd300ld3/Tlr7/Tlr13/Colec12	32
BP	GO:0071346	cellular response to type II interferon	20/1290	118/28564	3.23E-07	1.05E-05	6.70E-06	Rab43/Mrc1/Ccl6/Zyx/Gbp8/Parp14/Tlr4/Nmi/Parp9/Irgm1/Ifngr1/Nos2/Dapk1/Ccl5/Vamp8/Vim/Tlr2/Actg1/Ccl22/Sirpa	20
BP	GO:0140894	endolysosomal toll-like receptor signaling pathway	12/1290	44/28564	3.77E-07	1.22E-05	7.77E-06	Slc15a4/Rftn1/Flot1/Tlr3/Ptpn22/Ddx3x/Ptprs/Unc93b1/Cd300ld3/Tlr7/Tlr13/Colec12	12
BP	GO:0022409	positive regulation of cell-cell adhesion	37/1290	330/28564	3.88E-07	1.25E-05	7.96E-06	H2-Oa/L1cam/Itgal/Hlx/Ccr2/Il4ra/Pdpn/Nfkbiz/Itpkb/Il1b/H2-Ob/Il6ra/Ceacam1/Il7r/Aif1/Ptafr/Zfp609/Igf1/Dock8/Sirpb1c/Gcnt1/Cd80/Flot1/Sirpb1a/Ptpn22/Cited2/Abl2/Tfrc/Cd209c/Alox5/Ccl5/Tnfsf9/Flot2/Cd81/Anxa1/Itga4/Sirpa	37
BP	GO:0042742	defense response to bacterium	41/1290	386/28564	4.00E-07	1.28E-05	8.15E-06	Syt11/Nfkbiz/Tfeb/Il1b/Vgf/Bcl3/Il7r/H2bc21/Rab34/Gbp8/P2rx7/Tlr4/Lcn2/Slamf9/Lyst/Oas2/Spink5/Irgm1/Nos2/Hck/Clec4e/Epha2/Rbpj/Ncf1/Clec4d/Cd36/Fgr/Tlr2/App/Serpine1/Anxa3/Hp/Cyba/Acp5/Colec12/Fcer1g/Myo1f/Trem2/Lyz2/Mpeg1/Lyz1	41
BP	GO:0050728	negative regulation of inflammatory response	23/1290	153/28564	4.09E-07	1.30E-05	8.30E-06	Syt11/Nr1h3/Siglece/Cnr2/Nr1d1/Uaca/Igf1/Tnfrsf1b/Smpdl3b/Aoah/Tnfaip8l2/Gstp1/Cd200r1/Alox5/Cst7/Socs3/Fcgr2b/Acp5/Ier3/Pla2g5/Trem2/Sirpa/Cx3cr1	23
BP	GO:0032944	regulation of mononuclear cell proliferation	32/1290	264/28564	4.16E-07	1.31E-05	8.39E-06	Itgal/Ccr2/Zc3h12d/Il1b/Glmn/Ceacam1/Aif1/Ripk3/Tlr4/Tnfrsf13b/Igf1/Tnfrsf1b/St6gal1/Cd80/Ptpn22/Bst1/Csf1r/Tfrc/Cd209c/Ccl5/Bcl2l1/Tnfsf9/Slc39a10/Cd81/Cd300a/Tnfrsf9/Fcgr2b/Tyrobp/Pla2g5/Anxa1/Lgals3/Gpnmb	32
BP	GO:1900542	regulation of purine nucleotide metabolic process	18/1290	99/28564	4.23E-07	1.33E-05	8.48E-06	Adora2b/Entpd1/Pdk2/Dnajc30/P2rx7/Igf1/Ddit4/Nos2/Stat3/Lacc1/Nupr1/Bcl2l1/Pid1/Slc2a6/App/Me1/Ier3/Trem2	18
BP	GO:0015908	fatty acid transport	20/1290	120/28564	4.27E-07	1.33E-05	8.53E-06	Erfe/Ptges/Il1b/Repin1/Tnfrsf11a/Map2k6/Fabp3/P2rx7/Abcd2/Mfsd2a/Abcd1/Pla2g12a/Nos2/Abcd4/Cd36/Ptgs2/Pla2g5/Anxa1/Fabp4/Plin2	20
BP	GO:0016064	immunoglobulin mediated immune response	24/1290	165/28564	4.30E-07	1.34E-05	8.53E-06	C1rl/H2-Oa/C2/Il4ra/Nfkbiz/Shld1/Csf2rb2/H2-Ob/Slc15a4/Bcl3/Ercc1/Pou2f2/Csf3r/Irf7/C1ra/Tnfsf13/Tfrc/Cfh/Cd81/Fcgr2b/C3/Fcgr3/Fcer1g/Trem2	24
BP	GO:0017157	regulation of exocytosis	29/1290	226/28564	4.36E-07	1.35E-05	8.60E-06	Adora2b/Exph5/Septin5/Ccr2/Il4ra/Rab2b/Syt11/Fer/Adora3/Rab13/Syn1/Unc13d/Ptafr/Prkca/P2rx7/Hap1/Cacna1a/Rab15/Pld2/Slc4a8/Bcl2l1/Vamp8/Spi1/Cd300a/Fgr/Anxa2/Fes/Anxa1/Fcer1g	29
BP	GO:0009991	response to extracellular stimulus	45/1290	447/28564	5.06E-07	1.56E-05	9.94E-06	Folr1/Adora2b/Snai2/Pdk2/Lrp11/Ntrk1/Mmp9/Bmf/Nfkbiz/Tfeb/Trpv4/Rasgrp4/Acacb/Bcas3/Runx2/Rasal2/Vgf/Nr4a2/Bbs4/Jun/Hfe/P2rx7/Gdf15/Glul/Rxra/Mfsd2a/Ifi211/Nfe2l2/Fosl1/Tfrc/Ifi204/Cfh/Gas6/Dap/Asns/Ifi203/Mndal/Atf3/Sorl1/Fes/Lpl/Fos/Plin2/Itga4/Axl	45
BP	GO:0016032	viral process	37/1290	334/28564	5.23E-07	1.60E-05	1.02E-05	Rab43/Trim34a/Trim34b/Trim21/Cav2/Trim12c/Isg20/Jun/Siglec1/Hpn/Bcl2l11/Adarb1/Plscr1/Oas2/Nrp1/Ifi211/Oasl2/Trim14/Mvb12b/Sp100/Dhx9/Igf2r/Ddx3x/Itgav/Csf1r/Trim30a/Cd209c/Ccl5/Bcl2l1/Ifi204/Vamp8/Gas6/Ifi203/Mndal/Zfp809/Ifitm6/Axl	37
BP	GO:0000302	response to reactive oxygen species	26/1290	191/28564	5.41E-07	1.64E-05	1.05E-05	Pdk2/Trpm2/Epor/Mmp9/Fer/Pink1/Src/Jun/Kdm6b/Prkca/Ripk1/Rhob/Ripk3/Lcn2/Pycr1/Pld2/Nfe2l2/Gstp1/Ddr2/Bnip3/Cd36/Fos/Anxa1/Axl/Akr1b3/Sirpa	26
BP	GO:0042326	negative regulation of phosphorylation	42/1290	405/28564	5.51E-07	1.67E-05	1.06E-05	Atxn1/Prkar2b/Irak3/Il1b/Pax6/Hexim2/Cd109/Spry2/Ceacam1/Ubash3b/Epm2a/Jun/Dusp1/Prkca/Gadd45b/Adarb1/Dnajc3/Ctdsp1/Parp14/Igf1/Hhex/Ctdsp2/Cep43/Ddit4/Ptpn5/Ptpn22/Stat3/Nupr1/Dynll1/Gstp1/Ddr2/Psen2/Pid1/Ptpro/Cd300a/Socs3/Sorl1/Xdh/Rgs2/Ier3/Fabp4/Sirpa	42
BP	GO:0045453	bone resorption	16/1290	81/28564	5.73E-07	1.72E-05	1.10E-05	Ceacam1/Src/Ubash3b/Tnfrsf11a/Prkca/P2rx7/Ext1/Gpr137b/Fcgr4/Itgav/Csf1r/Tfrc/S1pr1/Acp5/Ctss/Ctsk	16
BP	GO:0072659	protein localization to plasma membrane	35/1290	308/28564	5.78E-07	1.73E-05	1.10E-05	Cacnb3/Rab13/Nectin3/Fgf13/Epm2a/Sorbs1/Zdhhc23/Rab34/Adcy6/Rilpl1/Kif13a/Rapgef2/Ttc7/Ank2/Rhoq/Ehd2/Flot1/Stac2/Palm/Sptbn1/Ehd1/Golph3l/Bcl2l1/Epha2/Pid1/Vamp8/Flot2/Gas6/Flna/Cd81/Anxa2/Sorl1/Fcer1g/Trem2/Lgals3	35
BP	GO:0002695	negative regulation of leukocyte activation	27/1290	204/28564	5.81E-07	1.73E-05	1.11E-05	Hlx/Ccr2/Il4ra/Syt11/Fer/Zc3h12d/Glmn/Nr1h3/Ceacam1/Cnr2/Nr1d1/Hfe/Tnfrsf13b/Cd80/Ptpn22/Tnfaip8l2/Cst7/Spi1/Cd300a/Fgr/Fcgr2b/Tyrobp/Pla2g5/Anxa1/Axl/Lgals3/Gpnmb	27
BP	GO:0043304	regulation of mast cell degranulation	11/1290	38/28564	5.96E-07	1.77E-05	1.13E-05	Adora2b/Il4ra/Fer/Adora3/Unc13d/Pld2/Vamp8/Cd300a/Fgr/Fes/Fcer1g	11
BP	GO:0050708	regulation of protein secretion	37/1290	336/28564	6.05E-07	1.78E-05	1.14E-05	Exph5/Trpm4/Hcar2/Trpm2/Cacna1d/Gipr/Il1b/Slc9b2/Nr0b2/Nr1h3/Klf7/Rab11fip1/Myom1/Ahi1/Nr1d1/Cpt1a/Rab34/P2rx7/Frmd4a/Tlr4/Glul/Pfkm/Igf1/Wls/Pde8b/Nos2/Dynll1/Golph3l/Alox5/Ccl5/Vamp8/Uqcc2/Neo1/Tlr2/Anxa5/Anxa1/Trem2	37
BP	GO:0050890	cognition	39/1290	364/28564	6.11E-07	1.79E-05	1.14E-05	Slc12a5/Atxn1/Prkar2b/Trpm4/Ntrk1/Slc2a4/Syt11/Il1b/Pax6/Tafa2/Tanc1/Nr4a2/Ptchd1/Fgf13/Epm2a/Jun/Prkca/Rin1/Slc1a4/Ccnd2/Lcn2/Egr1/Mfsd2a/Igf1/Thra/Plk2/Pirb/Tifab/Pde8b/Ptgs1/Abl2/Psen2/Ppt1/Chst10/Tlr2/App/Ptgs2/Trem2/Cx3cr1	39
BP	GO:0006949	syncytium formation	15/1290	72/28564	6.26E-07	1.82E-05	1.17E-05	Il4ra/Cd109/Tanc1/Dock1/Ercc1/Gdf15/Ehd2/Flot1/Dock2/Ehd1/Camk1/Cd81/Neo1/Tyrobp/Trem2	15
BP	GO:1905954	positive regulation of lipid localization	21/1290	134/28564	6.39E-07	1.85E-05	1.18E-05	Erfe/Ptges/Acacb/Il1b/Nr1h3/Tnfrsf11a/Map2k6/Fabp3/P2rx7/Eepd1/Ikbke/Ehd1/Msr1/Nfkbia/Cd36/Anxa2/Lpl/C3/Pltp/Plin2/Trem2	21
BP	GO:0002752	cell surface pattern recognition receptor signaling pathway	14/1290	63/28564	6.42E-07	1.85E-05	1.18E-05	Nr1h3/Nr1d1/Tlr4/Nmi/Ticam2/Naglu/Clec7a/Ptpn22/Nfkbia/Tlr2/Tnip3/Cyba/Cd14/Trem2	14
BP	GO:0002768	immune response-regulating cell surface receptor signaling pathway	33/1290	283/28564	6.72E-07	1.93E-05	1.23E-05	Fer/Nfkbiz/Cacnb3/Pde4b/Sla2/Nr1h3/Nr1d1/Rftn1/Tlr4/Nmi/Plscr1/Ticam2/Naglu/Clec7a/C3ar1/Ptpn22/Cmtm3/Nfam1/Clec4e/Psen2/Nfkbia/Slc39a10/Clec4d/Cd81/Cd300a/Tlr2/Tnip3/Cyba/Tyrobp/Cd14/Fcer1g/Trem2/Lgals3	33
BP	GO:0009306	protein secretion	44/1290	438/28564	7.16E-07	2.05E-05	1.31E-05	Exph5/Trpm4/Hcar2/Trpm2/Cacna1d/Gipr/Il1b/Slc9b2/Nr0b2/Rab13/Nr1h3/Klf7/Vgf/Rab11fip1/Myom1/Ahi1/Nr1d1/Cpt1a/Rab34/P2rx7/Frmd4a/Steap3/Tlr4/Glul/Pfkm/Lyst/Igf1/Bloc1s6/Wls/Rab11b/Pde8b/Nos2/Dynll1/Golph3l/Slc4a8/Alox5/Ccl5/Vamp8/Uqcc2/Neo1/Tlr2/Anxa5/Anxa1/Trem2	44
BP	GO:0043122	regulation of I-kappaB kinase/NF-kappaB signaling	26/1290	194/28564	7.33E-07	2.08E-05	1.33E-05	Trim34a/Trim34b/Pink1/Trim21/Il1b/Trim12c/Nr1d1/Ripk1/Tlr4/Per1/Eda2r/Ticam2/Traf4/Tlr3/Traf1/Gstp1/Abl2/Trim30a/Tfrc/S100a4/Tifa/Tmem106a/Clec4d/Cd36/Tnip3/Trem2	26
BP	GO:0045428	regulation of nitric oxide biosynthetic process	15/1290	73/28564	7.55E-07	2.14E-05	1.36E-05	Epor/Il1b/Aif1/Klf4/Tlr4/Gla/Igf1/Dynll1/Cd36/Tlr2/App/Ptgs2/Acp5/Sirpa/Cx3cr1	15
BP	GO:0035592	establishment of protein localization to extracellular region	44/1290	439/28564	7.62E-07	2.15E-05	1.37E-05	Exph5/Trpm4/Hcar2/Trpm2/Cacna1d/Gipr/Il1b/Slc9b2/Nr0b2/Rab13/Nr1h3/Klf7/Vgf/Rab11fip1/Myom1/Ahi1/Nr1d1/Cpt1a/Rab34/P2rx7/Frmd4a/Steap3/Tlr4/Glul/Pfkm/Lyst/Igf1/Bloc1s6/Wls/Rab11b/Pde8b/Nos2/Dynll1/Golph3l/Slc4a8/Alox5/Ccl5/Vamp8/Uqcc2/Neo1/Tlr2/Anxa5/Anxa1/Trem2	44
BP	GO:0034612	response to tumor necrosis factor	27/1290	207/28564	7.78E-07	2.18E-05	1.39E-05	Cebpa/Slc2a4/Nkiras1/Ccl6/Tnfrsf11a/Adamts7/Nr1d1/H2bc21/Ripk1/Birc2/Ext1/Eda2r/Traf4/Zfp36l2/Traf1/Hspa1b/Nos2/Nfe2l2/Dhx9/Cxcl16/Ccl5/Nfkbia/Pid1/Gas6/Cd14/Fabp4/Ccl22	27
BP	GO:0006650	glycerophospholipid metabolic process	32/1290	272/28564	8.11E-07	2.23E-05	1.43E-05	Dgke/Cds1/Pgp/Itpkb/Inpp5a/Impa2/Sla2/Nr1h3/Gdpd3/Mppe1/Pdgfb/Pitpnc1/Fabp3/Abhd16a/Ttc7/Pik3cg/Plscr1/Pip5k1b/Mfsd2a/Pnpla7/Cds2/Naaa/Abhd6/Gdpd1/Lpcat2/Pld2/Csf1r/Abhd12/Serinc3/Serinc2/Socs3/Pla2g5	32
BP	GO:0032970	regulation of actin filament-based process	42/1290	411/28564	8.13E-07	2.23E-05	1.43E-05	Hip1r/Celsr1/Trpm4/Sorbs3/Trpm2/Pdpn/Fer/Fscn1/Pde4b/Bcas3/Myh7b/Plekhh2/Svil/Pdxp/Tgfbr1/Fgf13/Bbs4/Rhod/Avil/Ank2/Dixdc1/Arpin/Nrp1/Snx9/Bst1/Sptbn1/Cotl1/Csf1r/Hck/Kank3/S1pr1/Stmn1/Flna/Kcnj2/Gmfg/Fgr/Tlr2/Tmsb4x/Tpm1/Fes/Actg1/Myo1f	42
BP	GO:0048708	astrocyte differentiation	17/1290	93/28564	8.13E-07	2.23E-05	1.43E-05	Lif/Lamb2/Mag/Il1b/Pax6/Nr1d1/Mycn/Tlr4/Naglu/Ifngr1/Stat3/Abl2/Csf1r/Atf5/Vim/App/Trem2	17
BP	GO:0070301	cellular response to hydrogen peroxide	17/1290	93/28564	8.13E-07	2.23E-05	1.43E-05	Trpm2/Epor/Pink1/Src/Kdm6b/Ripk1/Rhob/Ripk3/Lcn2/Pycr1/Nfe2l2/Ddr2/Bnip3/Anxa1/Axl/Akr1b3/Sirpa	17
BP	GO:0036230	granulocyte activation	12/1290	47/28564	8.23E-07	2.25E-05	1.44E-05	Ccr2/Ptafr/Il18rap/Fcgr4/Ccl5/Spi1/Cd300a/Anxa3/Tyrobp/Anxa1/Fcer1g/Myo1f	12
BP	GO:0007596	blood coagulation	25/1290	183/28564	8.30E-07	2.25E-05	1.44E-05	Plat/Entpd1/Tfpi/Pdpn/Vwf/Il6ra/Ceacam1/Ubash3b/Prkca/Pdgfb/Tlr4/Lyst/Bloc1s6/Nfe2l2/Cfh/Gas6/Flna/Cd36/Serpine1/Anxa2/Procr/Anxa5/C3/Fcer1g/Axl	25
BP	GO:2001234	negative regulation of apoptotic signaling pathway	30/1290	246/28564	8.32E-07	2.25E-05	1.44E-05	Tmem14a/Snai2/Mmp9/Bmf/Meis3/Pink1/Tert/Il1b/Nr4a2/Tgfbr1/Src/Ripk1/Pttg1ip/Igf1/Nrp1/Pea15a/Hspa1b/Nfe2l2/Gstp1/Ddx3x/Itgav/Sgk3/Bcl2l1/Psen2/Ghitm/Serpine1/Ptgs2/Ier3/Cx3cr1/Lgals3	30
BP	GO:0002700	regulation of production of molecular mediator of immune response	27/1290	208/28564	8.56E-07	2.31E-05	1.47E-05	Ccr2/Trpm4/Il4ra/Irak3/Dnajb9/Shld1/Il1b/Slc15a4/Hfe/P2rx7/Tlr4/Tnfrsf1b/Ticam2/Spink5/Tlr3/Tnfsf13/Ptpn22/Lacc1/Tfrc/Cd36/Cd81/Tlr7/Tlr2/Fcgr2b/Acp5/Fcer1g/Axl	27
BP	GO:0010631	epithelial cell migration	36/1290	327/28564	8.60E-07	2.31E-05	1.47E-05	Adora2b/Snai2/Nanos1/Mmp9/Nr4a1/Hbegf/Rab13/Bcas3/Ceacam1/Tgfbr1/Src/Dock1/Jun/Prkca/Pdgfb/Klf4/Efna1/Rhob/Glipr2/Glul/Pik3cg/Lcn2/Igf1/Pkn3/Nrp1/Plk2/Rin2/Sp100/Iqsec1/Nfe2l2/Itgav/Epha2/Serpine1/Ptgs2/Anxa3/Anxa1	36
BP	GO:0034121	regulation of toll-like receptor signaling pathway	10/1290	32/28564	8.85E-07	2.36E-05	1.51E-05	Lrrc14/Irak3/Tlr3/Smpdl3b/Irf7/Trim30a/Cd36/Cd300a/Tlr2/App	10
BP	GO:0002532	production of molecular mediator involved in inflammatory response	18/1290	104/28564	9.02E-07	2.40E-05	1.53E-05	Il4ra/Adora3/Abcd2/Tlr4/Per1/Ticam2/Abcd1/Clec7a/Nos2/Stat3/Alox5/Vamp8/Ncf1/Cd300a/Serpine1/Fcer1g/Trem2/Sirpa	18
BP	GO:0050863	regulation of T cell activation	40/1290	384/28564	9.09E-07	2.40E-05	1.54E-05	H2-Oa/Itgal/Hlx/Ccr2/Rorc/Il4ra/Nfkbiz/Itpkb/Zc3h12d/Il1b/Glmn/H2-Ob/Ceacam1/Il7r/Aif1/Zfp609/Hfe/Ripk3/Igf1/Tnfrsf1b/Dock8/Sirpb1c/Cd80/Sirpb1a/Ptpn22/Tnfaip8l2/Abl2/Tfrc/Cd209c/Ccl5/Tnfsf9/Flot2/Cd81/Cd300a/Tnfrsf9/Pla2g5/Anxa1/Sirpa/Lgals3/Gpnmb	40
BP	GO:0070555	response to interleukin-1	17/1290	94/28564	9.51E-07	2.51E-05	1.60E-05	Irak3/Mapk11/Il1b/Ccl6/Src/Tnfrsf11a/Adamts7/Prkca/Nr1d1/Egr1/Ccl5/Saa3/App/Serpine1/Anxa1/Ccl22/Sirpa	17
BP	GO:0002367	cytokine production involved in immune response	22/1290	149/28564	9.92E-07	2.59E-05	1.66E-05	Ccr2/Trpm4/Irak3/Il1b/Il18rap/Hfe/P2rx7/Tlr4/Slamf9/Tnfrsf1b/Ticam2/Tlr3/Lacc1/Psen2/Gas6/Cd36/Cd81/Tlr7/Tlr2/Acp5/Fcer1g/Axl	22
BP	GO:0090132	epithelium migration	36/1290	329/28564	9.94E-07	2.59E-05	1.66E-05	Adora2b/Snai2/Nanos1/Mmp9/Nr4a1/Hbegf/Rab13/Bcas3/Ceacam1/Tgfbr1/Src/Dock1/Jun/Prkca/Pdgfb/Klf4/Efna1/Rhob/Glipr2/Glul/Pik3cg/Lcn2/Igf1/Pkn3/Nrp1/Plk2/Rin2/Sp100/Iqsec1/Nfe2l2/Itgav/Epha2/Serpine1/Ptgs2/Anxa3/Anxa1	36
BP	GO:0051222	positive regulation of protein transport	37/1290	343/28564	9.99E-07	2.60E-05	1.66E-05	Exph5/Trpm4/Hcar2/Trpm2/Cacna1d/Cacnb3/Gipr/Crebrf/Nr0b2/Bcas3/Bbc3/Src/Myom1/Rab34/P2rx7/Uaca/Frmd4a/Tlr4/Glul/Pfkm/Igf1/Wls/Ptpn5/Ptpn22/Dynll1/Zpr1/Camk1/Golph3l/Vamp8/Gas6/Flna/Cd81/Tlr2/App/Ptgs2/Sorl1/Trem2	37
BP	GO:0010632	regulation of epithelial cell migration	30/1290	249/28564	1.07E-06	2.78E-05	1.78E-05	Adora2b/Snai2/Mmp9/Hbegf/Bcas3/Ceacam1/Src/Dock1/Jun/Prkca/Pdgfb/Klf4/Efna1/Rhob/Glipr2/Glul/Pik3cg/Lcn2/Igf1/Nrp1/Plk2/Rin2/Sp100/Iqsec1/Nfe2l2/Epha2/Serpine1/Ptgs2/Anxa3/Anxa1	30
BP	GO:0002526	acute inflammatory response	19/1290	116/28564	1.08E-06	2.79E-05	1.78E-05	Ptges/Il1b/Tnfrsf11a/Sigirr/Ext1/Pik3cg/Plscr1/Stat3/Nupr1/Gstp1/Alox5/Ccl5/Saa3/Ptgs2/Hp/Fcgr2b/C3/Fcgr3/Fcer1g	19
BP	GO:0002220	innate immune response activating cell surface receptor signaling pathway	15/1290	75/28564	1.09E-06	2.79E-05	1.78E-05	Nr1h3/Nr1d1/Tlr4/Nmi/Ticam2/Naglu/Clec7a/Ptpn22/Nfkbia/Tlr2/Tnip3/Cyba/Tyrobp/Cd14/Trem2	15
BP	GO:0071692	protein localization to extracellular region	44/1290	445/28564	1.10E-06	2.80E-05	1.79E-05	Exph5/Trpm4/Hcar2/Trpm2/Cacna1d/Gipr/Il1b/Slc9b2/Nr0b2/Rab13/Nr1h3/Klf7/Vgf/Rab11fip1/Myom1/Ahi1/Nr1d1/Cpt1a/Rab34/P2rx7/Frmd4a/Steap3/Tlr4/Glul/Pfkm/Lyst/Igf1/Bloc1s6/Wls/Rab11b/Pde8b/Nos2/Dynll1/Golph3l/Slc4a8/Alox5/Ccl5/Vamp8/Uqcc2/Neo1/Tlr2/Anxa5/Anxa1/Trem2	44
BP	GO:0051098	regulation of binding	42/1290	416/28564	1.12E-06	2.84E-05	1.81E-05	Tex14/Hip1r/Lif/Nsd1/Mmp9/Gpsm1/Tmc8/Trim21/Tert/Pax6/Zfp462/Gas8/Tgfbr1/Src/Ubash3b/Jun/Dzip1/Pdgfb/Klf4/Hfe/Rapgef2/Caprin2/Tlr4/Plscr1/Igf1/Plk2/Parp9/Ifi211/Flot1/Sp100/Dhx9/Camk1/Abl2/Psen2/Ifi204/Stmn1/Ifi203/App/Mndal/Anxa2/Sorl1/Itga4	42
BP	GO:0007599	hemostasis	25/1290	186/28564	1.13E-06	2.85E-05	1.82E-05	Plat/Entpd1/Tfpi/Pdpn/Vwf/Il6ra/Ceacam1/Ubash3b/Prkca/Pdgfb/Tlr4/Lyst/Bloc1s6/Nfe2l2/Cfh/Gas6/Flna/Cd36/Serpine1/Anxa2/Procr/Anxa5/C3/Fcer1g/Axl	25
BP	GO:0043299	leukocyte degranulation	16/1290	85/28564	1.13E-06	2.85E-05	1.82E-05	Adora2b/Ccr2/Il4ra/Fer/Adora3/Unc13d/Ptafr/Pld2/Vamp8/Spi1/Cd300a/Fgr/Anxa3/Fes/Fcer1g/Myo1f	16
BP	GO:0090130	tissue migration	36/1290	331/28564	1.15E-06	2.88E-05	1.84E-05	Adora2b/Snai2/Nanos1/Mmp9/Nr4a1/Hbegf/Rab13/Bcas3/Ceacam1/Tgfbr1/Src/Dock1/Jun/Prkca/Pdgfb/Klf4/Efna1/Rhob/Glipr2/Glul/Pik3cg/Lcn2/Igf1/Pkn3/Nrp1/Plk2/Rin2/Sp100/Iqsec1/Nfe2l2/Itgav/Epha2/Serpine1/Ptgs2/Anxa3/Anxa1	36
BP	GO:0032720	negative regulation of tumor necrosis factor production	14/1290	66/28564	1.17E-06	2.91E-05	1.86E-05	Irak3/Syt11/Bcl3/Tlr4/Igf1/Ptpn22/Gstp1/Trim30a/Gas6/Acp5/Axl/Trem2/Sirpa/Gpnmb	14
BP	GO:0009395	phospholipid catabolic process	13/1290	57/28564	1.17E-06	2.91E-05	1.86E-05	Apoc2/Gdpd3/Abhd16a/Smpdl3a/Pnpla7/Abhd6/Gdpd1/Pld2/Smpdl3b/Plbd2/Abhd12/Idh1/Pla2g5	13
BP	GO:0006869	lipid transport	44/1290	447/28564	1.24E-06	3.07E-05	1.96E-05	Erfe/Apoc2/Ptges/Osbp2/Il1b/Nr1h3/Repin1/Atp10d/Slc10a3/Ceacam1/Abcc3/Tsku/Abcg2/Prelid3a/Tnfrsf11a/Map2k6/Pitpnc1/Fabp3/P2rx7/Abcd2/Nme4/Plscr1/Eepd1/Mfsd2a/Abcd1/Pla2g12a/Nos2/Prelid2/Abcd4/Esyt1/Stard10/Itgav/Msr1/Nfkbia/Slc43a3/Cd36/Anxa2/Ptgs2/Pltp/Pla2g5/Anxa1/Fabp4/Plin2/Trem2	44
BP	GO:0043409	negative regulation of MAPK cascade	25/1290	187/28564	1.25E-06	3.07E-05	1.96E-05	Lif/Irak3/Il1b/Spry2/Dusp1/Prkca/Klf4/P2rx7/Efna1/Dusp5/Tlr4/Per1/Dusp2/Igf1/Spred3/Ptpn5/Ptpn22/Gstp1/Rnf149/Cd300a/Atf3/Sorl1/Rgs2/Trem2/Sirpa	25
BP	GO:0006809	nitric oxide biosynthetic process	16/1290	86/28564	1.33E-06	3.27E-05	2.09E-05	Epor/Il1b/Aif1/Klf4/Tlr4/Gla/Igf1/Nos2/Dynll1/Cd36/Tlr2/App/Ptgs2/Acp5/Sirpa/Cx3cr1	16
BP	GO:0033006	regulation of mast cell activation involved in immune response	11/1290	41/28564	1.38E-06	3.36E-05	2.15E-05	Adora2b/Il4ra/Fer/Adora3/Unc13d/Pld2/Vamp8/Cd300a/Fgr/Fes/Fcer1g	11
BP	GO:0042119	neutrophil activation	11/1290	41/28564	1.38E-06	3.36E-05	2.15E-05	Ptafr/Il18rap/Fcgr4/Ccl5/Spi1/Cd300a/Anxa3/Tyrobp/Anxa1/Fcer1g/Myo1f	11
BP	GO:1903556	negative regulation of tumor necrosis factor superfamily cytokine production	14/1290	67/28564	1.42E-06	3.44E-05	2.20E-05	Irak3/Syt11/Bcl3/Tlr4/Igf1/Ptpn22/Gstp1/Trim30a/Gas6/Acp5/Axl/Trem2/Sirpa/Gpnmb	14
BP	GO:0140895	cell surface toll-like receptor signaling pathway	13/1290	58/28564	1.45E-06	3.49E-05	2.23E-05	Nr1h3/Nr1d1/Tlr4/Nmi/Ticam2/Naglu/Ptpn22/Nfkbia/Tlr2/Tnip3/Cyba/Cd14/Trem2	13
BP	GO:0043254	regulation of protein-containing complex assembly	43/1290	435/28564	1.46E-06	3.51E-05	2.24E-05	Hip1r/Bmf/Fer/Tmc8/Pink1/Fscn1/Svil/Tubb4a/Bbc3/Src/Bbs4/Bcl2l11/Napb/Birc2/Avil/Fblim1/Tlr4/Xaf1/Thra/Ikbke/Snx9/Irgm1/Hspa1b/Ptpn22/Sptbn1/Cotl1/Pde4dip/Ddx3x/Gda/Trim30a/Tfrc/Psrc1/Hck/Kank3/Stmn1/Cd36/Tlr2/Tmsb4x/Tpm1/Sorl1/Fes/Trem2/Lgals3	43
BP	GO:0003012	muscle system process	43/1290	436/28564	1.55E-06	3.71E-05	2.37E-05	Adora2b/Rnf207/Gtf2ird2/Myoz1/Trpm4/Chrnb1/Cacna1d/Trpv4/Nr4a1/Mylpf/Pde4b/Myh7b/Flt1/Fgf13/Snta1/Myom1/Aif1/Ptafr/Prkca/Map2k6/Klf4/Srl/Rcsd1/Ank2/Igf1/Uty/Tnfrsf1b/Tifab/Anxa6/Stac2/Ptgs1/Nfatc1/Zfas1/Tpm2/Dmpk/Psen2/Ncf1/Flna/Kcnj2/Tpm1/Ptgs2/Cyba/Rgs2	43
BP	GO:0045576	mast cell activation	16/1290	87/28564	1.56E-06	3.71E-05	2.37E-05	Adora2b/Il4ra/Fer/Adora3/Cnr2/Unc13d/Tlr4/Plscr1/Cd48/Pld2/Vamp8/Cd300a/Fgr/Fes/Fcgr3/Fcer1g	16
BP	GO:1903034	regulation of response to wounding	24/1290	177/28564	1.57E-06	3.71E-05	2.37E-05	Plat/Myoz1/Tfpi/Hbegf/Cd109/Ceacam1/Ubash3b/Pdgfb/Klf4/Scarf1/Clec7a/Srsf6/Nfe2l2/Ptprs/Ddr2/Alox5/Flna/Cd36/Neo1/Serpine1/Anxa2/Anxa5/Anxa1/Actg1	24
BP	GO:0045055	regulated exocytosis	30/1290	254/28564	1.63E-06	3.85E-05	2.46E-05	Adora2b/Septin5/Ccr2/Cacna1b/Il4ra/Syt11/Fer/Adora3/Rab11fip1/Syn1/Unc13d/Ptafr/Prkca/P2rx7/Napb/Cacna1a/Rab15/Rab11b/Pld2/Syngr1/Slc4a8/Bcl2l1/Vamp8/Spi1/Cd300a/Fgr/Anxa3/Fes/Fcer1g/Myo1f	30
BP	GO:0015711	organic anion transport	43/1290	437/28564	1.65E-06	3.87E-05	2.48E-05	Folr1/Erfe/Slc7a8/Slc2a4/Ptges/Kmo/Il1b/Repin1/Slc15a4/Slc10a3/Ceacam1/Abcc3/Slc25a42/Abcg2/Epm2a/Tnfrsf11a/Map2k6/Slc25a19/Fabp3/Slc7a4/P2rx7/Abcd2/Myo6/Slc1a4/Slc17a9/Mfsd2a/Cacna1a/Abcd1/Pla2g12a/Slc16a12/Nos2/Mfsd12/Abcd4/Slc37a2/Stard10/Slc4a8/Cd36/Ptgs2/Rgs2/Pla2g5/Anxa1/Fabp4/Plin2	43
BP	GO:0070232	regulation of T cell apoptotic process	12/1290	50/28564	1.69E-06	3.95E-05	2.52E-05	Rorc/Bbc3/Bcl3/Il7r/Siglec1/Bcl2l11/P2rx7/Efna1/Ripk3/Dock8/Ccl5/Lgals3	12
BP	GO:0032608	interferon-beta production	14/1290	68/28564	1.71E-06	3.98E-05	2.54E-05	Rel/Tlr4/Nmi/Oas2/Flot1/Tlr3/Irf7/Ptpn22/Dhx9/Ddx3x/Ptprs/Tlr7/Tlr2/Sirpa	14
BP	GO:0032648	regulation of interferon-beta production	14/1290	68/28564	1.71E-06	3.98E-05	2.54E-05	Rel/Tlr4/Nmi/Oas2/Flot1/Tlr3/Irf7/Ptpn22/Dhx9/Ddx3x/Ptprs/Tlr7/Tlr2/Sirpa	14
BP	GO:0150079	negative regulation of neuroinflammatory response	7/1290	15/28564	1.76E-06	4.08E-05	2.61E-05	Syt11/Nr1d1/Igf1/Tnfrsf1b/Cd200r1/Cst7/Trem2	7
BP	GO:0048259	regulation of receptor-mediated endocytosis	20/1290	131/28564	1.79E-06	4.12E-05	2.63E-05	Hip1r/Syt11/Apoc2/Ahi1/Prkca/Hfe/Napb/Dlg4/Hap1/Plk2/Flot1/Pld2/Ptpn5/Iqsec1/Itgav/Ppt1/App/Serpine1/Anxa2/C3	20
BP	GO:0051651	maintenance of location in cell	29/1290	242/28564	1.80E-06	4.14E-05	2.64E-05	Kdelr3/Trpm2/Supt7l/Pink1/Bbc3/Slc30a4/Bbs4/Ubash3b/Syne1/Dzip1/Adcy6/P2rx7/Hap1/Gpsm2/Ank2/Lcn2/Fth1/Naglu/Anxa6/Sp100/Itgav/Hexb/P2ry6/Flna/Srgn/Tmsb4x/Ero1a/Cyba/Sorl1	29
BP	GO:0032732	positive regulation of interleukin-1 production	15/1290	78/28564	1.83E-06	4.19E-05	2.68E-05	Nlrp1b/P2rx7/Tlr4/Egr1/Ifi211/Stat3/Ifi204/Tmem106a/Cd36/Ifi203/Tlr2/App/Mndal/Tyrobp/Lpl	15
BP	GO:0008037	cell recognition	23/1290	167/28564	1.95E-06	4.45E-05	2.84E-05	Folr1/L1cam/C2/Adam3/Pcsk4/Ovgp1/Ext1/Nexn/Nrp1/Dock8/Dock2/Clec7a/Hspa1b/Cd36/Cd81/App/C3/Colec12/Pla2g5/Fcgr3/Trem2/Sirpa/Lgals3	23
BP	GO:0006801	superoxide metabolic process	14/1290	69/28564	2.06E-06	4.65E-05	2.97E-05	Hvcn1/Immp2l/Naglu/Nos2/Nfe2l2/Gstp1/Ncf1/Cd36/Ncf4/App/Cyba/Tyrobp/Acp5/Cybb	14
BP	GO:0061082	myeloid leukocyte cytokine production	14/1290	69/28564	2.06E-06	4.65E-05	2.97E-05	Irak3/Il1b/P2rx7/Tlr4/Ticam2/Tlr3/Psen2/Gas6/Cd36/Tlr7/Tlr2/Acp5/Fcer1g/Axl	14
BP	GO:0050878	regulation of body fluid levels	37/1290	354/28564	2.12E-06	4.78E-05	3.05E-05	Plat/Entpd1/Tfpi/Pdpn/Adora3/Trpv4/Nr1h3/Vwf/Il6ra/Ceacam1/Ubash3b/Prkca/Pdgfb/Adcy6/Tlr4/Ext1/Lyst/Bloc1s6/Oas2/Tifab/Nfe2l2/Cfh/Vamp8/Gas6/Flna/Cd36/Ptpro/Serpine1/Anxa2/Procr/Cyba/Anxa5/Xdh/C3/Fcer1g/Axl/Akr1b3	37
BP	GO:0033003	regulation of mast cell activation	13/1290	60/28564	2.18E-06	4.89E-05	3.12E-05	Adora2b/Il4ra/Fer/Adora3/Cnr2/Unc13d/Plscr1/Pld2/Vamp8/Cd300a/Fgr/Fes/Fcer1g	13
BP	GO:0045766	positive regulation of angiogenesis	24/1290	181/28564	2.34E-06	5.20E-05	3.32E-05	Itgax/Ntrk1/Mmp9/Tert/Il1b/Flt1/Prkca/Cysltr1/Klf4/Rhob/Nrp1/Ago2/Tlr3/C3ar1/Stat3/Nfe2l2/Ccl5/S100a1/Serpine1/Anxa3/C3/Cx3cr1/Lgals3/Cybb	24
BP	GO:1904018	positive regulation of vasculature development	24/1290	181/28564	2.34E-06	5.20E-05	3.32E-05	Itgax/Ntrk1/Mmp9/Tert/Il1b/Flt1/Prkca/Cysltr1/Klf4/Rhob/Nrp1/Ago2/Tlr3/C3ar1/Stat3/Nfe2l2/Ccl5/S100a1/Serpine1/Anxa3/C3/Cx3cr1/Lgals3/Cybb	24
BP	GO:0006631	fatty acid metabolic process	44/1290	458/28564	2.36E-06	5.23E-05	3.34E-05	Faah/Erfe/Abhd1/Prkar2b/Pdk2/Pdpn/Cyp2c55/Apoc2/Ptges/Acacb/Il1b/Nr1h3/Fads6/Acot1/Ceacam1/Slc45a3/Hacd4/Fabp3/Cpt1a/Abcd2/Hacd1/Lpin3/Abhd2/Mfsd2a/Abcd1/Naaa/Acsbg1/Ptgs1/Aoah/Abcd4/Ltc4s/Cyp4v3/Gstp1/Alox5/Por/Gstm1/Ephx1/Hacd2/Ptgs2/Lpl/C3/Pla2g5/Anxa1/Fabp4	44
BP	GO:2001236	regulation of extrinsic apoptotic signaling pathway	23/1290	169/28564	2.41E-06	5.31E-05	3.39E-05	Snai2/Tmc8/Tert/Il1b/Tgfbr1/Src/Siglec1/Ripk1/Igf1/Nrp1/Pea15a/Sp100/Traf1/Hspa1b/Gstp1/Ddx3x/Itgav/Sgk3/Bcl2l1/Psen2/Serpine1/Atf3/Lgals3	23
BP	GO:0000768	syncytium formation by plasma membrane fusion	14/1290	70/28564	2.47E-06	5.41E-05	3.46E-05	Il4ra/Cd109/Tanc1/Dock1/Gdf15/Ehd2/Flot1/Dock2/Ehd1/Camk1/Cd81/Neo1/Tyrobp/Trem2	14
BP	GO:0140253	cell-cell fusion	14/1290	70/28564	2.47E-06	5.41E-05	3.46E-05	Il4ra/Cd109/Tanc1/Dock1/Gdf15/Ehd2/Flot1/Dock2/Ehd1/Camk1/Cd81/Neo1/Tyrobp/Trem2	14
BP	GO:0010934	macrophage cytokine production	12/1290	52/28564	2.64E-06	5.75E-05	3.67E-05	Irak3/Il1b/P2rx7/Tlr4/Tlr3/Psen2/Gas6/Cd36/Tlr7/Tlr2/Acp5/Axl	12
BP	GO:0050670	regulation of lymphocyte proliferation	30/1290	260/28564	2.64E-06	5.75E-05	3.67E-05	Itgal/Ccr2/Zc3h12d/Il1b/Glmn/Ceacam1/Aif1/Ripk3/Tlr4/Tnfrsf13b/Igf1/Tnfrsf1b/Cd80/Ptpn22/Bst1/Csf1r/Tfrc/Cd209c/Ccl5/Tnfsf9/Slc39a10/Cd81/Cd300a/Tnfrsf9/Fcgr2b/Tyrobp/Pla2g5/Anxa1/Lgals3/Gpnmb	30
BP	GO:0050766	positive regulation of phagocytosis	16/1290	91/28564	2.90E-06	6.29E-05	4.02E-05	C2/Il1b/Sirpb1c/Dock2/Sirpb1a/Clec7a/Gas6/Cd36/Cyba/Fcgr2b/C3/Pla2g5/Fcgr3/Fcer1g/Trem2/Sirpa	16
BP	GO:0035456	response to interferon-beta	14/1290	71/28564	2.95E-06	6.32E-05	4.04E-05	9930111J21Rik1/Gm5431/Ifit3/Ifi47/Xaf1/Plscr1/Ifi211/Ikbke/Irgm1/Ifi202b/Ifi204/Ifi203/Mndal/Ifitm6	14
BP	GO:1902105	regulation of leukocyte differentiation	37/1290	359/28564	2.95E-06	6.32E-05	4.04E-05	H2-Oa/Lif/Hlx/Ccr2/Rorc/Il4ra/Nfkbiz/Itpkb/Pira1/Slc9b2/Mafb/Pira12/Ceacam1/Ubash3b/Jun/Il7r/Prkca/Zfp609/Ripk1/Pirb/Zfp36l2/Gpr137b/Csf1r/Nfam1/Ccl5/Tnfsf9/Tmem176a/Gas6/Spi1/Fes/Tyrobp/Prxl2a/Fos/Tmem176b/Anxa1/Axl/Trem2	37
BP	GO:1904951	positive regulation of establishment of protein localization	37/1290	359/28564	2.95E-06	6.32E-05	4.04E-05	Exph5/Trpm4/Hcar2/Trpm2/Cacna1d/Cacnb3/Gipr/Crebrf/Nr0b2/Bcas3/Bbc3/Src/Myom1/Rab34/P2rx7/Uaca/Frmd4a/Tlr4/Glul/Pfkm/Igf1/Wls/Ptpn5/Ptpn22/Dynll1/Zpr1/Camk1/Golph3l/Vamp8/Gas6/Flna/Cd81/Tlr2/App/Ptgs2/Sorl1/Trem2	37
BP	GO:0007252	I-kappaB phosphorylation	8/1290	22/28564	3.07E-06	6.55E-05	4.18E-05	Tlr4/Ikbke/Tlr3/Saa3/Tlr7/Tlr2/Sirpa/Cx3cr1	8
BP	GO:0007229	integrin-mediated signaling pathway	17/1290	102/28564	3.08E-06	6.55E-05	4.19E-05	Itgax/Itgal/Lamb2/Itga7/Lims2/Src/Zyx/Itgb5/Nrp1/Lamc1/Itgav/Flna/Fgr/Tyrobp/Itgb7/Fcer1g/Itga4	17
BP	GO:0008630	intrinsic apoptotic signaling pathway in response to DNA damage	18/1290	113/28564	3.12E-06	6.61E-05	4.22E-05	Nacc2/Snai2/Bbc3/Bcl3/Bcl2l11/Uaca/Steap3/Plscr1/Tnfrsf1b/Usp28/Ikbke/Ddit4/Nupr1/Bcl2l1/Epha2/Ifi204/Crip1/Ier3	18
BP	GO:1990778	protein localization to cell periphery	39/1290	389/28564	3.16E-06	6.66E-05	4.26E-05	Nptxr/Cacnb3/Rab13/Lztfl1/Nectin3/Fgf13/Epm2a/Sorbs1/Zdhhc23/Rab34/Adcy6/Rilpl1/Kif13a/Rapgef2/Dlg4/Gpsm2/Ttc7/Ank2/Rhoq/Ehd2/Flot1/Stac2/Palm/Sptbn1/Ehd1/Golph3l/Bcl2l1/Epha2/Pid1/Vamp8/Flot2/Gas6/Flna/Cd81/Anxa2/Sorl1/Fcer1g/Trem2/Lgals3	39
BP	GO:0006936	muscle contraction	34/1290	318/28564	3.29E-06	6.92E-05	4.42E-05	Adora2b/Rnf207/Trpm4/Chrnb1/Cacna1d/Trpv4/Nr4a1/Mylpf/Pde4b/Myh7b/Flt1/Fgf13/Snta1/Myom1/Ptafr/Prkca/Map2k6/Rcsd1/Ank2/Uty/Tifab/Anxa6/Stac2/Ptgs1/Zfas1/Tpm2/Dmpk/Psen2/Ncf1/Flna/Kcnj2/Tpm1/Ptgs2/Rgs2	34
BP	GO:0019915	lipid storage	16/1290	92/28564	3.37E-06	7.05E-05	4.51E-05	Cds1/Acacb/Il1b/Nr1h3/Cds2/Ikbke/Ehd1/Itgav/Hexb/Msr1/Nfkbia/Cd36/Lpl/C3/Plin2/Trem2	16
BP	GO:0045921	positive regulation of exocytosis	17/1290	103/28564	3.54E-06	7.36E-05	4.70E-05	Adora2b/Exph5/Septin5/Il4ra/Rab2b/Adora3/Unc13d/Ptafr/Prkca/Rab15/Pld2/Slc4a8/Bcl2l1/Vamp8/Fgr/Anxa2/Fcer1g	17
BP	GO:2001237	negative regulation of extrinsic apoptotic signaling pathway	17/1290	103/28564	3.54E-06	7.36E-05	4.70E-05	Snai2/Tert/Il1b/Tgfbr1/Src/Ripk1/Igf1/Nrp1/Pea15a/Hspa1b/Gstp1/Ddx3x/Itgav/Sgk3/Bcl2l1/Serpine1/Lgals3	17
BP	GO:0051017	actin filament bundle assembly	23/1290	173/28564	3.60E-06	7.44E-05	4.76E-05	Sorbs3/Fscn1/Pdxp/Tgfbr1/Src/Bbs4/Rhod/Sorbs1/Aif1/Zyx/Itgb5/Spire2/Nrp1/Kctd13/Spire1/Limd2/Abl2/Kank3/S1pr1/Stmn1/Flna/Tpm1/Actg1	23
BP	GO:0031668	cellular response to extracellular stimulus	30/1290	264/28564	3.61E-06	7.44E-05	4.76E-05	Folr1/Adora2b/Snai2/Pdk2/Mmp9/Bmf/Tfeb/Nr4a2/Jun/P2rx7/Glul/Rxra/Mfsd2a/Ifi211/Nfe2l2/Fosl1/Tfrc/Ifi204/Gas6/Dap/Asns/Ifi203/Mndal/Atf3/Fes/Lpl/Fos/Plin2/Itga4/Axl	30
BP	GO:0046890	regulation of lipid biosynthetic process	26/1290	211/28564	3.62E-06	7.44E-05	4.76E-05	Adora2b/Snai2/Clcn2/Apoc2/Il1b/Nr1h3/Ceacam1/Sorbs1/Pdgfb/Slc45a3/Nr1d1/Fabp3/Avil/Abcd2/Egr1/Mfsd2a/Igf1/Sec14l2/Abcd1/Abhd6/Pde8b/Por/Idh1/Ptgs2/C3/Anxa1	26
BP	GO:1903305	regulation of regulated secretory pathway	22/1290	161/28564	3.70E-06	7.57E-05	4.84E-05	Adora2b/Ccr2/Il4ra/Syt11/Fer/Adora3/Syn1/Unc13d/Ptafr/Prkca/P2rx7/Cacna1a/Rab15/Pld2/Slc4a8/Bcl2l1/Vamp8/Spi1/Cd300a/Fgr/Fes/Fcer1g	22
BP	GO:1903039	positive regulation of leukocyte cell-cell adhesion	31/1290	278/28564	3.71E-06	7.58E-05	4.84E-05	H2-Oa/Itgal/Hlx/Ccr2/Il4ra/Nfkbiz/Itpkb/Il1b/H2-Ob/Il7r/Aif1/Ptafr/Zfp609/Igf1/Dock8/Sirpb1c/Gcnt1/Cd80/Sirpb1a/Ptpn22/Abl2/Tfrc/Cd209c/Alox5/Ccl5/Tnfsf9/Flot2/Cd81/Anxa1/Itga4/Sirpa	31
BP	GO:0006816	calcium ion transport	43/1290	452/28564	3.93E-06	7.99E-05	5.11E-05	Trpm4/Cacna1b/Trpm2/Cacna1d/Gem/Cacnb3/Trpv4/Trpm1/Pde4b/Cracr2b/Bbc3/Ubash3b/Epm2a/Pdgfb/Cysltr1/P2rx7/Srl/Hap1/Ank2/Tspan13/Pik3cg/Usp2/Igf1/Cacna1a/Mcoln2/Anxa6/Stac2/Ptpn22/Nfatc1/Zfas1/Itgav/Ccl5/S100a1/P2ry6/Psen2/Gas6/Flna/Serpine1/Ero1a/Ptgs2/Cyba/Slc24a5/Lgals3	43
BP	GO:0042063	gliogenesis	38/1290	378/28564	3.94E-06	7.99E-05	5.11E-05	Egr2/Zcchc24/Atxn1/Lif/Ccr2/Lamb2/B4galt6/Mag/Tert/Il1b/Pax6/Flt1/Metrn/Epm2a/Pdgfb/Slc45a3/Nr1d1/Mycn/Tlr4/Etv5/Igf1/Tnfrsf1b/Lrp8/Nab2/Naglu/Ifngr1/Stat3/Hexb/Abl2/Csf1r/Atf5/Mxra8/Vim/Tlr2/App/Anxa1/Trem2/Cx3cr1	38
BP	GO:0045124	regulation of bone resorption	12/1290	54/28564	4.03E-06	8.14E-05	5.20E-05	Ceacam1/Src/Ubash3b/Tnfrsf11a/Prkca/P2rx7/Gpr137b/Fcgr4/Itgav/Csf1r/Tfrc/S1pr1	12
BP	GO:0071356	cellular response to tumor necrosis factor	24/1290	187/28564	4.17E-06	8.39E-05	5.36E-05	Cebpa/Slc2a4/Nkiras1/Ccl6/Tnfrsf11a/Adamts7/Nr1d1/H2bc21/Ripk1/Birc2/Ext1/Eda2r/Traf4/Zfp36l2/Traf1/Hspa1b/Nfe2l2/Dhx9/Ccl5/Nfkbia/Pid1/Gas6/Fabp4/Ccl22	24
BP	GO:0032609	type II interferon production	20/1290	139/28564	4.55E-06	9.13E-05	5.84E-05	Ccr2/Nfkbiz/Il1b/Pde4b/Bcl3/Il18rap/Il1rl1/Ripk3/Tlr4/Ticam2/Tlr3/Ptpn22/Abl2/Tnfsf9/Gas6/Tlr7/App/Cd14/Axl/Sirpa	20
BP	GO:0033674	positive regulation of kinase activity	42/1290	440/28564	4.66E-06	9.32E-05	5.96E-05	Parp16/Tsacc/Ntrk1/Il1b/Hbegf/Flt1/Il6ra/Ceacam1/Src/Tnfrsf11a/Map2k6/Pdgfb/P2rx7/Efna1/Rapgef2/Ripk3/Tlr4/Dlg4/Fgd4/Pik3cg/Ccnd2/Egr1/Igf1/Lrp8/Traf4/Nab2/Mapk8ip3/Snx9/Irgm1/Camk1/Ddx3x/Csf1r/Psrc1/Ddr2/Epha2/Gas6/Cd81/Cd300a/Fgr/App/Axl/Trem2	42
BP	GO:0009394	2'-deoxyribonucleotide metabolic process	11/1290	46/28564	4.74E-06	9.41E-05	6.01E-05	Upp1/Nme3/Cda/Dck/Cmpk2/Ak3/Shmt1/Dnph1/Tyms/Gda/Xdh	11
BP	GO:0019692	deoxyribose phosphate metabolic process	11/1290	46/28564	4.74E-06	9.41E-05	6.01E-05	Upp1/Nme3/Cda/Dck/Cmpk2/Ak3/Shmt1/Dnph1/Tyms/Gda/Xdh	11
BP	GO:0061572	actin filament bundle organization	23/1290	176/28564	4.83E-06	9.56E-05	6.11E-05	Sorbs3/Fscn1/Pdxp/Tgfbr1/Src/Bbs4/Rhod/Sorbs1/Aif1/Zyx/Itgb5/Spire2/Nrp1/Kctd13/Spire1/Limd2/Abl2/Kank3/S1pr1/Stmn1/Flna/Tpm1/Actg1	23
BP	GO:0046942	carboxylic acid transport	37/1290	367/28564	4.92E-06	9.68E-05	6.18E-05	Folr1/Erfe/Slc7a8/Ptges/Kmo/Il1b/Repin1/Slc15a4/Slc10a3/Ceacam1/Abcc3/Abcg2/Epm2a/Tnfrsf11a/Map2k6/Fabp3/Slc7a4/P2rx7/Abcd2/Myo6/Slc1a4/Mfsd2a/Cacna1a/Abcd1/Pla2g12a/Slc16a12/Nos2/Mfsd12/Abcd4/Stard10/Cd36/Ptgs2/Rgs2/Pla2g5/Anxa1/Fabp4/Plin2	37
BP	GO:0072522	purine-containing compound biosynthetic process	28/1290	241/28564	4.93E-06	9.68E-05	6.18E-05	Haao/Adora2b/Entpd1/Pdk2/Npr1/Dnajc30/Acacb/Dmac2l/Nmnat1/Nme3/Atp5d/Dck/Uqcc3/Adcy6/Mthfd2l/Ak3/Nme4/Ampd3/Shmt1/Oasl2/Nos2/Stat3/Bcl2l1/Qprt/Pid1/Ak1/Ppcdc/Trem2	28
BP	GO:0010883	regulation of lipid storage	12/1290	55/28564	4.95E-06	9.68E-05	6.19E-05	Acacb/Nr1h3/Ikbke/Ehd1/Itgav/Msr1/Nfkbia/Cd36/Lpl/C3/Plin2/Trem2	12
BP	GO:0002687	positive regulation of leukocyte migration	22/1290	164/28564	5.02E-06	9.79E-05	6.26E-05	Ccr2/Mmp9/Adora3/Trpv4/Il1b/Aif1/Ptafr/Dock8/C3ar1/Abl2/Csf1r/Ccl5/Gas6/Spi1/Tlr2/App/Serpine1/Myo1f/Itga4/Trem2/Cx3cr1/Lgals3	22
BP	GO:0043087	regulation of GTPase activity	36/1290	353/28564	5.08E-06	9.87E-05	6.31E-05	Rasgrp2/Ntrk1/Gpsm1/Rasgrp4/Rgl3/Ccl6/Bcas3/Prtn3/Arhgap25/Arhgap15/Spry2/Cav2/Dock6/Bbs4/Als2cl/Rabgap1l/Tiam2/Rasgef1b/Rapgef2/Adap1/Dock8/Snx9/Arap3/Dock9/Agap1/Iqsec1/Rapgef5/Gpr137b/Rgs1/Rgl1/Ccl5/Epha2/S1pr1/Stmn1/Rasgrp3/Ccl22	36
BP	GO:0031098	stress-activated protein kinase signaling cascade	29/1290	255/28564	5.14E-06	9.95E-05	6.36E-05	Ccr2/Mapk11/Trpv4/Il1b/Ccdc88c/Nlrp1b/Dusp1/Map2k6/Gadd45b/Ripk1/Tlr4/Dixdc1/Fgd4/Per1/Eda2r/Traf4/Mapk8ip3/Tlr3/Traf1/Ptpn22/Gstp1/Spi1/Tlr7/App/Fcgr2b/Xdh/Trem2/Akr1b3/Sirpa	29
BP	GO:0001933	negative regulation of protein phosphorylation	36/1290	354/28564	5.41E-06	0.000104531	6.68E-05	Prkar2b/Irak3/Il1b/Pax6/Hexim2/Cd109/Spry2/Ceacam1/Ubash3b/Epm2a/Jun/Dusp1/Prkca/Gadd45b/Adarb1/Dnajc3/Ctdsp1/Parp14/Igf1/Hhex/Ctdsp2/Cep43/Ddit4/Ptpn5/Ptpn22/Gstp1/Psen2/Pid1/Ptpro/Cd300a/Socs3/Sorl1/Xdh/Rgs2/Fabp4/Sirpa	36
BP	GO:0015849	organic acid transport	37/1290	369/28564	5.58E-06	0.000107316	6.86E-05	Folr1/Erfe/Slc7a8/Ptges/Kmo/Il1b/Repin1/Slc15a4/Slc10a3/Ceacam1/Abcc3/Abcg2/Epm2a/Tnfrsf11a/Map2k6/Fabp3/Slc7a4/P2rx7/Abcd2/Myo6/Slc1a4/Mfsd2a/Cacna1a/Abcd1/Pla2g12a/Slc16a12/Nos2/Mfsd12/Abcd4/Stard10/Cd36/Ptgs2/Rgs2/Pla2g5/Anxa1/Fabp4/Plin2	37
BP	GO:0006911	phagocytosis, engulfment	13/1290	65/28564	5.62E-06	0.00010775	6.89E-05	Siglece/Arhgap25/Aif1/Clec7a/Msr1/Cd36/Cd300a/Fcgr2b/C3/Fcgr3/Fcer1g/Trem2/Sirpa	13
BP	GO:0045444	fat cell differentiation	30/1290	270/28564	5.69E-06	0.000108739	6.95E-05	Egr2/Creb5/Snai2/Cebpa/Cds1/Trpm4/Rorc/Slc2a4/Zfp516/Jag1/Trpv4/Nr4a1/Nr4a2/Bbs4/Nr1d1/Fabp3/Klf4/Bbs9/Igf1/Zfp36l2/Jdp2/Atf5/Alox5/Selenbp1/Bnip3/Ero1a/Ptgs2/Rgs2/Lpl/Fabp4	30
BP	GO:0042098	T cell proliferation	28/1290	243/28564	5.78E-06	0.000110037	7.03E-05	Itgal/Ccr2/Zc3h12d/Il1b/Glmn/Ceacam1/Aif1/P2rx7/Zbtb32/Ripk3/Igf1/Tnfrsf1b/Dock8/Psmb10/Cd80/Dock2/Ptpn22/Tfrc/Cd209c/Ccl5/Tnfsf9/Cd81/Tnfrsf9/Slfn2/Pla2g5/Anxa1/Lgals3/Gpnmb	28
BP	GO:0031346	positive regulation of cell projection organization	43/1290	459/28564	5.80E-06	0.00011013	7.04E-05	L1cam/Lif/Epor/Ntrk1/Adamts1/Fscn1/Nckipsd/Ppp1r35/Bcas3/Tgfbr1/Src/Bbs4/Metrn/Cpeb1/Ahi1/Dzip1/Tiam2/Scarf1/P2rx7/Avil/Rapgef2/Caprin2/Dlg4/Hap1/Dixdc1/Lcn2/Rhoq/Nrp1/Lrp8/Wls/Ptpn5/Eps8l2/Palm/Nfe2l2/Dynll1/Ehd1/Camk1/Abl2/Ddr2/Flna/Septin9/Fes/Rgs2	43
BP	GO:0043123	positive regulation of I-kappaB kinase/NF-kappaB signaling	19/1290	130/28564	6.20E-06	0.000117342	7.50E-05	Trim34a/Trim34b/Pink1/Trim21/Il1b/Trim12c/Ripk1/Tlr4/Eda2r/Ticam2/Tlr3/Abl2/Trim30a/Tfrc/S100a4/Tifa/Tmem106a/Clec4d/Cd36	19
BP	GO:0006691	leukotriene metabolic process	9/1290	31/28564	6.22E-06	0.000117342	7.50E-05	Tlr4/Ltc4s/Dpep2/Alox5/Mgst2/Ncf1/Mgst3/Tlr2/Pla2g5	9
BP	GO:0043434	response to peptide hormone	38/1290	386/28564	6.43E-06	0.000120831	7.72E-05	Egr2/Erfe/Adora2b/Gkap1/Pdk2/Slc2a4/Fer/Trpv4/Nr4a1/Il1b/Rab13/Cav2/Ceacam1/Vgf/Nr4a2/Src/Sorbs1/Cpeb1/Prkca/Slc25a33/Adcy6/Gdf15/Lpin3/Egr1/Igf1/Rhoq/Leprot/Slc39a14/Pld2/Stat3/Nfe2l2/Pid1/Socs3/Anxa5/Sorl1/Ctsd/Lpl/Anxa1	38
BP	GO:0033033	negative regulation of myeloid cell apoptotic process	8/1290	24/28564	6.51E-06	0.000120831	7.72E-05	Snai2/Itpkb/St6gal1/Clec5a/Ccl5/Gas6/Fcgr2b/Fcer1g	8
BP	GO:0014002	astrocyte development	10/1290	39/28564	6.53E-06	0.000120831	7.72E-05	Lamb2/Il1b/Nr1d1/Tlr4/Naglu/Ifngr1/Csf1r/Vim/App/Trem2	10
BP	GO:0032692	negative regulation of interleukin-1 production	10/1290	39/28564	6.53E-06	0.000120831	7.72E-05	Serpinb1b/Ceacam1/Serpinb1c/Igf1/Gstp1/Gas6/Serpinb1a/Acp5/Trem2/Cx3cr1	10
BP	GO:0033032	regulation of myeloid cell apoptotic process	10/1290	39/28564	6.53E-06	0.000120831	7.72E-05	Snai2/Itpkb/Thra/St6gal1/Clec5a/Ccl5/Gas6/Fcgr2b/Anxa1/Fcer1g	10
BP	GO:1904645	response to amyloid-beta	10/1290	39/28564	6.53E-06	0.000120831	7.72E-05	Cacna1b/Mmp9/Tlr4/Igf1/Cacna1a/Cd36/App/Fcgr2b/Itga4/Trem2	10
BP	GO:0002429	immune response-activating cell surface receptor signaling pathway	30/1290	272/28564	6.59E-06	0.000121559	7.77E-05	Nfkbiz/Cacnb3/Pde4b/Sla2/Nr1h3/Nr1d1/Rftn1/Tlr4/Nmi/Plscr1/Ticam2/Naglu/Clec7a/C3ar1/Ptpn22/Cmtm3/Nfam1/Psen2/Nfkbia/Slc39a10/Cd81/Cd300a/Tlr2/Tnip3/Cyba/Tyrobp/Cd14/Fcer1g/Trem2/Lgals3	30
BP	GO:0046503	glycerolipid catabolic process	13/1290	66/28564	6.71E-06	0.000123292	7.88E-05	Faah/Apoc2/Gdpd3/Abhd16a/Pik3cg/Abhd2/Pnpla7/Abhd6/Gdpd1/Abhd12/Sorl1/Lpl/Pla2g5	13
BP	GO:0046849	bone remodeling	17/1290	108/28564	6.86E-06	0.00012568	8.03E-05	Ceacam1/Src/Ubash3b/Tnfrsf11a/Prkca/P2rx7/Ext1/Gpr137b/Fcgr4/Itgav/Csf1r/Tfrc/Epha2/S1pr1/Acp5/Ctss/Ctsk	17
BP	GO:0071621	granulocyte chemotaxis	19/1290	131/28564	6.95E-06	0.00012692	8.11E-05	Trpv4/Il1b/Pde4b/Ccl6/Prkca/Lyst/Jaml/Csf3r/C3ar1/Bst1/Csf1r/Ccl5/Cxcl2/Mpp1/Anxa1/Fcgr3/Fcer1g/Ccl22/Lgals3	19
BP	GO:0008643	carbohydrate transport	21/1290	155/28564	6.98E-06	0.000127133	8.12E-05	Erfe/Slc2a4/Slc35a5/Tert/Il1b/Repin1/Sorbs1/Ahi1/Prkca/Slc45a3/Mfsd2a/Igf1/Rhoq/Pea15a/Mfsd12/Slc37a2/Nfe2l2/Pid1/Slc2a6/Ak1/C3	21
BP	GO:1901215	negative regulation of neuron death	30/1290	273/28564	7.09E-06	0.000128703	8.22E-05	Epor/Ntrk1/Mag/Pink1/Inpp5a/Nrbp2/Tert/Nmnat1/Rel/Nr4a2/Jun/Pcdhgc3/Lcn2/Igf1/Cacna1a/Tnfrsf1b/Nrp1/Gbe1/Stat3/Zpr1/Cd200r1/Ccl5/Bcl2l1/Ppt1/Neo1/App/Sorl1/Axl/Cx3cr1/Gpnmb	30
BP	GO:0009262	deoxyribonucleotide metabolic process	11/1290	48/28564	7.39E-06	0.000133661	8.54E-05	Upp1/Nme3/Cda/Dck/Cmpk2/Ak3/Shmt1/Dnph1/Tyms/Gda/Xdh	11
BP	GO:0042542	response to hydrogen peroxide	18/1290	120/28564	7.46E-06	0.000134491	8.59E-05	Trpm2/Epor/Pink1/Src/Kdm6b/Ripk1/Rhob/Ripk3/Lcn2/Pycr1/Pld2/Nfe2l2/Ddr2/Bnip3/Anxa1/Axl/Akr1b3/Sirpa	18
BP	GO:0034103	regulation of tissue remodeling	15/1290	87/28564	7.56E-06	0.00013583	8.68E-05	Ceacam1/Src/Ubash3b/Tnfrsf11a/Prkca/P2rx7/Gpr137b/Klf6/Fcgr4/Itgav/Csf1r/Tfrc/Ddr2/S1pr1/Gpnmb	15
BP	GO:0006164	purine nucleotide biosynthetic process	27/1290	233/28564	7.58E-06	0.000135836	8.68E-05	Haao/Adora2b/Entpd1/Pdk2/Npr1/Dnajc30/Acacb/Dmac2l/Nmnat1/Nme3/Atp5d/Dck/Uqcc3/Adcy6/Mthfd2l/Ak3/Nme4/Ampd3/Oasl2/Nos2/Stat3/Bcl2l1/Qprt/Pid1/Ak1/Ppcdc/Trem2	27
BP	GO:0070102	interleukin-6-mediated signaling pathway	7/1290	18/28564	7.73E-06	0.000138151	8.83E-05	Cebpa/Fer/Il6ra/Src/Ripk1/Stat3/Spi1	7
BP	GO:1990266	neutrophil migration	19/1290	132/28564	7.78E-06	0.000138277	8.84E-05	Il1b/Pde4b/Ccl6/Prtn3/Prkca/Mcoln2/Jaml/Csf3r/C3ar1/Bst1/Ccl5/Cxcl2/Mpp1/Tlr2/Fcgr3/Fcer1g/Myo1f/Ccl22/Lgals3	19
BP	GO:0046889	positive regulation of lipid biosynthetic process	17/1290	109/28564	7.79E-06	0.000138277	8.84E-05	Adora2b/Apoc2/Il1b/Nr1h3/Sorbs1/Slc45a3/Nr1d1/Fabp3/Abcd2/Mfsd2a/Igf1/Sec14l2/Abcd1/Abhd6/Por/Ptgs2/Anxa1	17
BP	GO:0072678	T cell migration	13/1290	67/28564	7.98E-06	0.00014081	9.00E-05	Itgal/Ccr2/Aif1/Ripk3/Dock8/Cd200r1/Abl2/Cxcl16/Ccl5/S1pr1/App/Itgb7/Itga4	13
BP	GO:1905517	macrophage migration	13/1290	67/28564	7.98E-06	0.00014081	9.00E-05	Ccr2/Mmp9/Trpv4/Mcoln2/C3ar1/Cd200r1/Csf1r/Ccl5/Mst1/Cd81/Trem2/Cx3cr1/Lgals3	13
BP	GO:0071375	cellular response to peptide hormone stimulus	31/1290	289/28564	8.22E-06	0.00014461	9.24E-05	Erfe/Gkap1/Pdk2/Slc2a4/Fer/Nr4a1/Il1b/Rab13/Cav2/Ceacam1/Nr4a2/Src/Sorbs1/Cpeb1/Prkca/Slc25a33/Adcy6/Gdf15/Lpin3/Igf1/Rhoq/Leprot/Slc39a14/Stat3/Nfe2l2/Pid1/Socs3/Anxa5/Sorl1/Ctsd/Lpl	31
BP	GO:0009162	deoxyribonucleoside monophosphate metabolic process	9/1290	32/28564	8.31E-06	0.000145226	9.28E-05	Upp1/Nme3/Cda/Dck/Shmt1/Dnph1/Tyms/Gda/Xdh	9
BP	GO:0032647	regulation of interferon-alpha production	9/1290	32/28564	8.31E-06	0.000145226	9.28E-05	Tlr4/Nmi/Tlr3/Irf7/Ptpn22/Dhx9/Ddx3x/Ptprs/Tlr7	9
BP	GO:0019882	antigen processing and presentation	19/1290	133/28564	8.70E-06	0.000151553	9.68E-05	H2-Oa/Ctse/H2-Ob/Rab34/Hfe/Rftn1/Psmb9/Ext1/Kdm5d/Raet1d/H2-T24/Fcgr4/Rab32/Unc93b1/Fcgr2b/Ctss/Fcgr3/Fcer1g/Trem2	19
BP	GO:0072676	lymphocyte migration	17/1290	110/28564	8.83E-06	0.000153415	9.80E-05	Itgal/Ccr2/Ccl6/Aif1/Ripk3/Ext1/Dock8/Cd200r1/Abl2/Cxcl16/Ccl5/Gas6/S1pr1/App/Itgb7/Itga4/Ccl22	17
BP	GO:0034142	toll-like receptor 4 signaling pathway	11/1290	49/28564	9.14E-06	0.000158339	0.000101182	Nr1h3/Nr1d1/Tlr4/Nmi/Ticam2/Naglu/Ptpn22/Nfkbia/Tnip3/Cd14/Trem2	11
BP	GO:0002495	antigen processing and presentation of peptide antigen via MHC class II	8/1290	25/28564	9.20E-06	0.000158392	0.000101216	H2-Oa/Ctse/H2-Ob/Unc93b1/Fcgr2b/Ctss/Fcer1g/Trem2	8
BP	GO:0010884	positive regulation of lipid storage	8/1290	25/28564	9.20E-06	0.000158392	0.000101216	Acacb/Ikbke/Ehd1/Msr1/Cd36/Lpl/C3/Plin2	8
BP	GO:2000379	positive regulation of reactive oxygen species metabolic process	14/1290	78/28564	9.34E-06	0.000160303	0.000102437	Hvcn1/Pdgfb/Ripk3/Tlr4/Lcn2/Nfe2l2/Gstp1/Pid1/Cd36/Slc5a3/App/Cyba/Xdh/Tyrobp	14
BP	GO:1905952	regulation of lipid localization	24/1290	196/28564	9.41E-06	0.000160987	0.000102873	Erfe/Apoc2/Ptges/Acacb/Il1b/Nr1h3/Repin1/Tnfrsf11a/Map2k6/Fabp3/P2rx7/Eepd1/Ikbke/Ehd1/Itgav/Msr1/Nfkbia/Cd36/Anxa2/Lpl/C3/Pltp/Plin2/Trem2	24
BP	GO:0071675	regulation of mononuclear cell migration	18/1290	122/28564	9.44E-06	0.000160987	0.000102873	Ccr2/Trpv4/Aif1/Dusp1/Ripk3/Dock8/C3ar1/Cd200r1/Abl2/Csf1r/Ccl5/Gas6/Spi1/App/Serpine1/Itga4/Cx3cr1/Lgals3	18
BP	GO:0070231	T cell apoptotic process	13/1290	68/28564	9.46E-06	0.000160987	0.000102873	Rorc/Bbc3/Bcl3/Il7r/Siglec1/Bcl2l11/P2rx7/Ripk1/Efna1/Ripk3/Dock8/Ccl5/Lgals3	13
BP	GO:0045637	regulation of myeloid cell differentiation	27/1290	236/28564	9.60E-06	0.000162906	0.0001041	Lif/Jag1/Itpkb/Pira1/Slc9b2/Mafb/Pira12/Ceacam1/Ubash3b/Jun/Prkca/Ripk1/Pirb/Csf3r/Hspa1b/Stat3/Gpr137b/Csf1r/Ccl5/Nfkbia/Lmo2/Spi1/Fes/Tyrobp/Prxl2a/Fos/Trem2	27
BP	GO:0001906	cell killing	28/1290	250/28564	9.91E-06	0.000167548	0.000107067	Ceacam1/Unc13d/Il7r/Hmgn2-ps/Il18rap/Bcl2l11/H2bc21/Hfe/P2rx7/Ripk3/Lyst/Clec7a/Raet1d/Nos2/H2-T24/Bcl2l1/Cfh/Hmgn2/Ncf1/Spi1/Tyrobp/C3/Fcgr3/Ccl22/Cx3cr1/Lgals3/Lyz2/Lyz1	28
BP	GO:0002285	lymphocyte activation involved in immune response	26/1290	223/28564	9.94E-06	0.000167636	0.000107123	Itgal/Hlx/Ccr2/Rorc/Il4ra/Nfkbiz/Shld1/Slc15a4/Il6ra/Bcl3/Unc13d/Ercc1/Tlr4/Tnfsf13/Stat3/Tfrc/Clec4e/Cd180/Psen2/Spi1/Clec4d/Cd81/Slfn2/Anxa1/Fcer1g/Lgals3	26
BP	GO:0001894	tissue homeostasis	30/1290	278/28564	1.02E-05	0.000170223	0.000108776	Slc28a2/Ccr2/Nanos1/Whrn/Nfkbiz/Ceacam1/Src/Bbs4/Ubash3b/Tnfrsf11a/Prkca/P2rx7/Tlr4/Ext1/Mfsd2a/Naglu/Ank/Ptgs1/Usp45/Gpr137b/Fcgr4/Itgav/Csf1r/Tfrc/S1pr1/Ptgs2/Acp5/Ctss/Akr1b3/Ctsk	30
BP	GO:0060249	anatomical structure homeostasis	30/1290	278/28564	1.02E-05	0.000170223	0.000108776	Slc28a2/Ccr2/Nanos1/Whrn/Nfkbiz/Ceacam1/Src/Bbs4/Ubash3b/Tnfrsf11a/Prkca/P2rx7/Tlr4/Ext1/Mfsd2a/Naglu/Ank/Ptgs1/Usp45/Gpr137b/Fcgr4/Itgav/Csf1r/Tfrc/S1pr1/Ptgs2/Acp5/Ctss/Akr1b3/Ctsk	30
BP	GO:0001961	positive regulation of cytokine-mediated signaling pathway	12/1290	59/28564	1.07E-05	0.000178029	0.000113764	Crebrf/Ripk1/Parp14/Ticam2/Parp9/Ikbke/Irgm1/Hspa1b/Irf7/Gas6/Axl/Trem2	12
BP	GO:0031640	killing of cells of another organism	12/1290	59/28564	1.07E-05	0.000178029	0.000113764	Hmgn2-ps/Bcl2l11/H2bc21/Clec7a/Nos2/Bcl2l1/Hmgn2/C3/Ccl22/Lgals3/Lyz2/Lyz1	12
BP	GO:1901361	organic cyclic compound catabolic process	44/1290	486/28564	1.08E-05	0.000178464	0.000114042	Entpd1/Nanos1/Lsm1/Kmo/Zc3h12d/Pop1/Fah/Upp1/Nmnat1/Pdxp/Slfn9/Isg20/Cda/Fastkd1/Hsd17b14/Smpdl3a/Ampd3/Dnph1/Oas2/Tnfrsf1b/Slfn8/Abcd1/Pcbp4/Ikbke/Hsd17b11/Ago2/Zfp36l2/Ugt1a7c/Hspa1b/Nfe2l2/Rbm38/Dhx9/Igf2bp3/Nudt3/Zpr1/Gtpbp2/Gda/Qprt/Ncf1/Vim/Apobec1/Xdh/Slfn2/Blvra	44
BP	GO:0046700	heterocycle catabolic process	41/1290	440/28564	1.08E-05	0.000178464	0.000114042	Entpd1/Nanos1/Lsm1/Kmo/Zc3h12d/Pop1/Upp1/Nmnat1/Pdxp/Slfn9/Isg20/Cda/Fastkd1/Smpdl3a/Ampd3/Dnph1/Oas2/Tnfrsf1b/Slfn8/Abcd1/Pcbp4/Ikbke/Ago2/Zfp36l2/Ugt1a7c/Hspa1b/Nfe2l2/Rbm38/Dhx9/Igf2bp3/Nudt3/Zpr1/Gtpbp2/Gda/Qprt/Ncf1/Vim/Apobec1/Xdh/Slfn2/Blvra	41
BP	GO:0045834	positive regulation of lipid metabolic process	23/1290	185/28564	1.12E-05	0.000184282	0.00011776	Adora2b/Apoc2/Il1b/Nr1h3/Flt1/Src/Sorbs1/Pdgfb/Slc45a3/Nr1d1/Fabp3/Cpt1a/Abcd2/Mfsd2a/Igf1/Sec14l2/Abcd1/Abhd6/Por/Cd81/Fgr/Ptgs2/Anxa1	23
BP	GO:0033627	cell adhesion mediated by integrin	15/1290	90/28564	1.16E-05	0.000190801	0.000121926	Itgax/L1cam/Itgal/Lif/Snai2/Itga7/Itgb5/Efna1/Ext1/Itgav/Ccl5/Epha2/Serpine1/Itgb7/Itga4	15
BP	GO:0070431	nucleotide-binding oligomerization domain containing 2 signaling pathway	7/1290	19/28564	1.18E-05	0.000193289	0.000123515	Slc15a4/Tlr4/Irgm1/Hspa1b/Ptpn22/Lacc1/Nfkbia	7
BP	GO:0006941	striated muscle contraction	22/1290	173/28564	1.20E-05	0.000196132	0.000125332	Rnf207/Trpm4/Chrnb1/Cacna1d/Trpv4/Nr4a1/Pde4b/Myh7b/Fgf13/Snta1/Map2k6/Rcsd1/Ank2/Uty/Stac2/Zfas1/Dmpk/Psen2/Flna/Kcnj2/Tpm1/Rgs2	22
BP	GO:0009141	nucleoside triphosphate metabolic process	30/1290	281/28564	1.25E-05	0.000204632	0.000130763	Entpd1/Dnajc30/Dmac2l/Nmnat1/Nme3/Atp5d/Uqcc3/P2rx7/Cmpk2/Smpdl3a/Ak3/Nme4/Pfkm/Ampd3/Igf1/Rhoq/Clpx/Ddit4/Hspa1b/Stat3/Nupr1/Bcl2l1/Cfh/Pid1/Slc2a6/Ak1/App/Fam20c/Ier3/Trem2	30
BP	GO:0045723	positive regulation of fatty acid biosynthetic process	8/1290	26/28564	1.28E-05	0.000207815	0.000132798	Apoc2/Il1b/Nr1h3/Slc45a3/Abcd2/Abcd1/Ptgs2/Anxa1	8
BP	GO:0052548	regulation of endopeptidase activity	36/1290	368/28564	1.28E-05	0.000207815	0.000132798	Hip1r/Mmp9/Nr4a1/Serpinb1b/Bbc3/Src/Nlrp1b/Bcl2l11/Klf4/Uaca/Efna1/Serpinb1c/Psmb9/Igf1/Ifi211/Spink5/Hspa1b/Stat3/Renbp/Dapk1/Ddx3x/Por/Ifi204/Gas6/Serpinb1a/Cst7/Dap/Ifi203/App/Mndal/Serpine1/Ptgs2/Sorl1/Ctsd/Xdh/Serpinb6b	36
BP	GO:0032649	regulation of type II interferon production	18/1290	125/28564	1.33E-05	0.000215355	0.000137616	Ccr2/Il1b/Pde4b/Bcl3/Il1rl1/Ripk3/Tlr4/Ticam2/Tlr3/Ptpn22/Abl2/Tnfsf9/Gas6/Tlr7/App/Cd14/Axl/Sirpa	18
BP	GO:0061041	regulation of wound healing	19/1290	137/28564	1.34E-05	0.000216666	0.000138453	Plat/Myoz1/Tfpi/Hbegf/Cd109/Ceacam1/Ubash3b/Pdgfb/Clec7a/Srsf6/Nfe2l2/Ddr2/Alox5/Cd36/Serpine1/Anxa2/Anxa5/Anxa1/Actg1	19
BP	GO:0007613	memory	21/1290	162/28564	1.40E-05	0.000224619	0.000143536	Atxn1/Trpm4/Slc2a4/Syt11/Il1b/Tafa2/Ptchd1/Fgf13/Rin1/Ccnd2/Lcn2/Egr1/Igf1/Plk2/Ptgs1/Psen2/Chst10/App/Ptgs2/Trem2/Cx3cr1	21
BP	GO:0035335	peptidyl-tyrosine dephosphorylation	9/1290	34/28564	1.43E-05	0.000229907	0.000146915	Ubash3b/Epm2a/Dusp1/Dusp5/Ptpn18/Ptpn5/Ptpn22/Ptprs/Ptpro	9
BP	GO:0045123	cellular extravasation	14/1290	81/28564	1.47E-05	0.00023409	0.000149588	Itgal/Ccr2/Fer/Prtn3/Ptafr/Ripk3/Ext1/Gcnt1/Jaml/Ccl5/Itgb7/Itga4/Sirpa/Cx3cr1	14
BP	GO:2000107	negative regulation of leukocyte apoptotic process	14/1290	81/28564	1.47E-05	0.00023409	0.000149588	Rorc/Itpkb/Bcl3/Il7r/Efna1/Dock8/St6gal1/Ccl5/Bcl2l1/Slc39a10/Gas6/Fcgr2b/Fcer1g/Axl	14
BP	GO:0009205	purine ribonucleoside triphosphate metabolic process	28/1290	256/28564	1.54E-05	0.000245695	0.000157004	Entpd1/Dnajc30/Dmac2l/Nmnat1/Nme3/Atp5d/Uqcc3/P2rx7/Ak3/Nme4/Pfkm/Ampd3/Igf1/Rhoq/Clpx/Ddit4/Hspa1b/Stat3/Nupr1/Bcl2l1/Cfh/Pid1/Slc2a6/Ak1/App/Fam20c/Ier3/Trem2	28
BP	GO:0050730	regulation of peptidyl-tyrosine phosphorylation	29/1290	270/28564	1.55E-05	0.000245993	0.000157194	Lif/Il11/Hbegf/Il6ra/Cav2/Src/Prkca/Pdgfb/Efna1/Parp14/Tlr4/Dlg4/Igf1/Nrp1/Lrp8/Parp9/Cd80/Ptpn22/Bst1/Csf1r/Ccl5/Psen2/Gas6/Cd36/Cd81/Cd300a/App/Socs3/Trem2	29
BP	GO:0019058	viral life cycle	28/1290	257/28564	1.66E-05	0.000262171	0.000167532	Rab43/Trim34a/Trim34b/Trim21/Cav2/Trim12c/Isg20/Siglec1/Adarb1/Plscr1/Oas2/Nrp1/Ifi211/Oasl2/Mvb12b/Ddx3x/Itgav/Trim30a/Cd209c/Ccl5/Ifi204/Vamp8/Gas6/Ifi203/Mndal/Zfp809/Ifitm6/Axl	28
BP	GO:0002718	regulation of cytokine production involved in immune response	18/1290	127/28564	1.66E-05	0.000262171	0.000167532	Ccr2/Trpm4/Irak3/Il1b/Hfe/P2rx7/Tlr4/Tnfrsf1b/Ticam2/Tlr3/Lacc1/Cd36/Cd81/Tlr7/Tlr2/Acp5/Fcer1g/Axl	18
BP	GO:0006953	acute-phase response	10/1290	43/28564	1.67E-05	0.000262406	0.000167683	Ptges/Il1b/Tnfrsf11a/Sigirr/Plscr1/Stat3/Ccl5/Saa3/Ptgs2/Hp	10
BP	GO:0097028	dendritic cell differentiation	10/1290	43/28564	1.67E-05	0.000262406	0.000167683	Trpm2/Prtn3/Slamf9/Pirb/Tnfsf9/Rbpj/Tmem176a/Spi1/Tmem176b/Trem2	10
BP	GO:0045860	positive regulation of protein kinase activity	36/1290	373/28564	1.72E-05	0.000267667	0.000171044	Parp16/Tsacc/Il1b/Hbegf/Flt1/Il6ra/Ceacam1/Src/Tnfrsf11a/Map2k6/Pdgfb/P2rx7/Efna1/Rapgef2/Ripk3/Tlr4/Dlg4/Fgd4/Pik3cg/Ccnd2/Egr1/Igf1/Lrp8/Traf4/Nab2/Mapk8ip3/Snx9/Irgm1/Camk1/Ddx3x/Csf1r/Psrc1/Ddr2/Gas6/Cd300a/App	36
BP	GO:0043542	endothelial cell migration	26/1290	230/28564	1.72E-05	0.000267667	0.000171044	Adora2b/Snai2/Nr4a1/Rab13/Bcas3/Ceacam1/Tgfbr1/Prkca/Pdgfb/Klf4/Efna1/Rhob/Glul/Pik3cg/Lcn2/Igf1/Nrp1/Plk2/Rin2/Sp100/Nfe2l2/Itgav/Epha2/Ptgs2/Anxa3/Anxa1	26
BP	GO:0010594	regulation of endothelial cell migration	22/1290	177/28564	1.72E-05	0.000267667	0.000171044	Adora2b/Snai2/Bcas3/Ceacam1/Prkca/Pdgfb/Klf4/Efna1/Rhob/Glul/Pik3cg/Lcn2/Igf1/Nrp1/Plk2/Rin2/Sp100/Nfe2l2/Epha2/Ptgs2/Anxa3/Anxa1	22
BP	GO:0002755	MyD88-dependent toll-like receptor signaling pathway	7/1290	20/28564	1.74E-05	0.000267667	0.000171044	Irak3/Tlr4/Irf7/Cd300a/Tlr7/Tlr13/Tlr2	7
BP	GO:0048143	astrocyte activation	7/1290	20/28564	1.74E-05	0.000267667	0.000171044	Il1b/Nr1d1/Naglu/Ifngr1/Csf1r/App/Trem2	7
BP	GO:0002504	antigen processing and presentation of peptide or polysaccharide antigen via MHC class II	8/1290	27/28564	1.74E-05	0.000267667	0.000171044	H2-Oa/Ctse/H2-Ob/Unc93b1/Fcgr2b/Ctss/Fcer1g/Trem2	8
BP	GO:0050765	negative regulation of phagocytosis	8/1290	27/28564	1.74E-05	0.000267667	0.000171044	Syt11/Prtn3/Siglece/Plscr1/Cd300a/Tlr2/Fcgr2b/Sirpa	8
BP	GO:0060143	positive regulation of syncytium formation by plasma membrane fusion	8/1290	27/28564	1.74E-05	0.000267667	0.000171044	Il4ra/Gdf15/Ehd2/Flot1/Ehd1/Camk1/Tyrobp/Trem2	8
BP	GO:1903409	reactive oxygen species biosynthetic process	12/1290	62/28564	1.82E-05	0.000278785	0.000178149	Slc25a33/Abcd2/Tlr4/Lcn2/Abcd1/Stat3/Alox5/Ncf1/Cd36/Slc5a3/Cyba/Cybb	12
BP	GO:0032607	interferon-alpha production	9/1290	35/28564	1.85E-05	0.000282231	0.000180351	Tlr4/Nmi/Tlr3/Irf7/Ptpn22/Dhx9/Ddx3x/Ptprs/Tlr7	9
BP	GO:0030048	actin filament-based movement	18/1290	128/28564	1.85E-05	0.000282231	0.000180351	Rnf207/Trpm4/Pdpn/Cacna1d/Pde4b/Myh7b/Myo19/Ccdc88c/Fgf13/Snta1/Myo7b/Ank2/Myo6/Uty/Flna/Kcnj2/Tpm1/Myo1f	18
BP	GO:0052547	regulation of peptidase activity	42/1290	466/28564	1.88E-05	0.000286177	0.000182873	Hip1r/Tfpi/Mmp9/Nr4a1/Cd109/Serpinb1b/Bbc3/Src/Nlrp1b/Bcl2l11/Klf4/Uaca/Efna1/Serpinb1c/Psmb9/Igf1/Ifi211/Spink5/Lxn/Hspa1b/Stat3/Renbp/Dapk1/Ddx3x/Por/Ifi204/Gas6/Serpinb1a/Cst7/Dap/Cstdc4/Ifi203/App/Mndal/Serpine1/Ptgs2/Sorl1/Ctsd/Xdh/Ctss/Serpinb6b/Ctsk	42
BP	GO:0043547	positive regulation of GTPase activity	28/1290	259/28564	1.91E-05	0.000289453	0.000184966	Rasgrp2/Ntrk1/Rasgrp4/Rgl3/Ccl6/Bcas3/Prtn3/Arhgap25/Cav2/Dock6/Rabgap1l/Tiam2/Rasgef1b/Rapgef2/Dock8/Snx9/Arap3/Dock9/Agap1/Iqsec1/Rapgef5/Rgs1/Rgl1/Ccl5/Epha2/S1pr1/Rasgrp3/Ccl22	28
BP	GO:0002440	production of molecular mediator of immune response	38/1290	405/28564	1.91E-05	0.000289453	0.000184966	H2-Oa/Ccr2/Trpm4/Il4ra/Irak3/Dnajb9/Nfkbiz/Shld1/Polm/Il1b/H2-Ob/Slc15a4/Il7r/Il18rap/Ercc1/Pou2f2/Hfe/P2rx7/Tlr4/Slamf9/Tnfrsf1b/Ticam2/Spink5/Tlr3/Tnfsf13/Ptpn22/Lacc1/Tfrc/Psen2/Gas6/Cd36/Cd81/Tlr7/Tlr2/Fcgr2b/Acp5/Fcer1g/Axl	38
BP	GO:0048732	gland development	43/1290	483/28564	2.02E-05	0.000305273	0.000195075	Etv4/Ccdc40/Hlx/Snai2/Cebpa/Clcn2/Tfcp2l1/Pax6/Pax3/Vwf/Mafb/Ceacam1/Tgfbr1/Lims2/Src/Gli1/Jun/Tnfrsf11a/Hpn/Bcl2l11/Pdgfb/Ripk3/Rxra/Etv5/Ext1/Igf1/Hhex/Thra/Oas2/Nrp1/Naglu/Wls/Ugt1a7c/Cited2/Zfas1/Igf2r/Epha2/Mst1/Psen2/Rbpj/Hp/Xdh/Anxa1	43
BP	GO:0008360	regulation of cell shape	19/1290	141/28564	2.03E-05	0.000305705	0.000195351	Pdpn/Itga7/Arhgap15/Pakap/Hpn/Fblim1/Fgd4/Rhoq/Syne3/Sh3kbp1/Parvb/Palm/Hexb/Csf1r/Hck/Fgr/Tpm1/Fes/Anxa1	19
BP	GO:0001659	temperature homeostasis	23/1290	192/28564	2.05E-05	0.000306529	0.000195878	Ccr2/Trpm2/Il4ra/Zfp516/Ptges/Il1b/Nr1h3/Tnfrsf11a/Kdm6b/Map2k6/Nr1d1/Tle3/Tlr4/Lcn2/Egr1/Thra/Abhd6/Stat3/Ccl5/Rbpj/Cd36/Ptgs2/Fabp4	23
BP	GO:0050731	positive regulation of peptidyl-tyrosine phosphorylation	23/1290	192/28564	2.05E-05	0.000306529	0.000195878	Lif/Il11/Hbegf/Il6ra/Cav2/Src/Pdgfb/Efna1/Parp14/Tlr4/Dlg4/Igf1/Nrp1/Lrp8/Parp9/Cd80/Csf1r/Ccl5/Gas6/Cd36/Cd81/App/Trem2	23
BP	GO:0009259	ribonucleotide metabolic process	41/1290	453/28564	2.14E-05	0.000318362	0.000203439	Entpd1/Pdk2/Npr1/Dnajc30/Acacb/Dmac2l/Upp1/Nmnat1/Acot1/Nme3/Cda/Atp5d/Uqcc3/Adcy6/P2rx7/Ak3/Nme4/Pfkm/Ampd3/Igf1/Rhoq/Abcd1/Clpx/Ddit4/Hspa1b/Stat3/Nupr1/Nudt3/Gda/Bcl2l1/Epha2/Cfh/Pid1/Slc2a6/Ak1/Ppcdc/App/Xdh/Fam20c/Ier3/Trem2	41
BP	GO:0032956	regulation of actin cytoskeleton organization	35/1290	362/28564	2.15E-05	0.000318362	0.000203439	Hip1r/Celsr1/Sorbs3/Trpm2/Fer/Fscn1/Bcas3/Plekhh2/Svil/Pdxp/Tgfbr1/Bbs4/Rhod/Avil/Dixdc1/Arpin/Nrp1/Snx9/Bst1/Sptbn1/Cotl1/Csf1r/Hck/Kank3/S1pr1/Stmn1/Flna/Gmfg/Fgr/Tlr2/Tmsb4x/Tpm1/Fes/Actg1/Myo1f	35
BP	GO:0031333	negative regulation of protein-containing complex assembly	20/1290	154/28564	2.16E-05	0.000318362	0.000203439	Hip1r/Tmc8/Svil/Tubb4a/Src/Bbs4/Birc2/Avil/Xaf1/Thra/Sptbn1/Ddx3x/Trim30a/Kank3/Stmn1/Tlr2/Tmsb4x/Tpm1/Sorl1/Trem2	20
BP	GO:0043467	regulation of generation of precursor metabolites and energy	20/1290	154/28564	2.16E-05	0.000318362	0.000203439	Pink1/Cox7a1/Trpv4/Sorbs1/Slc25a33/P2rx7/Noa1/Igf1/Abcd1/Cisd1/Ddit4/Stat3/Nupr1/Il10rb/Alox5/Slc2a6/Bnip3/Uqcc2/App/Ier3	20
BP	GO:0060759	regulation of response to cytokine stimulus	20/1290	154/28564	2.16E-05	0.000318362	0.000203439	Irak3/Nkiras1/Crebrf/H2bc21/Klf4/Ripk1/Parp14/Tlr4/Sigirr/Ticam2/Parp9/Ikbke/Irgm1/Hspa1b/Irf7/Dhx9/Gas6/Tlr2/Axl/Trem2	20
BP	GO:0010951	negative regulation of endopeptidase activity	23/1290	193/28564	2.23E-05	0.000328224	0.000209741	Mmp9/Nr4a1/Serpinb1b/Src/Klf4/Serpinb1c/Igf1/Ifi211/Spink5/Hspa1b/Renbp/Ddx3x/Por/Ifi204/Gas6/Serpinb1a/Cst7/Ifi203/Mndal/Serpine1/Ptgs2/Sorl1/Serpinb6b	23
BP	GO:0051656	establishment of organelle localization	41/1290	454/28564	2.25E-05	0.000330423	0.000211147	Adora2b/Il4ra/Slc2a4/Gem/Syt11/Fer/Adora3/Gpsm1/Klhl12/Pax6/Spry2/Myo19/Dnm1/Unc13d/Syne1/Ahi1/Kif13a/Steap3/Myo7b/Sec16b/Hap1/Gpsm2/Myo6/Spire2/Tle6/Hhex/Bloc1s6/Syne3/Naglu/Spire1/Rab11b/Pld2/Dynll1/Psrc1/Vamp8/Cd300a/Fgr/Fes/Fcer1g/Myo1f/Itga4	41
BP	GO:0036336	dendritic cell migration	8/1290	28/28564	2.34E-05	0.000343316	0.000219385	Trpm4/Trpm2/Ext1/Slamf9/Dock8/Alox5/Gas6/Spi1	8
BP	GO:0006109	regulation of carbohydrate metabolic process	24/1290	207/28564	2.36E-05	0.000343648	0.000219598	Erfe/Adora2b/Pdk2/Rorc/Pgp/Acacb/Src/Sorbs1/Ptafr/Pdgfb/Zfp692/Slc45a3/P2rx7/Gpt2/Gpt/Igf1/Ddit4/Stat3/Nupr1/P2ry6/Slc2a6/Igfbp4/App/Ier3	24
BP	GO:0050777	negative regulation of immune response	24/1290	207/28564	2.36E-05	0.000343648	0.000219598	Hlx/Ccr2/Il4ra/Irak3/Fer/Trim21/Ceacam1/Il7r/Il1rl1/Hfe/Parp14/Nmi/Ifi211/Spink5/Smpdl3b/Ifi204/Spi1/Cd300a/Ifi203/Mndal/Fcgr2b/Anxa1/Trem2/Lgals3	24
BP	GO:0009144	purine nucleoside triphosphate metabolic process	28/1290	262/28564	2.36E-05	0.000343648	0.000219598	Entpd1/Dnajc30/Dmac2l/Nmnat1/Nme3/Atp5d/Uqcc3/P2rx7/Ak3/Nme4/Pfkm/Ampd3/Igf1/Rhoq/Clpx/Ddit4/Hspa1b/Stat3/Nupr1/Bcl2l1/Cfh/Pid1/Slc2a6/Ak1/App/Fam20c/Ier3/Trem2	28
BP	GO:0050792	regulation of viral process	23/1290	194/28564	2.42E-05	0.000350614	0.000224049	Trim34a/Trim34b/Trim21/Trim12c/Isg20/Adarb1/Plscr1/Oas2/Ifi211/Oasl2/Trim14/Sp100/Dhx9/Ddx3x/Trim30a/Cd209c/Ccl5/Ifi204/Ifi203/Mndal/Zfp809/Ifitm6/Axl	23
BP	GO:0044270	cellular nitrogen compound catabolic process	40/1290	440/28564	2.42E-05	0.000350614	0.000224049	Entpd1/Nanos1/Lsm1/Kmo/Zc3h12d/Pop1/Upp1/Nmnat1/Pdxp/Slfn9/Isg20/Cda/Fastkd1/Smpdl3a/Ampd3/Dnph1/Oas2/Tnfrsf1b/Slfn8/Abcd1/Pcbp4/Ikbke/Ago2/Zfp36l2/Hspa1b/Rbm38/Dhx9/Igf2bp3/Nudt3/Zpr1/Gtpbp2/Gda/Por/Qprt/Ncf1/Vim/Apobec1/Xdh/Slfn2/Blvra	40
BP	GO:0034637	cellular carbohydrate biosynthetic process	13/1290	74/28564	2.46E-05	0.000354516	0.000226543	Ndst1/Pgp/Phkg1/B3gnt3/Epm2a/Sorbs1/Nr1d1/Ext1/Igf1/Gbe1/Gys1/Gyg/Akr1b3	13
BP	GO:0019886	antigen processing and presentation of exogenous peptide antigen via MHC class II	7/1290	21/28564	2.51E-05	0.000358389	0.000229018	H2-Oa/Ctse/H2-Ob/Unc93b1/Fcgr2b/Ctss/Fcer1g	7
BP	GO:0032310	prostaglandin secretion	7/1290	21/28564	2.51E-05	0.000358389	0.000229018	Ptges/Il1b/Tnfrsf11a/Map2k6/P2rx7/Nos2/Ptgs2	7
BP	GO:0061760	antifungal innate immune response	7/1290	21/28564	2.51E-05	0.000358389	0.000229018	Clec4a2/Clec4a3/Clec4e/Spi1/Clec4d/Pla2g5/Cx3cr1	7
BP	GO:0070423	nucleotide-binding oligomerization domain containing signaling pathway	7/1290	21/28564	2.51E-05	0.000358389	0.000229018	Slc15a4/Tlr4/Irgm1/Hspa1b/Ptpn22/Lacc1/Nfkbia	7
BP	GO:0009199	ribonucleoside triphosphate metabolic process	28/1290	263/28564	2.53E-05	0.000360072	0.000230093	Entpd1/Dnajc30/Dmac2l/Nmnat1/Nme3/Atp5d/Uqcc3/P2rx7/Ak3/Nme4/Pfkm/Ampd3/Igf1/Rhoq/Clpx/Ddit4/Hspa1b/Stat3/Nupr1/Bcl2l1/Cfh/Pid1/Slc2a6/Ak1/App/Fam20c/Ier3/Trem2	28
BP	GO:0002819	regulation of adaptive immune response	27/1290	249/28564	2.54E-05	0.000360072	0.000230093	Hlx/Ccr2/Trpm4/Il4ra/Nfkbiz/Shld1/Il1b/Slc15a4/Il7r/Il1rl1/Hfe/P2rx7/Ripk3/Cd48/Tnfrsf1b/Raet1d/Irf7/Tnfsf13/H2-T24/Tfrc/Cd81/Fcgr2b/C3/Anxa1/Fcgr3/Fcer1g/Trem2	27
BP	GO:0046850	regulation of bone remodeling	12/1290	64/28564	2.54E-05	0.000360072	0.000230093	Ceacam1/Src/Ubash3b/Tnfrsf11a/Prkca/P2rx7/Gpr137b/Fcgr4/Itgav/Csf1r/Tfrc/S1pr1	12
BP	GO:1903307	positive regulation of regulated secretory pathway	12/1290	64/28564	2.54E-05	0.000360072	0.000230093	Adora2b/Il4ra/Adora3/Unc13d/Ptafr/Rab15/Pld2/Slc4a8/Bcl2l1/Vamp8/Fgr/Fcer1g	12
BP	GO:0014911	positive regulation of smooth muscle cell migration	12/1290	65/28564	2.99E-05	0.000422557	0.000270022	Adamts1/Tert/Src/Aif1/Pdgfb/Tlr4/Egr1/Igf1/Ddr2/Ccl5/P2ry6/Tmsb4x	12
BP	GO:0002478	antigen processing and presentation of exogenous peptide antigen	8/1290	29/28564	3.11E-05	0.000437435	0.000279529	H2-Oa/Ctse/H2-Ob/Unc93b1/Fcgr2b/Ctss/Fcgr3/Fcer1g	8
BP	GO:0050870	positive regulation of T cell activation	27/1290	252/28564	3.13E-05	0.00043786	0.000279801	H2-Oa/Itgal/Hlx/Ccr2/Il4ra/Nfkbiz/Itpkb/Il1b/H2-Ob/Il7r/Aif1/Zfp609/Igf1/Dock8/Sirpb1c/Cd80/Sirpb1a/Ptpn22/Abl2/Tfrc/Cd209c/Ccl5/Tnfsf9/Flot2/Cd81/Anxa1/Sirpa	27
BP	GO:0045807	positive regulation of endocytosis	18/1290	133/28564	3.13E-05	0.00043786	0.000279801	Hip1r/Dnm1/Ahi1/Hfe/Plk2/Flot1/Pld2/Ptpn5/Bcl2l1/Ppt1/Cd36/App/Serpine1/Anxa2/C3/Cd14/Axl/Trem2	18
BP	GO:1901216	positive regulation of neuron death	18/1290	133/28564	3.13E-05	0.00043786	0.000279801	Trpm2/Kmo/Il1b/Bbc3/Jun/Bcl2l11/Egln1/Tlr4/Lcn2/Egr1/Ddit4/Ptpn5/Nupr1/Ddr2/App/Fcgr2b/Tyrobp/Fos	18
BP	GO:0033028	myeloid cell apoptotic process	10/1290	46/28564	3.14E-05	0.00043786	0.000279801	Snai2/Itpkb/Thra/St6gal1/Clec5a/Ccl5/Gas6/Fcgr2b/Anxa1/Fcer1g	10
BP	GO:0019439	aromatic compound catabolic process	41/1290	461/28564	3.20E-05	0.000444647	0.000284138	Entpd1/Nanos1/Lsm1/Kmo/Zc3h12d/Pop1/Fah/Upp1/Nmnat1/Pdxp/Slfn9/Isg20/Cda/Fastkd1/Smpdl3a/Ampd3/Dnph1/Oas2/Tnfrsf1b/Slfn8/Abcd1/Pcbp4/Ikbke/Ago2/Zfp36l2/Ugt1a7c/Hspa1b/Rbm38/Dhx9/Igf2bp3/Nudt3/Zpr1/Gtpbp2/Gda/Ncf1/Ephx1/Vim/Apobec1/Xdh/Slfn2/Blvra	41
BP	GO:0071900	regulation of protein serine/threonine kinase activity	34/1290	354/28564	3.21E-05	0.000445303	0.000284557	Parp16/Prkar2b/Irak3/Il1b/Hexim2/Flt1/Spry2/Ceacam1/Src/Tnfrsf11a/Dusp1/Map2k6/Pdgfb/P2rx7/Rapgef2/Tlr4/Fgd4/Pik3cg/Ccnd2/Igf1/Hhex/Mapk8ip3/Irgm1/Ptpn5/Ptpn22/Gstp1/Camk1/Ddx3x/Csf1r/Psrc1/Cd300a/App/Sorl1/Rgs2	34
BP	GO:0010466	negative regulation of peptidase activity	28/1290	267/28564	3.33E-05	0.000460609	0.000294338	Tfpi/Mmp9/Nr4a1/Cd109/Serpinb1b/Src/Klf4/Serpinb1c/Igf1/Ifi211/Spink5/Lxn/Hspa1b/Renbp/Ddx3x/Por/Ifi204/Gas6/Serpinb1a/Cst7/Cstdc4/Ifi203/App/Mndal/Serpine1/Ptgs2/Sorl1/Serpinb6b	28
BP	GO:0007265	Ras protein signal transduction	33/1290	340/28564	3.38E-05	0.000467006	0.000298426	Rasgrp2/Celsr1/Lpar6/Ntrk1/Pdpn/Itpkb/Nkiras1/Rasgrp4/Rgl3/Ctnnal1/Spry2/Src/Aif1/Rasgef1b/Rapgef2/Gpsm2/Pik3cg/Igf1/Nrp1/Kctd13/Plk2/Rab15/Flot1/Dock2/Iqsec1/Mcf2l/Eps8l2/Rapgef5/Dennd4a/Abl2/Rgl1/Stmn1/Rasgrp3	33
BP	GO:0035872	nucleotide-binding domain, leucine rich repeat containing receptor signaling pathway	7/1290	22/28564	3.54E-05	0.000486903	0.00031114	Slc15a4/Tlr4/Irgm1/Hspa1b/Ptpn22/Lacc1/Nfkbia	7
BP	GO:0043393	regulation of protein binding	25/1290	226/28564	3.57E-05	0.000491024	0.000313774	Tex14/Hip1r/Mmp9/Tmc8/Trim21/Tert/Gas8/Tgfbr1/Src/Ubash3b/Dzip1/Pdgfb/Hfe/Rapgef2/Caprin2/Plscr1/Plk2/Flot1/Camk1/Abl2/Psen2/App/Anxa2/Sorl1/Itga4	25
BP	GO:0006690	icosanoid metabolic process	19/1290	147/28564	3.67E-05	0.000502725	0.000321251	Pdpn/Cyp2c55/Ptges/Il1b/Tlr4/Ptgs1/Ltc4s/Dpep2/Gstp1/Alox5/Mgst2/Ncf1/Gstm1/Ephx1/Mgst3/Tlr2/Ptgs2/Pla2g5/Anxa1	19
BP	GO:0019693	ribose phosphate metabolic process	41/1290	464/28564	3.71E-05	0.000506769	0.000323835	Entpd1/Pdk2/Npr1/Dnajc30/Acacb/Dmac2l/Upp1/Nmnat1/Acot1/Nme3/Cda/Atp5d/Uqcc3/Adcy6/P2rx7/Ak3/Nme4/Pfkm/Ampd3/Igf1/Rhoq/Abcd1/Clpx/Ddit4/Hspa1b/Stat3/Nupr1/Nudt3/Gda/Bcl2l1/Epha2/Cfh/Pid1/Slc2a6/Ak1/Ppcdc/App/Xdh/Fam20c/Ier3/Trem2	41
BP	GO:1902882	regulation of response to oxidative stress	15/1290	99/28564	3.73E-05	0.000508374	0.000324861	Trpm2/Epor/Pink1/Ripk1/Ggt7/Tlr4/Abcd1/Pycr1/Sfpq/Nfe2l2/Ddr2/Alox5/Cd36/App/Trem2	15
BP	GO:1901136	carbohydrate derivative catabolic process	20/1290	160/28564	3.77E-05	0.000510932	0.000326495	Entpd1/Nccrp1/Cemip2/Sgsh/Ovgp1/Upp1/Cda/Npl/Gla/Ampd3/Dnph1/Abcd1/Naglu/Aoah/Renbp/Nudt3/Hexb/Gda/Nagk/Xdh	20
BP	GO:0006910	phagocytosis, recognition	9/1290	38/28564	3.78E-05	0.000510932	0.000326495	C2/Clec7a/Cd36/C3/Colec12/Pla2g5/Fcgr3/Trem2/Sirpa	9
BP	GO:0030808	regulation of nucleotide biosynthetic process	9/1290	38/28564	3.78E-05	0.000510932	0.000326495	Adora2b/Entpd1/Pdk2/Dnajc30/Nos2/Stat3/Bcl2l1/Pid1/Trem2	9
BP	GO:1900371	regulation of purine nucleotide biosynthetic process	9/1290	38/28564	3.78E-05	0.000510932	0.000326495	Adora2b/Entpd1/Pdk2/Dnajc30/Nos2/Stat3/Bcl2l1/Pid1/Trem2	9
BP	GO:0051146	striated muscle cell differentiation	33/1290	342/28564	3.80E-05	0.000512391	0.000327427	Myoz1/Alpk2/Il4ra/Sgcb/Pax3/Csrp2/Cav2/Tanc1/Dock1/Kdm6b/Neurl2/Gdf15/Rxra/Hacd1/Ccnd2/Igf1/Csrp1/Ehd2/Naglu/Speg/Flot1/Dock2/Rbm38/Ehd1/Csf1r/Dmpk/Rbpj/Cd81/Bhlhe41/Neo1/Tpm1/Rgs2/Actg1	33
BP	GO:0070391	response to lipoteichoic acid	5/1290	10/28564	3.88E-05	0.000519539	0.000331995	Tlr4/Cd36/Tlr2/Cd14/Trem2	5
BP	GO:0071223	cellular response to lipoteichoic acid	5/1290	10/28564	3.88E-05	0.000519539	0.000331995	Tlr4/Cd36/Tlr2/Cd14/Trem2	5
BP	GO:0010595	positive regulation of endothelial cell migration	16/1290	111/28564	3.90E-05	0.000519539	0.000331995	Adora2b/Snai2/Bcas3/Prkca/Pdgfb/Rhob/Pik3cg/Lcn2/Igf1/Nrp1/Plk2/Rin2/Nfe2l2/Ptgs2/Anxa3/Anxa1	16
BP	GO:0032479	regulation of type I interferon production	16/1290	111/28564	3.90E-05	0.000519539	0.000331995	Rab2b/Rel/Tlr4/Nmi/Oas2/Flot1/Tlr3/Irf7/Ptpn22/Dhx9/Ddx3x/Ptprs/Tlr7/Tlr2/Cd14/Sirpa	16
BP	GO:0048525	negative regulation of viral process	16/1290	111/28564	3.90E-05	0.000519539	0.000331995	Trim21/Trim12c/Isg20/Plscr1/Oas2/Ifi211/Oasl2/Trim14/Sp100/Trim30a/Ccl5/Ifi204/Ifi203/Mndal/Zfp809/Ifitm6	16
BP	GO:0009150	purine ribonucleotide metabolic process	39/1290	434/28564	3.93E-05	0.000522836	0.000334102	Entpd1/Pdk2/Npr1/Dnajc30/Acacb/Dmac2l/Nmnat1/Acot1/Nme3/Atp5d/Uqcc3/Adcy6/P2rx7/Ak3/Nme4/Pfkm/Ampd3/Igf1/Rhoq/Abcd1/Clpx/Ddit4/Hspa1b/Stat3/Nupr1/Nudt3/Gda/Bcl2l1/Epha2/Cfh/Pid1/Slc2a6/Ak1/Ppcdc/App/Xdh/Fam20c/Ier3/Trem2	39
BP	GO:1903522	regulation of blood circulation	28/1290	270/28564	4.07E-05	0.000539262	0.000344598	Faah/Rnf207/Trpm4/Cacna1b/Cacna1d/Pde4b/Hbegf/Myh7b/Sp4/Fgf13/Snta1/Prkca/Pdgfb/Cysltr1/Dusp5/Ank2/Thra/Nos2/Ptgs1/Dmpk/Alox5/S100a1/Flna/Kcnj2/App/Tpm1/Ptgs2/Rgs2	28
BP	GO:0002673	regulation of acute inflammatory response	11/1290	57/28564	4.16E-05	0.000547538	0.000349887	Ptges/Il1b/Tnfrsf11a/Pik3cg/Gstp1/Ccl5/Ptgs2/Fcgr2b/C3/Fcgr3/Fcer1g	11
BP	GO:0006826	iron ion transport	11/1290	57/28564	4.16E-05	0.000547538	0.000349887	Rep15/Slc22a17/Lmtk2/Hfe/Steap3/Lcn2/Fth1/Rab11b/Slc39a14/Tfrc/Cp	11
BP	GO:0030225	macrophage differentiation	11/1290	57/28564	4.16E-05	0.000547538	0.000349887	Lif/Cebpa/Prkca/Il1rl1/Ripk1/Tlr4/Naglu/Csf1r/Spi1/Tlr2/App	11
BP	GO:0051403	stress-activated MAPK cascade	26/1290	243/28564	4.46E-05	0.000586042	0.000374492	Ccr2/Mapk11/Trpv4/Il1b/Dusp1/Map2k6/Gadd45b/Ripk1/Tlr4/Dixdc1/Fgd4/Per1/Eda2r/Traf4/Mapk8ip3/Tlr3/Traf1/Ptpn22/Gstp1/Spi1/Tlr7/App/Fcgr2b/Xdh/Trem2/Sirpa	26
BP	GO:0072331	signal transduction by p53 class mediator	20/1290	162/28564	4.51E-05	0.000591007	0.000377665	Snai2/Pdk2/Bbc3/Bcl3/Pttg1ip/Steap3/Prmt6/Myo6/Eda2r/Usp28/Pcbp4/Ifi211/Ddit4/Tifab/Sp100/Nupr1/Rbm38/Ifi204/Ifi203/Mndal	20
BP	GO:0070665	positive regulation of leukocyte proliferation	21/1290	176/28564	4.89E-05	0.000639515	0.000408662	Itgal/Ccr2/Csf2rb2/Il1b/Aif1/Tlr4/Igf1/St6gal1/Cd80/Ptpn22/Bst1/Csf2ra/Csf1r/Tfrc/Cd209c/Ccl5/Bcl2l1/Tnfsf9/Slc39a10/Cd81/Anxa1	21
BP	GO:0043030	regulation of macrophage activation	11/1290	58/28564	4.92E-05	0.000640953	0.000409581	Cebpa/Il4ra/Syt11/Nr1h3/Nr1d1/Il1rl1/Tlr4/Gpr137b/Cst7/Pla2g5/Trem2	11
BP	GO:0043303	mast cell degranulation	11/1290	58/28564	4.92E-05	0.000640953	0.000409581	Adora2b/Il4ra/Fer/Adora3/Unc13d/Pld2/Vamp8/Cd300a/Fgr/Fes/Fcer1g	11
BP	GO:0032872	regulation of stress-activated MAPK cascade	23/1290	203/28564	4.97E-05	0.000645582	0.000412539	Ccr2/Trpv4/Il1b/Dusp1/Gadd45b/Ripk1/Tlr4/Dixdc1/Fgd4/Per1/Eda2r/Traf4/Mapk8ip3/Tlr3/Traf1/Ptpn22/Gstp1/Spi1/App/Fcgr2b/Xdh/Trem2/Sirpa	23
BP	GO:1900407	regulation of cellular response to oxidative stress	14/1290	90/28564	4.98E-05	0.000645582	0.000412539	Trpm2/Epor/Pink1/Ripk1/Tlr4/Abcd1/Pycr1/Sfpq/Nfe2l2/Ddr2/Alox5/Cd36/App/Trem2	14
BP	GO:0044843	cell cycle G1/S phase transition	27/1290	259/28564	5.06E-05	0.000654099	0.000417982	Nacc2/Tm4sf5/Pdpn/Adamts1/Bach1/Tert/Zc3h12d/Gli1/Phf8/Aif1/Klf4/Ctdsp1/Gpr132/Hacd1/Ccnd2/Hinfp/Plk2/Ctdsp2/Nfatc1/Rbm38/Zpr1/Ddx3x/Csf1r/Ddr2/Cdk2ap2/Anxa1/Gpnmb	27
BP	GO:0000082	G1/S transition of mitotic cell cycle	25/1290	231/28564	5.14E-05	0.00066293	0.000423625	Nacc2/Tm4sf5/Pdpn/Adamts1/Bach1/Tert/Zc3h12d/Phf8/Aif1/Klf4/Ctdsp1/Gpr132/Hacd1/Ccnd2/Hinfp/Plk2/Ctdsp2/Nfatc1/Rbm38/Zpr1/Ddx3x/Ddr2/Cdk2ap2/Anxa1/Gpnmb	25
BP	GO:0032691	negative regulation of interleukin-1 beta production	8/1290	31/28564	5.27E-05	0.00067678	0.000432475	Serpinb1b/Serpinb1c/Igf1/Gstp1/Serpinb1a/Acp5/Trem2/Cx3cr1	8
BP	GO:0071354	cellular response to interleukin-6	8/1290	31/28564	5.27E-05	0.00067678	0.000432475	Cebpa/Fer/Il6ra/Src/Ripk1/Stat3/Pid1/Spi1	8
BP	GO:2000117	negative regulation of cysteine-type endopeptidase activity	15/1290	102/28564	5.32E-05	0.000681848	0.000435714	Mmp9/Nr4a1/Src/Klf4/Igf1/Ifi211/Hspa1b/Ddx3x/Por/Ifi204/Gas6/Cst7/Ifi203/Mndal/Ptgs2	15
BP	GO:1903900	regulation of viral life cycle	20/1290	164/28564	5.37E-05	0.000687159	0.000439108	Trim34a/Trim34b/Trim21/Trim12c/Isg20/Adarb1/Plscr1/Oas2/Ifi211/Oasl2/Ddx3x/Trim30a/Cd209c/Ccl5/Ifi204/Ifi203/Mndal/Zfp809/Ifitm6/Axl	20
BP	GO:0044403	biological process involved in symbiotic interaction	27/1290	260/28564	5.41E-05	0.000689756	0.000440767	Alyref2/Trim34a/Trim34b/Trim21/Sap30bp/Cav2/Trim12c/Jun/Siglec1/Hpn/Bcl2l11/Nrp1/Sap30/Igf2r/Itgav/Csf1r/Trim30a/Cd209c/Ccl5/Bcl2l1/Vamp8/Gas6/Ncf1/Ifitm6/Axl/Cx3cr1/Mpeg1	27
BP	GO:0002822	regulation of adaptive immune response based on somatic recombination of immune receptors built from immunoglobulin superfamily domains	25/1290	232/28564	5.52E-05	0.000699111	0.000446745	Hlx/Ccr2/Trpm4/Il4ra/Nfkbiz/Shld1/Il1b/Slc15a4/Il7r/Il1rl1/Hfe/P2rx7/Ripk3/Tnfrsf1b/Raet1d/Tnfsf13/H2-T24/Tfrc/Cd81/Fcgr2b/C3/Anxa1/Fcgr3/Fcer1g/Trem2	25
BP	GO:0046034	ATP metabolic process	25/1290	232/28564	5.52E-05	0.000699111	0.000446745	Entpd1/Dnajc30/Dmac2l/Nmnat1/Atp5d/Uqcc3/P2rx7/Ak3/Pfkm/Ampd3/Igf1/Clpx/Ddit4/Hspa1b/Stat3/Nupr1/Bcl2l1/Cfh/Pid1/Slc2a6/Ak1/App/Fam20c/Ier3/Trem2	25
BP	GO:0050920	regulation of chemotaxis	25/1290	232/28564	5.52E-05	0.000699111	0.000446745	Snai2/Ccr2/Sema4g/Trpv4/Il1b/Aif1/Dusp1/Prkca/Pdgfb/Nrp1/St6gal1/C3ar1/Bst1/Gstp1/Csf1r/Ccl5/Mst1/Gas6/S1pr1/Spi1/Mpp1/App/Serpine1/Trem2/Cx3cr1	25
BP	GO:0009123	nucleoside monophosphate metabolic process	12/1290	69/28564	5.55E-05	0.000701688	0.000448392	Upp1/Nme3/Cda/Dck/Ak3/Ampd3/Shmt1/Dnph1/Tyms/Gda/Ak1/Xdh	12
BP	GO:0032728	positive regulation of interferon-beta production	10/1290	49/28564	5.60E-05	0.000704833	0.000450402	Tlr4/Oas2/Flot1/Tlr3/Irf7/Ptpn22/Dhx9/Ddx3x/Tlr7/Tlr2	10
BP	GO:1905521	regulation of macrophage migration	10/1290	49/28564	5.60E-05	0.000704833	0.000450402	Ccr2/Trpv4/C3ar1/Cd200r1/Csf1r/Ccl5/Mst1/Cd81/Trem2/Cx3cr1	10
BP	GO:0010827	regulation of glucose transmembrane transport	14/1290	91/28564	5.64E-05	0.000709116	0.000453138	Erfe/Tert/Il1b/Repin1/Sorbs1/Ahi1/Prkca/Igf1/Rhoq/Pea15a/Nfe2l2/Pid1/Ak1/C3	14
BP	GO:0014013	regulation of gliogenesis	18/1290	139/28564	5.68E-05	0.000711561	0.000454701	Egr2/Zcchc24/Atxn1/Lif/Mag/Tert/Il1b/Flt1/Nr1d1/Mycn/Etv5/Igf1/Tnfrsf1b/Csf1r/Atf5/Vim/Tlr2/Trem2	18
BP	GO:1903578	regulation of ATP metabolic process	13/1290	80/28564	5.76E-05	0.000719892	0.000460025	Entpd1/Dnajc30/P2rx7/Igf1/Ddit4/Stat3/Nupr1/Bcl2l1/Pid1/Slc2a6/App/Ier3/Trem2	13
BP	GO:0090257	regulation of muscle system process	27/1290	261/28564	5.78E-05	0.000720817	0.000460616	Adora2b/Rnf207/Gtf2ird2/Trpm4/Trpv4/Nr4a1/Pde4b/Myh7b/Flt1/Fgf13/Aif1/Ptafr/Prkca/Klf4/Srl/Ank2/Igf1/Tnfrsf1b/Tifab/Anxa6/Ptgs1/Nfatc1/Dmpk/Ncf1/Kcnj2/Ptgs2/Rgs2	27
BP	GO:0032757	positive regulation of interleukin-8 production	11/1290	59/28564	5.81E-05	0.000723022	0.000462024	Il1b/Ripk1/Tlr4/Tlr3/Hspa1b/Nos2/Stat3/Tlr7/Tlr2/Serpine1/Cd14	11
BP	GO:0002761	regulation of myeloid leukocyte differentiation	19/1290	152/28564	5.84E-05	0.000723394	0.000462262	Lif/Pira1/Slc9b2/Mafb/Pira12/Ceacam1/Ubash3b/Jun/Prkca/Ripk1/Pirb/Gpr137b/Csf1r/Ccl5/Fes/Tyrobp/Prxl2a/Fos/Trem2	19
BP	GO:0046461	neutral lipid catabolic process	9/1290	40/28564	5.85E-05	0.000723394	0.000462262	Faah/Apoc2/Abhd16a/Pik3cg/Abhd2/Abhd6/Abhd12/Sorl1/Lpl	9
BP	GO:0046464	acylglycerol catabolic process	9/1290	40/28564	5.85E-05	0.000723394	0.000462262	Faah/Apoc2/Abhd16a/Pik3cg/Abhd2/Abhd6/Abhd12/Sorl1/Lpl	9
BP	GO:0002286	T cell activation involved in immune response	17/1290	127/28564	5.93E-05	0.000732349	0.000467985	Itgal/Hlx/Ccr2/Rorc/Il4ra/Nfkbiz/Il6ra/Bcl3/Stat3/Clec4e/Psen2/Clec4d/Cd81/Slfn2/Anxa1/Fcer1g/Lgals3	17
BP	GO:0050678	regulation of epithelial cell proliferation	38/1290	427/28564	6.04E-05	0.000744352	0.000475655	Etv4/Adora2b/Hlx/Snai2/Jag1/Nr4a1/Pax6/Cd109/Flt1/Runx2/Cav2/Ceacam1/Tgfbr1/Lims2/Gli1/Jun/Hpn/Prkca/Pdgfb/Nr1d1/Mycn/Glul/Ccnd2/Igf1/Jaml/Srsf6/Stat3/Nupr1/Nfatc1/Zfas1/Alox5/Ccl5/Mst1/Rbpj/Egfl7/Cyba/Xdh/Itga4	38
BP	GO:0060348	bone development	27/1290	262/28564	6.17E-05	0.000758167	0.000484483	Mapk11/Trpv4/Slc9b2/Runx2/Phospho1/Thbs3/Src/Rabgap1l/Adamts7/Rpl13/Map2k6/Tulp3/Ext1/Igf1/Nab2/Ranbp3l/Tifab/Anxa6/Dhrs3/Cited2/Ddr2/Por/Cfh/Flna/Tyrobp/Fam20c/Acp5	27
BP	GO:0006469	negative regulation of protein kinase activity	23/1290	206/28564	6.25E-05	0.000764822	0.000488736	Prkar2b/Irak3/Il1b/Hexim2/Spry2/Ceacam1/Ubash3b/Dusp1/Prkca/Gadd45b/Adarb1/Dnajc3/Hhex/Cep43/Ptpn5/Ptpn22/Gstp1/Psen2/Ptpro/Cd300a/Sorl1/Rgs2/Fabp4	23
BP	GO:0070302	regulation of stress-activated protein kinase signaling cascade	23/1290	206/28564	6.25E-05	0.000764822	0.000488736	Ccr2/Trpv4/Il1b/Dusp1/Gadd45b/Ripk1/Tlr4/Dixdc1/Fgd4/Per1/Eda2r/Traf4/Mapk8ip3/Tlr3/Traf1/Ptpn22/Gstp1/Spi1/App/Fcgr2b/Xdh/Trem2/Sirpa	23
BP	GO:0010506	regulation of autophagy	29/1290	292/28564	6.56E-05	0.000801085	0.000511908	Trim34a/Trim34b/Bmf/Tfeb/Gpsm1/Pink1/Nrbp2/Trim21/Tecpr1/Trim12c/Trp53inp1/Epm2a/Bcl2l11/Snx7/Plk2/Cisd1/Irgm1/Ptpn22/Stat3/Nupr1/Gpr137b/Dapk1/Atg13/Trim30a/Dap/Bnip3/Dram1/Tlr2/Trem2	29
BP	GO:0032606	type I interferon production	16/1290	116/28564	6.73E-05	0.000819688	0.000523796	Rab2b/Rel/Tlr4/Nmi/Oas2/Flot1/Tlr3/Irf7/Ptpn22/Dhx9/Ddx3x/Ptprs/Tlr7/Tlr2/Cd14/Sirpa	16
BP	GO:0001780	neutrophil homeostasis	8/1290	32/28564	6.75E-05	0.000820694	0.000524439	Ccr2/Itpkb/Pde4b/Csf1r/Cfh/Fcgr2b/Anxa1/Axl	8
BP	GO:0002448	mast cell mediated immunity	11/1290	60/28564	6.82E-05	0.000826581	0.000528201	Adora2b/Il4ra/Fer/Adora3/Unc13d/Pld2/Vamp8/Cd300a/Fgr/Fes/Fcer1g	11
BP	GO:0031620	regulation of fever generation	5/1290	11/28564	6.85E-05	0.000826581	0.000528201	Ptges/Il1b/Tnfrsf11a/Ccl5/Ptgs2	5
BP	GO:0051709	regulation of killing of cells of another organism	5/1290	11/28564	6.85E-05	0.000826581	0.000528201	Bcl2l11/Clec7a/Nos2/Bcl2l1/C3	5
BP	GO:2001280	positive regulation of unsaturated fatty acid biosynthetic process	5/1290	11/28564	6.85E-05	0.000826581	0.000528201	Il1b/Abcd2/Abcd1/Ptgs2/Anxa1	5
BP	GO:0045861	negative regulation of proteolysis	34/1290	368/28564	6.98E-05	0.000839505	0.000536459	Plat/Tfpi/Mmp9/Nr4a1/Trim21/Cd109/Nr1h3/Serpinb1b/Src/Klf4/Hfe/Efna1/Serpinb1c/Igf1/Ifi211/Spink5/Lxn/Hspa1b/Renbp/Ddx3x/Por/Psen2/Ifi204/Gas6/Serpinb1a/Cst7/Cstdc4/Ifi203/App/Mndal/Serpine1/Ptgs2/Sorl1/Serpinb6b	34
BP	GO:0098657	import into cell	27/1290	264/28564	7.02E-05	0.000843536	0.000539035	Slc12a5/Folr1/Slc7a8/Trpm4/Cacna1b/Trpm2/Slc29a2/Cacna1d/Trpv4/Trpm1/Slc9a5/Slc15a4/Slc9a4/Fabp3/Hfe/Steap3/Slc1a4/Lcn2/Cacna1a/Flot1/Slc39a14/Slc39a10/Kcnj2/Cd36/Rgs2/Itga4/Trem2	27
BP	GO:1900744	regulation of p38MAPK cascade	9/1290	41/28564	7.19E-05	0.000861866	0.000550748	Ccr2/Il1b/Dusp1/Gadd45b/Per1/Ptpn22/Spi1/Xdh/Trem2	9
BP	GO:0045670	regulation of osteoclast differentiation	14/1290	93/28564	7.21E-05	0.000861866	0.000550748	Pira1/Slc9b2/Mafb/Pira12/Ceacam1/Ubash3b/Pirb/Gpr137b/Csf1r/Ccl5/Tyrobp/Prxl2a/Fos/Trem2	14
BP	GO:0007160	cell-matrix adhesion	25/1290	236/28564	7.29E-05	0.000870127	0.000556027	Itgax/L1cam/Itgal/Jag1/Itga7/Bcas3/Utrn/Src/Rhod/Sorbs1/Bcl2l11/Zyx/Itgb5/Nid2/Nrp1/Rin2/Bst1/Itgav/Peak1/Cd36/Serpine1/Actg1/Itgb7/Itga4/Sirpa	25
BP	GO:2001242	regulation of intrinsic apoptotic signaling pathway	21/1290	181/28564	7.37E-05	0.000877671	0.000560848	Nacc2/Snai2/Mmp9/Pink1/Bbc3/Src/Bcl2l11/Pttg1ip/Ripk3/Steap3/Plscr1/Tifab/Sfpq/Nupr1/Nfe2l2/Zfas1/Ddx3x/Bcl2l1/Serinc3/Ptgs2/Trem2	21
BP	GO:0000271	polysaccharide biosynthetic process	12/1290	71/28564	7.42E-05	0.000877687	0.000560859	Ndst1/Phkg1/B3gnt3/Epm2a/Sorbs1/Pdgfb/Nr1d1/Ext1/Igf1/Gbe1/Gys1/Gyg	12
BP	GO:0006879	intracellular iron ion homeostasis	12/1290	71/28564	7.42E-05	0.000877687	0.000560859	Erfe/Cyb561/Hfe/Egln1/Steap3/Ttc7/Lcn2/Fth1/Naglu/Slc39a14/Tfrc/Neo1	12
BP	GO:0050994	regulation of lipid catabolic process	12/1290	71/28564	7.42E-05	0.000877687	0.000560859	Hcar2/Apoc2/Acacb/Il1b/Cpt1a/Abcd2/Pik3cg/Mfsd2a/Thra/Abcd1/Idh1/Sorl1	12
BP	GO:0031532	actin cytoskeleton reorganization	16/1290	117/28564	7.47E-05	0.000881869	0.000563531	Trpm2/Fer/Trpv4/Bcas3/Rhod/Cdc42bpg/Nrp1/Parvb/Micall2/Csf1r/Hck/S1pr1/Flna/Gmfg/Fes/Anxa1	16
BP	GO:0030593	neutrophil chemotaxis	15/1290	105/28564	7.48E-05	0.000881869	0.000563531	Il1b/Pde4b/Ccl6/Prkca/Jaml/Csf3r/C3ar1/Bst1/Ccl5/Cxcl2/Mpp1/Fcgr3/Fcer1g/Ccl22/Lgals3	15
BP	GO:2000116	regulation of cysteine-type endopeptidase activity	26/1290	251/28564	7.68E-05	0.000903532	0.000577374	Hip1r/Mmp9/Nr4a1/Bbc3/Src/Nlrp1b/Bcl2l11/Klf4/Uaca/Psmb9/Igf1/Ifi211/Hspa1b/Dapk1/Ddx3x/Por/Ifi204/Gas6/Cst7/Dap/Ifi203/App/Mndal/Ptgs2/Ctsd/Xdh	26
BP	GO:0044282	small molecule catabolic process	33/1290	355/28564	7.88E-05	0.000924387	0.000590701	Faah/Hal/Abhd1/Inpp5a/Acacb/Impa2/Kmo/Hdc/Fah/Upp1/Pdxp/Cda/Bckdha/Npl/Cpt1a/Abcd2/Pfkm/Lpin3/Shmt1/Abhd2/Mfsd2a/Abcd1/Sord/Nos2/Abcd4/Renbp/Dpep2/Nudt3/Hexb/Gda/Qprt/Nagk/Xdh	33
BP	GO:0050767	regulation of neurogenesis	41/1290	480/28564	7.90E-05	0.000925152	0.000591189	Egr2/Zcchc24/Atxn1/L1cam/Lif/Sema4g/Mag/Tert/Il1b/Pax6/Flt1/Jade2/Fgf13/Metrn/Nr1d1/Tiam2/Mycn/Rapgef2/Caprin2/Spen/Ctdsp1/Dlg4/Hap1/Dixdc1/Etv5/Tle6/Igf1/Tnfrsf1b/Nrp1/Lrp8/Wls/Csf1r/Ptprs/Atf5/Bhlhe41/Vim/Tlr2/Anxa2/Sorl1/Trem2/Cx3cr1	41
BP	GO:0001974	blood vessel remodeling	11/1290	61/28564	7.99E-05	0.0009297	0.000594096	Lif/Ccr2/Jag1/Ceacam1/Ext1/Igf1/Nos2/Rbpj/Flna/Itga4/Axl	11
BP	GO:0002279	mast cell activation involved in immune response	11/1290	61/28564	7.99E-05	0.0009297	0.000594096	Adora2b/Il4ra/Fer/Adora3/Unc13d/Pld2/Vamp8/Cd300a/Fgr/Fes/Fcer1g	11
BP	GO:1900015	regulation of cytokine production involved in inflammatory response	11/1290	61/28564	7.99E-05	0.0009297	0.000594096	Abcd2/Tlr4/Per1/Ticam2/Abcd1/Clec7a/Nos2/Stat3/Alox5/Trem2/Sirpa	11
BP	GO:0046456	icosanoid biosynthetic process	10/1290	51/28564	8.02E-05	0.000929797	0.000594158	Ptges/Il1b/Ptgs1/Ltc4s/Alox5/Mgst2/Mgst3/Ptgs2/Pla2g5/Anxa1	10
BP	GO:1903426	regulation of reactive oxygen species biosynthetic process	10/1290	51/28564	8.02E-05	0.000929797	0.000594158	Slc25a33/Abcd2/Tlr4/Lcn2/Abcd1/Stat3/Alox5/Cd36/Slc5a3/Cyba	10
BP	GO:0006029	proteoglycan metabolic process	14/1290	94/28564	8.12E-05	0.000939681	0.000600474	Extl1/Ndst1/Chpf/Sgsh/Dse/Adamts7/Man1c1/Ext1/Ugdh/Igf1/Naglu/Glce/Hexb/Chst10	14
BP	GO:0009620	response to fungus	12/1290	72/28564	8.54E-05	0.000984103	0.00062886	Clec4a2/Clec7a/Cotl1/Clec4a3/Clec4e/Ncf1/Spi1/Clec4d/Tlr2/App/Pla2g5/Cx3cr1	12
BP	GO:0070741	response to interleukin-6	8/1290	33/28564	8.56E-05	0.000984103	0.00062886	Cebpa/Fer/Il6ra/Src/Ripk1/Stat3/Pid1/Spi1	8
BP	GO:1904646	cellular response to amyloid-beta	8/1290	33/28564	8.56E-05	0.000984103	0.00062886	Tlr4/Igf1/Cacna1a/Cd36/App/Fcgr2b/Itga4/Trem2	8
BP	GO:0001890	placenta development	21/1290	183/28564	8.64E-05	0.000991837	0.000633803	Lif/Cebpa/Il11ra1/Epor/Tfeb/Vwf/Plcd3/Pdgfb/Birc2/Egln1/Rxra/Nsdhl/Cited2/Fosl1/Itgav/St14/Rbpj/Serpine1/Ptgs2/Socs3/Itga4	21
BP	GO:0005996	monosaccharide metabolic process	28/1290	282/28564	8.73E-05	0.000999996	0.000639016	Erfe/Adora2b/Pdk2/Rorc/Pgp/Acacb/Src/Sorbs1/Dse/Man1c1/Zfp692/Slc45a3/Cpt1a/Fuom/Ugt1a6a/Gpt2/Gpt/Chst1/Pfkm/Igf1/Pmm1/Sord/Slc39a14/Hexb/Igfbp4/Cbr2/Atf3/Akr1b3	28
BP	GO:1904707	positive regulation of vascular associated smooth muscle cell proliferation	9/1290	42/28564	8.79E-05	0.001004901	0.000642151	Mmp9/Adamts1/Tert/Src/Jun/Pdgfb/Igf1/Ddr2/P2ry6	9
BP	GO:0033008	positive regulation of mast cell activation involved in immune response	7/1290	25/28564	8.85E-05	0.001007234	0.000643642	Adora2b/Il4ra/Adora3/Pld2/Vamp8/Fgr/Fcer1g	7
BP	GO:0043306	positive regulation of mast cell degranulation	7/1290	25/28564	8.85E-05	0.001007234	0.000643642	Adora2b/Il4ra/Adora3/Pld2/Vamp8/Fgr/Fcer1g	7
BP	GO:0016311	dephosphorylation	32/1290	342/28564	8.88E-05	0.001008914	0.000644715	Ppm1l/Pink1/Inpp5a/Impa2/Ppp1r35/Pdxp/Src/Ubash3b/Epm2a/Plppr2/Hpn/Dusp1/Ripk3/Ctdsp1/Dusp5/Ptpn18/Dusp2/Plpp5/Ctdsp2/Acp2/Lhpp/Pirb/Ptpn5/Dusp14/Ptpn22/Ptpn7/Ptprs/Slc39a10/Ptpro/Cd300a/Ppm1j/Acp5	32
BP	GO:1902107	positive regulation of leukocyte differentiation	23/1290	211/28564	9.04E-05	0.001022681	0.000653512	Lif/Hlx/Ccr2/Il4ra/Nfkbiz/Itpkb/Slc9b2/Jun/Il7r/Prkca/Zfp609/Ripk1/Csf1r/Ccl5/Tnfsf9/Gas6/Spi1/Fes/Tyrobp/Fos/Anxa1/Axl/Trem2	23
BP	GO:1903708	positive regulation of hemopoiesis	23/1290	211/28564	9.04E-05	0.001022681	0.000653512	Lif/Hlx/Ccr2/Il4ra/Nfkbiz/Itpkb/Slc9b2/Jun/Il7r/Prkca/Zfp609/Ripk1/Csf1r/Ccl5/Tnfsf9/Gas6/Spi1/Fes/Tyrobp/Fos/Anxa1/Axl/Trem2	23
BP	GO:0055072	iron ion homeostasis	14/1290	95/28564	9.13E-05	0.001029782	0.00065805	Erfe/Slc22a17/Cyb561/Hfe/Egln1/Steap3/Ttc7/Lcn2/Fth1/Naglu/Slc39a14/Tfrc/Neo1/Cp	14
BP	GO:0072332	intrinsic apoptotic signaling pathway by p53 class mediator	14/1290	95/28564	9.13E-05	0.001029782	0.00065805	Pdk2/Bbc3/Bcl3/Pttg1ip/Steap3/Eda2r/Usp28/Ifi211/Ddit4/Tifab/Nupr1/Ifi204/Ifi203/Mndal	14
BP	GO:0038061	NIK/NF-kappaB signaling	16/1290	119/28564	9.18E-05	0.001032375	0.000659707	Il1b/Rel/Uaca/Birc2/Tlr4/Nmi/Traf4/Tlr3/Ptpn22/Ddx3x/Spi1/Tlr7/Tlr2/App/Cd14/Trem2	16
BP	GO:0003015	heart process	26/1290	255/28564	9.97E-05	0.00111984	0.000715599	Rnf207/Trpm4/Cacna1b/Cacna1d/Pde4b/Hbegf/Myh7b/Sp4/Fgf13/Snta1/Src/Prkca/Map2k6/Ank2/Ext1/Thra/Uty/Nos2/Zfas1/Dmpk/S100a1/Psen2/Flna/Kcnj2/Tpm1/Rgs2	26
BP	GO:0031331	positive regulation of cellular catabolic process	38/1290	438/28564	0.000102958	0.001153937	0.000737387	Trim34a/Snx33/Nanos1/Trim34b/Tfeb/Gpsm1/Apoc2/Pink1/Trim21/Lsm1/Zc3h12d/Il1b/Trim12c/Trp53inp1/Epm2a/Bcl2l11/Cpt1a/P2rx7/Snx7/Abcd2/Rnf144b/Igf1/Tnfrsf1b/Plk2/Abcd1/Snx9/Ago2/Zfp36l2/Irgm1/Hspa1b/Dhx9/Dapk1/Atg13/Trim30a/Psen2/Bnip3/Tlr2/App	38
BP	GO:0019217	regulation of fatty acid metabolic process	15/1290	108/28564	0.00010377	0.001160767	0.000741752	Erfe/Pdk2/Apoc2/Acacb/Il1b/Nr1h3/Ceacam1/Slc45a3/Fabp3/Cpt1a/Abcd2/Mfsd2a/Abcd1/Ptgs2/Anxa1	15
BP	GO:0045017	glycerolipid biosynthetic process	23/1290	213/28564	0.000104291	0.001164308	0.000744015	Dgke/Cds1/Itpkb/Impa2/Sla2/Nr1h3/Mppe1/Pdgfb/Fabp3/Avil/Ttc7/Lpin3/Pik3cg/Plscr1/Pip5k1b/Mfsd2a/Cds2/Lpcat2/Pld2/Socs3/Lpl/C3/Pla2g5	23
BP	GO:0006220	pyrimidine nucleotide metabolic process	9/1290	43/28564	0.000106747	0.001189412	0.000760057	Upp1/Nme3/Cda/Dck/Cmpk2/Ak3/Nme4/Shmt1/Tyms	9
BP	GO:0002675	positive regulation of acute inflammatory response	8/1290	34/28564	0.000107489	0.001193024	0.000762365	Il1b/Tnfrsf11a/Pik3cg/Ccl5/Ptgs2/C3/Fcgr3/Fcer1g	8
BP	GO:0090322	regulation of superoxide metabolic process	8/1290	34/28564	0.000107489	0.001193024	0.000762365	Hvcn1/Nfe2l2/Gstp1/Cd36/App/Cyba/Tyrobp/Acp5	8
BP	GO:0033692	cellular polysaccharide biosynthetic process	11/1290	63/28564	0.000108309	0.001197472	0.000765207	Ndst1/Phkg1/B3gnt3/Epm2a/Sorbs1/Nr1d1/Ext1/Igf1/Gbe1/Gys1/Gyg	11
BP	GO:0035176	social behavior	11/1290	63/28564	0.000108309	0.001197472	0.000765207	Atxn1/Septin5/Gnb1l/Il1b/Ptchd1/Bbs4/Gng8/Dlg4/Ext1/Trem2/Cx3cr1	11
BP	GO:0046777	protein autophosphorylation	25/1290	242/28564	0.000109196	0.001202628	0.000768502	Ntrk1/Irak3/Fer/Pink1/Lmtk2/Flt1/Tgfbr1/Src/Jun/Prkca/Pdgfb/Ripk1/Ripk3/Dapk1/Atg13/Ddx3x/Csf1r/Peak1/Hck/Ddr2/Csnk1g1/Fgr/Fes/Fam20c/Gpnmb	25
BP	GO:0060047	heart contraction	25/1290	242/28564	0.000109196	0.001202628	0.000768502	Rnf207/Trpm4/Cacna1b/Cacna1d/Pde4b/Hbegf/Myh7b/Sp4/Fgf13/Snta1/Prkca/Map2k6/Ank2/Ext1/Thra/Uty/Nos2/Zfas1/Dmpk/S100a1/Psen2/Flna/Kcnj2/Tpm1/Rgs2	25
BP	GO:0070228	regulation of lymphocyte apoptotic process	13/1290	85/28564	0.00010953	0.001203985	0.000769369	Rorc/Bbc3/Bcl3/Il7r/Siglec1/Bcl2l11/P2rx7/Efna1/Ripk3/Dock8/Ccl5/Slc39a10/Lgals3	13
BP	GO:0032481	positive regulation of type I interferon production	12/1290	74/28564	0.00011224	0.00122238	0.000781124	Rab2b/Tlr4/Oas2/Flot1/Tlr3/Irf7/Ptpn22/Dhx9/Ddx3x/Tlr7/Tlr2/Cd14	12
BP	GO:0048678	response to axon injury	12/1290	74/28564	0.00011224	0.00122238	0.000781124	Folr1/Lamb2/Mag/Jun/Klf4/Scarf1/Mapk8ip3/Ptprs/Flna/Neo1/Tyrobp/Trem2	12
BP	GO:0071677	positive regulation of mononuclear cell migration	12/1290	74/28564	0.00011224	0.00122238	0.000781124	Ccr2/Aif1/Dock8/Abl2/Ccl5/Gas6/Spi1/App/Serpine1/Itga4/Cx3cr1/Lgals3	12
BP	GO:0007520	myoblast fusion	10/1290	53/28564	0.000112754	0.00122238	0.000781124	Il4ra/Tanc1/Dock1/Gdf15/Ehd2/Flot1/Dock2/Ehd1/Cd81/Neo1	10
BP	GO:0031103	axon regeneration	10/1290	53/28564	0.000112754	0.00122238	0.000781124	Folr1/Lamb2/Mag/Jun/Klf4/Scarf1/Mapk8ip3/Ptprs/Flna/Neo1	10
BP	GO:1902895	positive regulation of miRNA transcription	10/1290	53/28564	0.000112754	0.00122238	0.000781124	Tert/Tgfbr1/Jun/Pdgfb/Klf4/Egr1/Stat3/Fosl1/Spi1/Fos	10
BP	GO:0034154	toll-like receptor 7 signaling pathway	5/1290	12/28564	0.000113128	0.00122238	0.000781124	Slc15a4/Ptpn22/Ddx3x/Unc93b1/Tlr7	5
BP	GO:0036005	response to macrophage colony-stimulating factor	5/1290	12/28564	0.000113128	0.00122238	0.000781124	Fer/Tlr4/Csf1r/Tlr2/Trem2	5
BP	GO:0036006	cellular response to macrophage colony-stimulating factor stimulus	5/1290	12/28564	0.000113128	0.00122238	0.000781124	Fer/Tlr4/Csf1r/Tlr2/Trem2	5
BP	GO:0046718	viral entry into host cell	14/1290	97/28564	0.000114932	0.001239531	0.000792084	Trim34a/Trim34b/Trim21/Cav2/Trim12c/Siglec1/Nrp1/Itgav/Trim30a/Cd209c/Vamp8/Gas6/Ifitm6/Axl	14
BP	GO:0007178	transmembrane receptor protein serine/threonine kinase signaling pathway	36/1290	409/28564	0.00011626	0.001250074	0.000798821	Folr1/Ppm1l/Arid4a/Cd109/Ltbp4/Runx2/Jade2/Spry2/Cav2/Pakap/Tgfbr1/Src/Jun/Zyx/Fam89b/Afp/Tgif2/Hfe/Itgb5/Gdf15/Zfyve9/Ext1/Kcp/Egr1/Sap30/Spred3/Rbpms/Stat3/Cited2/Sptbn1/Rbpj/Spi1/Neo1/Vim/Sorl1/Fos	36
BP	GO:0006221	pyrimidine nucleotide biosynthetic process	7/1290	26/28564	0.000116347	0.001250074	0.000798821	Upp1/Nme3/Cda/Cmpk2/Nme4/Shmt1/Tyms	7
BP	GO:0032946	positive regulation of mononuclear cell proliferation	19/1290	160/28564	0.000116986	0.00125458	0.0008017	Itgal/Ccr2/Il1b/Aif1/Tlr4/Igf1/St6gal1/Cd80/Ptpn22/Bst1/Csf1r/Tfrc/Cd209c/Ccl5/Bcl2l1/Tnfsf9/Slc39a10/Cd81/Anxa1	19
BP	GO:0042129	regulation of T cell proliferation	22/1290	201/28564	0.000119819	0.00128256	0.00081958	Itgal/Ccr2/Zc3h12d/Il1b/Glmn/Ceacam1/Aif1/Ripk3/Igf1/Tnfrsf1b/Cd80/Ptpn22/Tfrc/Cd209c/Ccl5/Tnfsf9/Cd81/Tnfrsf9/Pla2g5/Anxa1/Lgals3/Gpnmb	22
BP	GO:0032729	positive regulation of type II interferon production	13/1290	86/28564	0.000123767	0.001322346	0.000845004	Ccr2/Il1b/Pde4b/Bcl3/Tlr4/Ticam2/Tlr3/Ptpn22/Abl2/Tnfsf9/Tlr7/App/Cd14	13
BP	GO:0009913	epidermal cell differentiation	25/1290	244/28564	0.000124456	0.001327225	0.000848122	Etv4/Exph5/Jag2/Whrn/Nfkbiz/Jag1/Pax6/Cd109/Klf7/Mafb/Gli1/Klf4/Mycn/Myo6/Fosl2/Spink5/Srsf6/Ptgs1/Lamc1/Epha2/St14/Rbpj/Cstdc4/Ptgs2/Anxa1	25
BP	GO:0043457	regulation of cellular respiration	11/1290	64/28564	0.000125506	0.001329459	0.00084955	Pink1/Cox7a1/Trpv4/Slc25a33/Noa1/Abcd1/Cisd1/Nupr1/Il10rb/Bnip3/Uqcc2	11
BP	GO:0048260	positive regulation of receptor-mediated endocytosis	11/1290	64/28564	0.000125506	0.001329459	0.00084955	Hip1r/Ahi1/Hfe/Plk2/Pld2/Ptpn5/Ppt1/App/Serpine1/Anxa2/C3	11
BP	GO:0050873	brown fat cell differentiation	11/1290	64/28564	0.000125506	0.001329459	0.00084955	Cebpa/Slc2a4/Zfp516/Trpv4/Fabp3/Selenbp1/Bnip3/Ero1a/Ptgs2/Rgs2/Fabp4	11
BP	GO:0010721	negative regulation of cell development	30/1290	318/28564	0.000125596	0.001329459	0.00084955	Hlx/Snai2/Cebpa/Il4ra/Sema4g/Mag/Pira1/Tert/Il1b/Pax6/Mafb/Pira12/Ceacam1/Fgf13/Ubash3b/Nr1d1/Mycn/Rapgef2/Ctdsp1/Igf1/Nrp1/Pirb/Gpr137b/Ptprs/Atf5/Tmem176a/Sorl1/Tmem176b/Anxa1/Trem2	30
BP	GO:0033673	negative regulation of kinase activity	24/1290	230/28564	0.000127236	0.001344332	0.000859053	Prkar2b/Irak3/Il1b/Hexim2/Spry2/Ceacam1/Ubash3b/Dusp1/Prkca/Gadd45b/Adarb1/Dnajc3/Hhex/Cep43/Ptpn5/Ptpn22/Gstp1/Ddr2/Psen2/Ptpro/Cd300a/Sorl1/Rgs2/Fabp4	24
BP	GO:0050818	regulation of coagulation	12/1290	75/28564	0.000128191	0.001351921	0.000863903	Plat/Tfpi/Ceacam1/Ubash3b/Pdgfb/Nfe2l2/Psen2/Cd36/Serpine1/Anxa2/Procr/Anxa5	12
BP	GO:1901222	regulation of NIK/NF-kappaB signaling	14/1290	98/28564	0.000128591	0.001352232	0.000864102	Il1b/Uaca/Birc2/Tlr4/Nmi/Tlr3/Ptpn22/Ddx3x/Spi1/Tlr7/Tlr2/App/Cd14/Trem2	14
BP	GO:0043405	regulation of MAP kinase activity	22/1290	202/28564	0.000128839	0.001352232	0.000864102	Irak3/Il1b/Flt1/Spry2/Ceacam1/Src/Tnfrsf11a/Dusp1/Map2k6/Pdgfb/P2rx7/Tlr4/Fgd4/Pik3cg/Mapk8ip3/Ptpn5/Ptpn22/Gstp1/Cd300a/App/Sorl1/Rgs2	22
BP	GO:0001503	ossification	37/1290	427/28564	0.000129359	0.001352232	0.000864102	Egr2/Snai2/Cebpa/Trpm4/Mmp9/Jag1/Mapk11/Runx2/Phospho1/Thbs3/Gli1/Tnfrsf11a/Adamts7/Map2k6/P2rx7/Rxra/Ext1/Igf1/Thra/Nab2/Ranbp3l/Dhrs3/Ank/Nfatc1/Clec5a/Csf1r/Ddr2/Alox5/Epha2/Ifi204/Rbpj/S1pr1/Fgr/Srgn/Ptgs2/H3f3a/Fam20c	37
BP	GO:0071214	cellular response to abiotic stimulus	32/1290	349/28564	0.000129404	0.001352232	0.000864102	Snai2/Slc2a4/Mmp9/Bmf/Mapk11/Trpv4/Trpm1/Hvcn1/Bbc3/Trp53inp1/Nlrp1b/Ercc1/Rhob/Rcsd1/Myo6/Ccnd2/Egr1/Usp28/Polk/Ifi211/Tifab/Rab11b/Palm/Ddx3x/Bcl2l1/Ifi204/Ifi203/Mndal/Ptgs2/Crip1/Akr1b3/Serpinb6b	32
BP	GO:0104004	cellular response to environmental stimulus	32/1290	349/28564	0.000129404	0.001352232	0.000864102	Snai2/Slc2a4/Mmp9/Bmf/Mapk11/Trpv4/Trpm1/Hvcn1/Bbc3/Trp53inp1/Nlrp1b/Ercc1/Rhob/Rcsd1/Myo6/Ccnd2/Egr1/Usp28/Polk/Ifi211/Tifab/Rab11b/Palm/Ddx3x/Bcl2l1/Ifi204/Ifi203/Mndal/Ptgs2/Crip1/Akr1b3/Serpinb6b	32
BP	GO:0010001	glial cell differentiation	27/1290	274/28564	0.000131288	0.001369418	0.000875084	Egr2/Lif/Lamb2/B4galt6/Mag/Il1b/Pax6/Metrn/Pdgfb/Slc45a3/Nr1d1/Mycn/Tlr4/Igf1/Tnfrsf1b/Nab2/Naglu/Ifngr1/Stat3/Abl2/Csf1r/Atf5/Mxra8/Vim/Tlr2/App/Trem2	27
BP	GO:0010675	regulation of cellular carbohydrate metabolic process	20/1290	175/28564	0.000133318	0.001388066	0.000887	Erfe/Adora2b/Pdk2/Rorc/Pgp/Acacb/Src/Sorbs1/Ptafr/Zfp692/Slc45a3/Gpt2/Gpt/Igf1/Ddit4/Stat3/Nupr1/P2ry6/Igfbp4/Ier3	20
BP	GO:0060142	regulation of syncytium formation by plasma membrane fusion	8/1290	35/28564	0.000133855	0.001391114	0.000888948	Il4ra/Gdf15/Ehd2/Flot1/Ehd1/Camk1/Tyrobp/Trem2	8
BP	GO:0010959	regulation of metal ion transport	39/1290	460/28564	0.00013623	0.001413228	0.000903079	Rnf207/Cacna1b/Cacna1d/Gem/Cacnb3/Pde4b/Cracr2b/Fgf13/Snta1/Ubash3b/Pdgfb/Hfe/P2rx7/Hap1/Ank2/Fgf11/Tspan13/Pik3cg/Per1/Lcn2/Usp2/Igf1/Cacna1a/Stac2/Ptpn22/Zfas1/Nkain1/Dmpk/Ccl5/S100a1/P2ry6/Psen2/Flna/Kcnj2/Serpine1/Ptgs2/Cyba/Trem2/Lgals3	39
BP	GO:0050714	positive regulation of protein secretion	21/1290	189/28564	0.000136995	0.001418593	0.000906508	Exph5/Trpm4/Hcar2/Trpm2/Cacna1d/Gipr/Nr0b2/Myom1/Rab34/P2rx7/Frmd4a/Tlr4/Glul/Pfkm/Igf1/Wls/Dynll1/Golph3l/Vamp8/Tlr2/Trem2	21
BP	GO:0002456	T cell mediated immunity	19/1290	162/28564	0.000138022	0.001426642	0.000911651	Ccr2/Trpm4/Nfkbiz/Jag1/Il1b/Il7r/Il18rap/Hfe/P2rx7/Rftn1/Ripk3/Lyst/Tnfrsf1b/Kdm5d/Raet1d/H2-T24/Unc93b1/Cd81/Slfn2	19
BP	GO:0070252	actin-mediated cell contraction	14/1290	99/28564	0.000143633	0.001481956	0.000946998	Rnf207/Trpm4/Pdpn/Cacna1d/Pde4b/Myh7b/Ccdc88c/Fgf13/Snta1/Ank2/Uty/Flna/Kcnj2/Tpm1	14
BP	GO:0030111	regulation of Wnt signaling pathway	30/1290	321/28564	0.00014826	0.00152445	0.000974153	Folr1/Snai2/Trpm4/Alpk2/Znrf3/Cmah/Tert/Shisa3/Ccdc88c/Src/Gli1/Nxn/Tsku/Mllt3/Caprin2/Tle3/Dixdc1/Tle6/Egr1/Hhex/Thra/Wls/Ddx3x/Abl2/Rbpj/Csnk1g1/Ptpro/Atp6v0c/Tlr2/App	30
BP	GO:0030098	lymphocyte differentiation	40/1290	478/28564	0.000148285	0.00152445	0.000974153	H2-Oa/Hlx/Ccr2/Il11ra1/Jag2/Rorc/Il4ra/Ntrk1/Dnajb9/Nfkbiz/Itpkb/Polm/Il1b/Runx2/Il6ra/Mafb/Bcl3/Il7r/Zfp609/Pou2f2/Ripk3/Egr1/Hhex/Zfp36l2/Dock2/Ptpn22/Stat3/Nfatc1/Abl2/Nfam1/Clec4e/Tnfsf9/Rbpj/Gas6/Spi1/Clec4d/Tnfrsf9/Anxa1/Fcer1g/Axl	40
BP	GO:0032727	positive regulation of interferon-alpha production	7/1290	27/28564	0.000150971	0.001549287	0.000990024	Tlr4/Tlr3/Irf7/Ptpn22/Dhx9/Ddx3x/Tlr7	7
BP	GO:0032874	positive regulation of stress-activated MAPK cascade	17/1290	137/28564	0.000153519	0.001572607	0.001004926	Ccr2/Trpv4/Il1b/Gadd45b/Ripk1/Tlr4/Dixdc1/Fgd4/Eda2r/Traf4/Mapk8ip3/Tlr3/Traf1/Spi1/App/Fcgr2b/Xdh	17
BP	GO:0010935	regulation of macrophage cytokine production	9/1290	45/28564	0.000154673	0.001577238	0.001007884	Irak3/P2rx7/Tlr4/Tlr3/Cd36/Tlr7/Tlr2/Acp5/Axl	9
BP	GO:0042554	superoxide anion generation	9/1290	45/28564	0.000154673	0.001577238	0.001007884	Hvcn1/Gstp1/Ncf1/Ncf4/App/Cyba/Tyrobp/Acp5/Cybb	9
BP	GO:0032868	response to insulin	26/1290	262/28564	0.000154799	0.001577238	0.001007884	Egr2/Erfe/Gkap1/Pdk2/Slc2a4/Fer/Trpv4/Il1b/Rab13/Cav2/Ceacam1/Vgf/Src/Sorbs1/Cpeb1/Prkca/Slc25a33/Lpin3/Egr1/Rhoq/Slc39a14/Pid1/Socs3/Sorl1/Ctsd/Lpl	26
BP	GO:0005976	polysaccharide metabolic process	15/1290	112/28564	0.000157239	0.00159641	0.001020136	Ndst1/Phkg1/B3gnt3/Epm2a/Sorbs1/Pdgfb/Nr1d1/Stk40/Pfkm/Ext1/Igf1/Gbe1/Aoah/Gys1/Gyg	15
BP	GO:0070227	lymphocyte apoptotic process	15/1290	112/28564	0.000157239	0.00159641	0.001020136	Rorc/Nfkbiz/Bbc3/Bcl3/Il7r/Siglec1/Bcl2l11/P2rx7/Ripk1/Efna1/Ripk3/Dock8/Ccl5/Slc39a10/Lgals3	15
BP	GO:0061448	connective tissue development	29/1290	307/28564	0.000157886	0.001600138	0.001022518	Creb5/Snai2/Trpm4/Rorc/Zfp516/Trpv4/Klf7/Runx2/Il6ra/Rasal2/Thbs3/Tgfbr1/Bbs4/Adamts7/Prkca/Pdgfb/Mycn/Ext1/Egr1/Igf1/Thra/Anxa6/Slc39a14/C3ar1/Por/Cfh/Spi1/Sorl1/Ctsk	29
BP	GO:0000041	transition metal ion transport	14/1290	100/28564	0.000160172	0.001617567	0.001033656	Rep15/Trpm2/Slc22a17/Lmtk2/Slc30a4/Hfe/Steap3/Lcn2/Fth1/Rab11b/Slc39a14/Tfrc/Slc39a10/Cp	14
BP	GO:0044264	cellular polysaccharide metabolic process	14/1290	100/28564	0.000160172	0.001617567	0.001033656	Ndst1/Phkg1/B3gnt3/Epm2a/Sorbs1/Nr1d1/Stk40/Pfkm/Ext1/Igf1/Gbe1/Aoah/Gys1/Gyg	14
BP	GO:0019884	antigen processing and presentation of exogenous antigen	8/1290	36/28564	0.00016533	0.001666718	0.001065064	H2-Oa/Ctse/H2-Ob/Unc93b1/Fcgr2b/Ctss/Fcgr3/Fcer1g	8
BP	GO:0034764	positive regulation of transmembrane transport	27/1290	278/28564	0.000166729	0.001674161	0.00106982	Erfe/Ccr2/Rnf207/Cacna1d/Cacnb3/Pink1/Tert/Repin1/Sorbs1/Ptafr/P2rx7/Hap1/Ank2/Lcn2/Igf1/Rhoq/Stac2/Nfe2l2/Alox5/S100a1/P2ry6/Ak1/Flna/Kcnj2/C3/Ctss/Trem2	27
BP	GO:0045071	negative regulation of viral genome replication	11/1290	66/28564	0.000166947	0.001674161	0.00106982	Isg20/Plscr1/Oas2/Ifi211/Oasl2/Ccl5/Ifi204/Ifi203/Mndal/Zfp809/Ifitm6	11
BP	GO:0051703	biological process involved in intraspecies interaction between organisms	11/1290	66/28564	0.000166947	0.001674161	0.00106982	Atxn1/Septin5/Gnb1l/Il1b/Ptchd1/Bbs4/Gng8/Dlg4/Ext1/Trem2/Cx3cr1	11
BP	GO:0071902	positive regulation of protein serine/threonine kinase activity	22/1290	206/28564	0.000171225	0.001714048	0.001095309	Parp16/Il1b/Flt1/Ceacam1/Src/Tnfrsf11a/Map2k6/Pdgfb/P2rx7/Rapgef2/Tlr4/Fgd4/Pik3cg/Ccnd2/Igf1/Mapk8ip3/Irgm1/Camk1/Ddx3x/Csf1r/Psrc1/App	22
BP	GO:0010038	response to metal ion	29/1290	309/28564	0.000176467	0.001763439	0.001126871	Haao/Rasgrp2/Cebpa/Trpm2/Mmp9/Syt11/Gipr/Itpkb/Impa2/Hvcn1/Slc30a4/Jun/Hfe/P2rx7/Dlg4/Plscr1/Sord/Nfe2l2/Tfrc/Bnip3/Mt2/App/Apobec1/Anxa5/Xdh/Fos/Cp/Crip1/Fabp4	29
BP	GO:0019370	leukotriene biosynthetic process	5/1290	13/28564	0.000176993	0.00176561	0.001128258	Ltc4s/Alox5/Mgst2/Mgst3/Pla2g5	5
BP	GO:0044409	entry into host	14/1290	101/28564	0.000178331	0.001775849	0.001134801	Trim34a/Trim34b/Trim21/Cav2/Trim12c/Siglec1/Nrp1/Itgav/Trim30a/Cd209c/Vamp8/Gas6/Ifitm6/Axl	14
BP	GO:0046328	regulation of JNK cascade	18/1290	152/28564	0.000181174	0.001793933	0.001146357	Trpv4/Il1b/Gadd45b/Ripk1/Tlr4/Dixdc1/Fgd4/Per1/Eda2r/Traf4/Mapk8ip3/Tlr3/Traf1/Ptpn22/Gstp1/App/Fcgr2b/Sirpa	18
BP	GO:0002688	regulation of leukocyte chemotaxis	16/1290	126/28564	0.00018124	0.001793933	0.001146357	Ccr2/Trpv4/Il1b/Aif1/Dusp1/C3ar1/Bst1/Csf1r/Ccl5/Mst1/Gas6/Spi1/Mpp1/App/Serpine1/Cx3cr1	16
BP	GO:0048145	regulation of fibroblast proliferation	16/1290	126/28564	0.00018124	0.001793933	0.001146357	Lif/Mmp9/Trp53inp1/Jun/Pdgfb/Fth1/Igf1/Fosl2/Nupr1/Dhx9/Gstp1/Ddr2/Gas6/Cd300a/Serpine1/Anxa2	16
BP	GO:0019722	calcium-mediated signaling	20/1290	179/28564	0.000181402	0.001793933	0.001146357	Adgrl1/L1cam/Itgal/Pdk2/Myoz1/Trpm4/Trpm2/Cacna1d/Adora3/Sla2/Myh7b/Egln1/Ank2/Igf1/Irgm1/Nfatc1/Bst1/Dmpk/App/Trem2	20
BP	GO:0070304	positive regulation of stress-activated protein kinase signaling cascade	17/1290	139/28564	0.000183322	0.001809793	0.001156492	Ccr2/Trpv4/Il1b/Gadd45b/Ripk1/Tlr4/Dixdc1/Fgd4/Eda2r/Traf4/Mapk8ip3/Tlr3/Traf1/Spi1/App/Fcgr2b/Xdh	17
BP	GO:0019932	second-messenger-mediated signaling	28/1290	295/28564	0.000187638	0.001849201	0.001181674	Adora2b/Adgrl1/L1cam/Itgal/Pdk2/Myoz1/Trpm4/Trpm2/Cacna1d/Adora3/Npr1/Gipr/Inpp5a/Sla2/Myh7b/Egln1/Rapgef2/Ank2/Igf1/Irgm1/Nos2/Nfatc1/Bst1/Dmpk/Cd36/Mt2/App/Trem2	28
BP	GO:0072010	glomerular epithelium development	6/1290	20/28564	0.000188167	0.001851224	0.001182967	Lamb2/Jag1/Pdgfb/Ext1/Basp1/Ptpro	6
BP	GO:0002534	cytokine production involved in inflammatory response	11/1290	67/28564	0.000191683	0.001879351	0.001200941	Abcd2/Tlr4/Per1/Ticam2/Abcd1/Clec7a/Nos2/Stat3/Alox5/Trem2/Sirpa	11
BP	GO:0015909	long-chain fatty acid transport	11/1290	67/28564	0.000191683	0.001879351	0.001200941	Fabp3/Abcd2/Mfsd2a/Abcd1/Pla2g12a/Abcd4/Cd36/Pla2g5/Anxa1/Fabp4/Plin2	11
BP	GO:0050921	positive regulation of chemotaxis	18/1290	153/28564	0.000196816	0.001926375	0.00123099	Snai2/Ccr2/Trpv4/Il1b/Aif1/Prkca/Pdgfb/Nrp1/C3ar1/Csf1r/Ccl5/Gas6/S1pr1/Spi1/App/Serpine1/Trem2/Cx3cr1	18
BP	GO:0006914	autophagy	40/1290	485/28564	0.00020068	0.001957483	0.001250869	Tmem74/Rab43/Trim34a/Trim34b/Syt11/Bmf/Tfeb/Gpsm1/Pink1/Nrbp2/Trim21/Tmem150b/Bcas3/Yod1/Tecpr1/Trim12c/Trp53inp1/Epm2a/Bcl2l11/Snx7/Sec16b/Hap1/Plk2/Cisd1/Naglu/Irgm1/Ptpn22/Stat3/Nupr1/Gpr137b/Dapk1/Atg13/Trim30a/Vamp8/Dap/Bnip3/Dram1/Tlr2/Ctsd/Trem2	40
BP	GO:0061919	process utilizing autophagic mechanism	40/1290	485/28564	0.00020068	0.001957483	0.001250869	Tmem74/Rab43/Trim34a/Trim34b/Syt11/Bmf/Tfeb/Gpsm1/Pink1/Nrbp2/Trim21/Tmem150b/Bcas3/Yod1/Tecpr1/Trim12c/Trp53inp1/Epm2a/Bcl2l11/Snx7/Sec16b/Hap1/Plk2/Cisd1/Naglu/Irgm1/Ptpn22/Stat3/Nupr1/Gpr137b/Dapk1/Atg13/Trim30a/Vamp8/Dap/Bnip3/Dram1/Tlr2/Ctsd/Trem2	40
BP	GO:0010573	vascular endothelial growth factor production	8/1290	37/28564	0.000202648	0.001963282	0.001254574	Adora2b/Ccr2/Il1b/Flt1/Il6ra/C3ar1/Ptgs2/C3	8
BP	GO:0014912	negative regulation of smooth muscle cell migration	8/1290	37/28564	0.000202648	0.001963282	0.001254574	Aif1/Pdgfb/Abhd2/Nfe2l2/Gstp1/Egfl7/Serpine1/Tpm1	8
BP	GO:0043302	positive regulation of leukocyte degranulation	8/1290	37/28564	0.000202648	0.001963282	0.001254574	Adora2b/Il4ra/Adora3/Ptafr/Pld2/Vamp8/Fgr/Fcer1g	8
BP	GO:0048710	regulation of astrocyte differentiation	8/1290	37/28564	0.000202648	0.001963282	0.001254574	Lif/Mag/Il1b/Nr1d1/Mycn/Csf1r/Atf5/Trem2	8
BP	GO:0071496	cellular response to external stimulus	30/1290	327/28564	0.000204848	0.001981234	0.001266046	Folr1/Adora2b/Snai2/Pdk2/Mmp9/Bmf/Tfeb/Nr4a2/Jun/P2rx7/Glul/Rxra/Mfsd2a/Ifi211/Nfe2l2/Fosl1/Tfrc/Ifi204/Gas6/Dap/Asns/Ifi203/Mndal/Atf3/Fes/Lpl/Fos/Plin2/Itga4/Axl	30
BP	GO:0060491	regulation of cell projection assembly	22/1290	209/28564	0.000210665	0.002034055	0.0012998	Trpm2/Fer/Fscn1/Ppp1r35/Bcas3/Tgfbr1/Src/Bbs4/Syne1/Dync2li1/Dzip1/P2rx7/Avil/Hap1/Rhoq/Nrp1/Eps8l2/Palm/Dynll1/Odf2/Epha2/Septin9	22
BP	GO:0071347	cellular response to interleukin-1	12/1290	79/28564	0.000212912	0.002052285	0.001311449	Irak3/Mapk11/Il1b/Ccl6/Adamts7/Nr1d1/Egr1/Ccl5/Saa3/Serpine1/Ccl22/Sirpa	12
BP	GO:0045981	positive regulation of nucleotide metabolic process	9/1290	47/28564	0.000219321	0.002104694	0.001344939	Adora2b/P2rx7/Igf1/Nos2/Stat3/Bcl2l1/Pid1/App/Trem2	9
BP	GO:1900544	positive regulation of purine nucleotide metabolic process	9/1290	47/28564	0.000219321	0.002104694	0.001344939	Adora2b/P2rx7/Igf1/Nos2/Stat3/Bcl2l1/Pid1/App/Trem2	9
BP	GO:0097006	regulation of plasma lipoprotein particle levels	11/1290	68/28564	0.000219454	0.002104694	0.001344939	Apoc2/Mfsd2a/Ehd1/Cnpy2/Msr1/Cd36/Anxa2/Lpl/Pltp/Pla2g5/Trem2	11
BP	GO:0032418	lysosome localization	13/1290	91/28564	0.000221395	0.002116214	0.001352301	Adora2b/Il4ra/Fer/Adora3/Tfeb/Unc13d/Rab34/Pld2/Vamp8/Cd300a/Fgr/Fes/Fcer1g	13
BP	GO:1990849	vacuolar localization	13/1290	91/28564	0.000221395	0.002116214	0.001352301	Adora2b/Il4ra/Fer/Adora3/Tfeb/Unc13d/Rab34/Pld2/Vamp8/Cd300a/Fgr/Fes/Fcer1g	13
BP	GO:0006937	regulation of muscle contraction	19/1290	168/28564	0.000222393	0.002118664	0.001353866	Adora2b/Rnf207/Trpm4/Trpv4/Nr4a1/Pde4b/Myh7b/Flt1/Fgf13/Ptafr/Prkca/Ank2/Anxa6/Ptgs1/Dmpk/Ncf1/Kcnj2/Ptgs2/Rgs2	19
BP	GO:0030856	regulation of epithelial cell differentiation	19/1290	168/28564	0.000222393	0.002118664	0.001353866	Etv4/Lif/Mmp9/Jag1/Il1b/Pax6/Cd109/Klf7/Apold1/Spry2/Ceacam1/Tgfbr1/Ahi1/Mycn/Spred3/Srsf6/Csf1r/Serpine1/Xdh	19
BP	GO:1904659	glucose transmembrane transport	15/1290	116/28564	0.000233138	0.002217328	0.001416915	Erfe/Slc2a4/Tert/Il1b/Repin1/Sorbs1/Ahi1/Prkca/Igf1/Rhoq/Pea15a/Nfe2l2/Pid1/Ak1/C3	15
BP	GO:0034655	nucleobase-containing compound catabolic process	35/1290	408/28564	0.000234939	0.002230751	0.001425492	Entpd1/Nanos1/Lsm1/Zc3h12d/Pop1/Upp1/Nmnat1/Slfn9/Isg20/Cda/Fastkd1/Smpdl3a/Ampd3/Dnph1/Oas2/Tnfrsf1b/Slfn8/Abcd1/Pcbp4/Ikbke/Ago2/Zfp36l2/Hspa1b/Rbm38/Dhx9/Igf2bp3/Nudt3/Zpr1/Gtpbp2/Gda/Ncf1/Vim/Apobec1/Xdh/Slfn2	35
BP	GO:0051348	negative regulation of transferase activity	26/1290	269/28564	0.000235472	0.002232106	0.001426358	Prkar2b/Irak3/Il1b/Hexim2/Spry2/Ceacam1/Src/Ubash3b/Dusp1/Prkca/Pif1/Gadd45b/Adarb1/Dnajc3/Hhex/Cep43/Ptpn5/Ptpn22/Gstp1/Ddr2/Psen2/Ptpro/Cd300a/Sorl1/Rgs2/Fabp4	26
BP	GO:0002292	T cell differentiation involved in immune response	12/1290	80/28564	0.000240328	0.00227436	0.001453359	Hlx/Ccr2/Rorc/Il4ra/Nfkbiz/Il6ra/Bcl3/Stat3/Clec4e/Clec4d/Anxa1/Fcer1g	12
BP	GO:0046330	positive regulation of JNK cascade	14/1290	104/28564	0.00024385	0.002303881	0.001472223	Trpv4/Il1b/Gadd45b/Ripk1/Tlr4/Dixdc1/Fgd4/Eda2r/Traf4/Mapk8ip3/Tlr3/Traf1/App/Fcgr2b	14
BP	GO:0031670	cellular response to nutrient	7/1290	29/28564	0.000245165	0.002308673	0.001475286	Folr1/Snai2/Pdk2/Rxra/Gas6/Fes/Lpl	7
BP	GO:0072528	pyrimidine-containing compound biosynthetic process	7/1290	29/28564	0.000245165	0.002308673	0.001475286	Upp1/Nme3/Cda/Cmpk2/Nme4/Shmt1/Tyms	7
BP	GO:0044342	type B pancreatic cell proliferation	8/1290	38/28564	0.000246605	0.002314603	0.001479075	Nr4a1/Serpinb1b/Nr1d1/Serpinb1c/Igf1/Nupr1/Serpinb1a/Igfbp4	8
BP	GO:1903715	regulation of aerobic respiration	8/1290	38/28564	0.000246605	0.002314603	0.001479075	Pink1/Cox7a1/Trpv4/Slc25a33/Abcd1/Nupr1/Bnip3/Uqcc2	8
BP	GO:0010508	positive regulation of autophagy	18/1290	156/28564	0.000251043	0.002352397	0.001503226	Trim34a/Trim34b/Tfeb/Gpsm1/Pink1/Trim21/Trim12c/Trp53inp1/Epm2a/Bcl2l11/Snx7/Plk2/Irgm1/Dapk1/Atg13/Trim30a/Bnip3/Tlr2	18
BP	GO:0009219	pyrimidine deoxyribonucleotide metabolic process	6/1290	21/28564	0.000253402	0.002359028	0.001507463	Upp1/Nme3/Cda/Cmpk2/Shmt1/Tyms	6
BP	GO:0060221	retinal rod cell differentiation	6/1290	21/28564	0.000253402	0.002359028	0.001507463	Trpm1/Bbs4/Ahi1/Naglu/Stat3/Cfh	6
BP	GO:0090594	inflammatory response to wounding	6/1290	21/28564	0.000253402	0.002359028	0.001507463	Ccr2/Nfkbiz/Tlr4/Clec10a/Alox5/Cfh	6
BP	GO:1905153	regulation of membrane invagination	6/1290	21/28564	0.000253402	0.002359028	0.001507463	Syt11/Siglece/Cd36/Cd300a/C3/Trem2	6
BP	GO:0008645	hexose transmembrane transport	15/1290	117/28564	0.000256439	0.002379551	0.001520578	Erfe/Slc2a4/Tert/Il1b/Repin1/Sorbs1/Ahi1/Prkca/Igf1/Rhoq/Pea15a/Nfe2l2/Pid1/Ak1/C3	15
BP	GO:0120034	positive regulation of plasma membrane bounded cell projection assembly	15/1290	117/28564	0.000256439	0.002379551	0.001520578	Fscn1/Ppp1r35/Bcas3/Tgfbr1/Bbs4/Dzip1/P2rx7/Avil/Hap1/Rhoq/Nrp1/Eps8l2/Palm/Dynll1/Septin9	15
BP	GO:0002698	negative regulation of immune effector process	17/1290	143/28564	0.000258366	0.002385817	0.001524582	Hlx/Ccr2/Il4ra/Irak3/Fer/Ceacam1/Il7r/Hfe/Spink5/Spi1/Cd300a/Fcgr2b/Acp5/Anxa1/Axl/Cx3cr1/Lgals3	17
BP	GO:0002702	positive regulation of production of molecular mediator of immune response	17/1290	143/28564	0.000258366	0.002385817	0.001524582	Il4ra/Dnajb9/Shld1/Il1b/P2rx7/Tlr4/Ticam2/Tlr3/Tnfsf13/Ptpn22/Lacc1/Tfrc/Cd36/Cd81/Tlr7/Tlr2/Fcer1g	17
BP	GO:0006639	acylglycerol metabolic process	17/1290	143/28564	0.000258366	0.002385817	0.001524582	Faah/Dgke/Apoc2/Nr1h3/Cpt1a/Abhd16a/Avil/Lpin3/Pik3cg/Abhd2/Mfsd2a/Abhd6/Abhd12/Apobec1/Sorl1/Lpl/C3	17
BP	GO:0045923	positive regulation of fatty acid metabolic process	9/1290	48/28564	0.000259221	0.002389851	0.00152716	Apoc2/Il1b/Nr1h3/Slc45a3/Cpt1a/Abcd2/Abcd1/Ptgs2/Anxa1	9
BP	GO:0019318	hexose metabolic process	25/1290	256/28564	0.000262751	0.002418492	0.001545462	Erfe/Adora2b/Pdk2/Rorc/Pgp/Acacb/Src/Sorbs1/Man1c1/Zfp692/Slc45a3/Cpt1a/Fuom/Gpt2/Gpt/Chst1/Pfkm/Igf1/Pmm1/Sord/Slc39a14/Igfbp4/Cbr2/Atf3/Akr1b3	25
BP	GO:0001660	fever generation	5/1290	14/28564	0.000265092	0.002420551	0.001546777	Ptges/Il1b/Tnfrsf11a/Ccl5/Ptgs2	5
BP	GO:0002756	MyD88-independent toll-like receptor signaling pathway	5/1290	14/28564	0.000265092	0.002420551	0.001546777	Tlr4/Ticam2/Tlr3/Irf7/Tnip3	5
BP	GO:0009130	pyrimidine nucleoside monophosphate biosynthetic process	5/1290	14/28564	0.000265092	0.002420551	0.001546777	Upp1/Nme3/Cda/Shmt1/Tyms	5
BP	GO:0046548	retinal rod cell development	5/1290	14/28564	0.000265092	0.002420551	0.001546777	Trpm1/Bbs4/Ahi1/Naglu/Cfh	5
BP	GO:2001279	regulation of unsaturated fatty acid biosynthetic process	5/1290	14/28564	0.000265092	0.002420551	0.001546777	Il1b/Abcd2/Abcd1/Ptgs2/Anxa1	5
BP	GO:0034765	regulation of monoatomic ion transmembrane transport	40/1290	492/28564	0.000269169	0.002453862	0.001568064	Tmem74/Ccr2/Rnf207/Cacna1b/Cacna1d/Gem/Mmp9/Cacnb3/Clcn2/Pink1/Pde4b/Hvcn1/Fgf13/Snta1/Ubash3b/Ptafr/Prkca/P2rx7/Ripk1/Hap1/Ank2/Fgf11/Tspan13/Pik3cg/Lcn2/Cacna1a/Stac2/Ptpn22/Zfas1/Alox5/S100a1/P2ry6/Psen2/Flna/Kcnj2/App/Cyba/Ctss/Trem2/Cybb	40
BP	GO:0002064	epithelial cell development	24/1290	242/28564	0.00027492	0.002494352	0.001593938	Exph5/Cebpa/Lamb2/Ntrk1/Jag1/Tfcp2l1/Il1b/Pax6/Arid4a/Rab13/Fat1/Ccdc88c/Src/Slc9a4/Pdgfb/Rilpl1/Rapgef2/Fosl2/Ptprs/Epha2/St14/Flna/Vim/Akr1b3	24
BP	GO:0016054	organic acid catabolic process	24/1290	242/28564	0.00027492	0.002494352	0.001593938	Faah/Hal/Abhd1/Acacb/Kmo/Hdc/Fah/Bckdha/Npl/Cpt1a/Abcd2/Lpin3/Shmt1/Abhd2/Mfsd2a/Abcd1/Sord/Nos2/Abcd4/Renbp/Dpep2/Hexb/Qprt/Nagk	24
BP	GO:0046395	carboxylic acid catabolic process	24/1290	242/28564	0.00027492	0.002494352	0.001593938	Faah/Hal/Abhd1/Acacb/Kmo/Hdc/Fah/Bckdha/Npl/Cpt1a/Abcd2/Lpin3/Shmt1/Abhd2/Mfsd2a/Abcd1/Sord/Nos2/Abcd4/Renbp/Dpep2/Hexb/Qprt/Nagk	24
BP	GO:0010821	regulation of mitochondrion organization	17/1290	144/28564	0.000280846	0.002540056	0.001623144	Tmem14a/Hip1r/Mmp9/Bmf/Pink1/Myo19/Bbc3/Bcl2l11/Prmt6/Igf1/Spire1/Tfrc/Bcl2l1/Bnip3/Ghitm/Ier3/Trem2	17
BP	GO:0014902	myotube differentiation	17/1290	144/28564	0.000280846	0.002540056	0.001623144	Il4ra/Cav2/Tanc1/Dock1/Gdf15/Hacd1/Igf1/Ehd2/Flot1/Dock2/Rbm38/Ehd1/Csf1r/Dmpk/Cd81/Bhlhe41/Neo1	17
BP	GO:0035458	cellular response to interferon-beta	10/1290	59/28564	0.00028428	0.002558963	0.001635226	9930111J21Rik1/Gm5431/Ifit3/Ifi47/Ifi211/Irgm1/Ifi202b/Ifi204/Ifi203/Mndal	10
BP	GO:0050832	defense response to fungus	10/1290	59/28564	0.00028428	0.002558963	0.001635226	Clec4a2/Cotl1/Clec4a3/Clec4e/Ncf1/Spi1/Clec4d/App/Pla2g5/Cx3cr1	10
BP	GO:2000630	positive regulation of miRNA metabolic process	10/1290	59/28564	0.00028428	0.002558963	0.001635226	Tert/Tgfbr1/Jun/Pdgfb/Klf4/Egr1/Stat3/Fosl1/Spi1/Fos	10
BP	GO:0060048	cardiac muscle contraction	16/1290	131/28564	0.000284743	0.002559107	0.001635318	Rnf207/Trpm4/Cacna1d/Pde4b/Myh7b/Fgf13/Snta1/Map2k6/Ank2/Uty/Zfas1/Psen2/Flna/Kcnj2/Tpm1/Rgs2	16
BP	GO:0010639	negative regulation of organelle organization	33/1290	381/28564	0.000293709	0.002635547	0.001684164	Tex14/Tmem14a/Hip1r/Lif/Pink1/Plekhh2/Svil/Tubb4a/Fgf13/Src/Bbs4/Ercc1/Pif1/Tom1l2/Avil/Igf1/Arpin/Nupr1/Sptbn1/Tfrc/Bcl2l1/Zwilch/Kank3/S1pr1/Stmn1/Bnip3/Ghitm/Gmfg/Tlr2/Tmsb4x/Tpm1/H3f3a/Ier3	33
BP	GO:0006091	generation of precursor metabolites and energy	39/1290	478/28564	0.000297283	0.002663436	0.001701986	Lyrm7/Phkg1/Pink1/Dnajc30/Cox7a1/Trpv4/Cox8a/Vgf/Epm2a/Sorbs1/Atp5d/Nr1d1/Uqcc3/Slc25a33/P2rx7/Noa1/Stk40/Immp2l/Pfkm/Igf1/Abcd1/Cisd1/Gbe1/Ddit4/Stat3/Fdx2/Nupr1/Slc37a2/Il10rb/Gys1/Alox5/Por/Slc2a6/Bnip3/Uqcc2/Idh1/App/Gyg/Ier3	39
BP	GO:0051250	negative regulation of lymphocyte activation	19/1290	172/28564	0.000301088	0.002693305	0.001721072	Hlx/Il4ra/Zc3h12d/Glmn/Ceacam1/Hfe/Tnfrsf13b/Cd80/Ptpn22/Tnfaip8l2/Cd300a/Fgr/Fcgr2b/Tyrobp/Pla2g5/Anxa1/Axl/Lgals3/Gpnmb	19
BP	GO:0008625	extrinsic apoptotic signaling pathway via death domain receptors	12/1290	82/28564	0.000304243	0.002711349	0.001732603	Tnfrsf10b/Tmc8/Pea15a/Sp100/Dapk1/Ddx3x/Bcl2l1/Psen2/Spi1/Serpine1/Atf3/Lgals3	12
BP	GO:0010543	regulation of platelet activation	9/1290	49/28564	0.00030495	0.002711349	0.001732603	Pdpn/Il6ra/Ceacam1/Ubash3b/Prkca/Pdgfb/Tlr4/Flna/Fcer1g	9
BP	GO:0042304	regulation of fatty acid biosynthetic process	9/1290	49/28564	0.00030495	0.002711349	0.001732603	Apoc2/Il1b/Nr1h3/Ceacam1/Slc45a3/Abcd2/Abcd1/Ptgs2/Anxa1	9
BP	GO:0006638	neutral lipid metabolic process	17/1290	145/28564	0.000305003	0.002711349	0.001732603	Faah/Dgke/Apoc2/Nr1h3/Cpt1a/Abhd16a/Avil/Lpin3/Pik3cg/Abhd2/Mfsd2a/Abhd6/Abhd12/Apobec1/Sorl1/Lpl/C3	17
BP	GO:1903035	negative regulation of response to wounding	13/1290	94/28564	0.00030703	0.002715717	0.001735394	Plat/Myoz1/Tfpi/Cd109/Ceacam1/Ubash3b/Pdgfb/Ptprs/Alox5/Neo1/Serpine1/Anxa2/Anxa5	13
BP	GO:0015732	prostaglandin transport	7/1290	30/28564	0.000307395	0.002715717	0.001735394	Ptges/Il1b/Tnfrsf11a/Map2k6/P2rx7/Nos2/Ptgs2	7
BP	GO:0045980	negative regulation of nucleotide metabolic process	7/1290	30/28564	0.000307395	0.002715717	0.001735394	Entpd1/Cda/Ddit4/Stat3/Nupr1/Pid1/Ier3	7
BP	GO:0090025	regulation of monocyte chemotaxis	7/1290	30/28564	0.000307395	0.002715717	0.001735394	Ccr2/Aif1/Dusp1/Ccl5/App/Serpine1/Cx3cr1	7
BP	GO:0031667	response to nutrient levels	35/1290	414/28564	0.00030893	0.002725064	0.001741367	Folr1/Snai2/Pdk2/Lrp11/Ntrk1/Bmf/Nfkbiz/Tfeb/Trpv4/Acacb/Bcas3/Runx2/Rasal2/Vgf/Bbs4/Jun/Hfe/Gdf15/Glul/Rxra/Mfsd2a/Ifi211/Nfe2l2/Ifi204/Cfh/Gas6/Dap/Asns/Ifi203/Mndal/Atf3/Sorl1/Fes/Lpl/Plin2	35
BP	GO:0032507	maintenance of protein location in cell	11/1290	71/28564	0.000323992	0.002842181	0.001816207	Kdelr3/Supt7l/Pink1/Bbs4/Syne1/Dzip1/Adcy6/Sp100/Srgn/Tmsb4x/Sorl1	11
BP	GO:0046324	regulation of glucose import	11/1290	71/28564	0.000323992	0.002842181	0.001816207	Erfe/Tert/Repin1/Sorbs1/Ahi1/Prkca/Igf1/Rhoq/Pea15a/Nfe2l2/Pid1	11
BP	GO:0086003	cardiac muscle cell contraction	11/1290	71/28564	0.000323992	0.002842181	0.001816207	Rnf207/Trpm4/Cacna1d/Pde4b/Myh7b/Fgf13/Snta1/Ank2/Uty/Flna/Kcnj2	11
BP	GO:0043433	negative regulation of DNA-binding transcription factor activity	19/1290	173/28564	0.000324196	0.002842181	0.001816207	Lrrc14/Irak3/Adora3/Trim21/Nr0b2/Bcl3/Klf4/Egln1/Sigirr/Thra/Sp100/Nupr1/Setd6/Nfkbia/Gas6/Spi1/Dap/Flna/Anxa4	19
BP	GO:0009895	negative regulation of catabolic process	30/1290	336/28564	0.000325977	0.002853422	0.00182339	Hcar2/Irak3/Bmf/Pink1/Nrbp2/Acacb/Il1b/Nmnat1/Hfe/Pik3cg/Mfsd2a/Ikbke/Ddit4/Ptpn22/Nos2/Stat3/Nupr1/Rbm38/Dhx9/Igf2bp3/Laptm4b/Psen2/Dap/Flna/Anxa2/Apobec1/Sorl1/Slfn2/Ier3/Trem2	30
BP	GO:0030166	proteoglycan biosynthetic process	10/1290	60/28564	0.000327492	0.002853573	0.001823487	Extl1/Ndst1/Chpf/Dse/Man1c1/Ext1/Ugdh/Igf1/Glce/Chst10	10
BP	GO:0032309	icosanoid secretion	10/1290	60/28564	0.000327492	0.002853573	0.001823487	Ptges/Il1b/Tnfrsf11a/Map2k6/P2rx7/Pla2g12a/Nos2/Ptgs2/Pla2g5/Anxa1	10
BP	GO:0051353	positive regulation of oxidoreductase activity	10/1290	60/28564	0.000327492	0.002853573	0.001823487	Tert/Il1b/Ripk3/Fdx2/Abl2/Alox5/S100a1/Por/Ppm1j/Cyba	10
BP	GO:0002283	neutrophil activation involved in immune response	6/1290	22/28564	0.000335171	0.002889646	0.001846538	Ptafr/Spi1/Anxa3/Tyrobp/Fcer1g/Myo1f	6
BP	GO:0006658	phosphatidylserine metabolic process	6/1290	22/28564	0.000335171	0.002889646	0.001846538	Abhd16a/Plscr1/Mfsd2a/Abhd12/Serinc3/Serinc2	6
BP	GO:0010885	regulation of cholesterol storage	6/1290	22/28564	0.000335171	0.002889646	0.001846538	Nr1h3/Ehd1/Msr1/Cd36/Lpl/Trem2	6
BP	GO:0030810	positive regulation of nucleotide biosynthetic process	6/1290	22/28564	0.000335171	0.002889646	0.001846538	Adora2b/Nos2/Stat3/Bcl2l1/Pid1/Trem2	6
BP	GO:0031579	membrane raft organization	6/1290	22/28564	0.000335171	0.002889646	0.001846538	Cav2/Rftn1/Flot1/Dock2/Ppt1/Colec12	6
BP	GO:0090026	positive regulation of monocyte chemotaxis	6/1290	22/28564	0.000335171	0.002889646	0.001846538	Ccr2/Aif1/Ccl5/App/Serpine1/Cx3cr1	6
BP	GO:1900373	positive regulation of purine nucleotide biosynthetic process	6/1290	22/28564	0.000335171	0.002889646	0.001846538	Adora2b/Nos2/Stat3/Bcl2l1/Pid1/Trem2	6
BP	GO:0015749	monosaccharide transmembrane transport	15/1290	120/28564	0.000338781	0.002916373	0.001863617	Erfe/Slc2a4/Tert/Il1b/Repin1/Sorbs1/Ahi1/Prkca/Igf1/Rhoq/Pea15a/Nfe2l2/Pid1/Ak1/C3	15
BP	GO:0051402	neuron apoptotic process	30/1290	337/28564	0.000342745	0.002946057	0.001882586	Epor/Ntrk1/Mag/Pink1/Nrbp2/Tert/Il1b/Nmnat1/Bbc3/Nr4a2/Nlrp1b/Jun/Bcl2l11/Adarb1/Pcdhgc3/Lcn2/Egr1/Cacna1a/Nrp1/Gbe1/Nupr1/Zpr1/Bcl2l1/Ppt1/Bnip3/App/Tyrobp/Axl/Trem2/Cx3cr1	30
BP	GO:0010565	regulation of cellular ketone metabolic process	18/1290	160/28564	0.000343311	0.002946497	0.001882867	Erfe/Pdk2/Clcn2/Apoc2/Acacb/Il1b/Nr1h3/Ceacam1/Slc45a3/Nr1d1/Fabp3/Cpt1a/Abcd2/Egr1/Mfsd2a/Abcd1/Ptgs2/Anxa1	18
BP	GO:0039531	regulation of viral-induced cytoplasmic pattern recognition receptor signaling pathway	9/1290	50/28564	0.000357146	0.003051491	0.00194996	Ddx60/Slc15a4/Tlr4/Flot1/Hspa1b/Ptpn22/Ddx3x/Ptprs/Cd300ld3	9
BP	GO:0045806	negative regulation of endocytosis	9/1290	50/28564	0.000357146	0.003051491	0.00194996	Snx33/Syt11/Apoc2/Nr1h3/Siglece/Dlg4/Itgav/Cd300a/Lgals3	9
BP	GO:2000404	regulation of T cell migration	9/1290	50/28564	0.000357146	0.003051491	0.00194996	Ccr2/Aif1/Ripk3/Dock8/Cd200r1/Abl2/Ccl5/App/Itga4	9
BP	GO:1902893	regulation of miRNA transcription	11/1290	72/28564	0.000367021	0.003128238	0.001999003	Tert/Tgfbr1/Jun/Pdgfb/Klf4/Egr1/Stat3/Fosl1/Spi1/App/Fos	11
BP	GO:0051924	regulation of calcium ion transport	27/1290	292/28564	0.000367223	0.003128238	0.001999003	Cacna1b/Cacna1d/Gem/Cacnb3/Pde4b/Cracr2b/Ubash3b/Pdgfb/P2rx7/Hap1/Ank2/Tspan13/Pik3cg/Usp2/Igf1/Cacna1a/Stac2/Ptpn22/Zfas1/Ccl5/S100a1/P2ry6/Psen2/Serpine1/Ptgs2/Cyba/Lgals3	27
BP	GO:0006022	aminoglycan metabolic process	15/1290	121/28564	0.000370854	0.003154468	0.002015764	Ndst1/Chpf/Cemip2/Il1b/Sgsh/B3gnt3/Ovgp1/Dse/Pdgfb/Chst1/Ext1/Ugdh/Naglu/Glce/Hexb	15
BP	GO:0071478	cellular response to radiation	20/1290	189/28564	0.000373663	0.003173637	0.002028014	Snai2/Mmp9/Bmf/Mapk11/Trpm1/Bbc3/Trp53inp1/Nlrp1b/Ercc1/Rhob/Ccnd2/Egr1/Usp28/Polk/Ifi211/Bcl2l1/Ifi204/Ifi203/Mndal/Crip1	20
BP	GO:0070588	calcium ion transmembrane transport	30/1290	339/28564	0.000378589	0.003210702	0.002051699	Trpm4/Cacna1b/Trpm2/Cacna1d/Gem/Cacnb3/Trpv4/Trpm1/Pde4b/Bbc3/Ubash3b/P2rx7/Hap1/Ank2/Tspan13/Pik3cg/Cacna1a/Mcoln2/Stac2/Ptpn22/Zfas1/Itgav/S100a1/P2ry6/Psen2/Gas6/Flna/Ero1a/Cyba/Slc24a5	30
BP	GO:0002888	positive regulation of myeloid leukocyte mediated immunity	7/1290	31/28564	0.000381684	0.003223169	0.002059666	Ptafr/Ticam2/Spi1/Tyrobp/C3/Fcgr3/Fcer1g	7
BP	GO:0048002	antigen processing and presentation of peptide antigen	12/1290	84/28564	0.000382012	0.003223169	0.002059666	H2-Oa/Ctse/H2-Ob/Hfe/Raet1d/H2-T24/Unc93b1/Fcgr2b/Ctss/Fcgr3/Fcer1g/Trem2	12
BP	GO:0014004	microglia differentiation	5/1290	15/28564	0.000382878	0.003223169	0.002059666	Tlr4/Naglu/Csf1r/Tlr2/App	5
BP	GO:0032308	positive regulation of prostaglandin secretion	5/1290	15/28564	0.000382878	0.003223169	0.002059666	Ptges/Il1b/Tnfrsf11a/Map2k6/P2rx7	5
BP	GO:0032717	negative regulation of interleukin-8 production	5/1290	15/28564	0.000382878	0.003223169	0.002059666	Bcl3/Klf4/Ptpn22/Anxa4/Anxa1	5
BP	GO:0051604	protein maturation	32/1290	371/28564	0.000387107	0.003253977	0.002079353	C1rl/Plat/Ctse/Cplane2/Pcsk4/Fkrp/Rasal2/Mafb/Dync2h1/Src/Hpn/Naa16/P2rx7/Immp2l/Ldlrad3/Naa25/Cisd1/Naglu/Ifi211/C1ra/Psen2/Ifi204/Cst7/Flna/Anpep/Ifi203/Srgn/Mndal/Serpine1/Ero1a/Sorl1/Ctss	32
BP	GO:0022604	regulation of cell morphogenesis	26/1290	278/28564	0.000392633	0.003295576	0.002105935	Ntng2/Pdpn/Itga7/Arhgap15/Pakap/Src/Hpn/Caprin2/Fblim1/Dlg4/Fgd4/Mfsd2a/Rhoq/Lrp8/Syne3/Wls/Sh3kbp1/Parvb/Palm/Hexb/Csf1r/Hck/Fgr/Tpm1/Fes/Anxa1	26
BP	GO:0003158	endothelium development	16/1290	135/28564	0.000401057	0.003361351	0.002147966	Itgax/Pdpn/Jag1/Il1b/Apold1/Ceacam1/Tgfbr1/Kdm6b/Pdgfb/Rhob/Rapgef2/Lcn2/Naglu/Ptprs/Rbpj/Xdh	16
BP	GO:0008544	epidermis development	33/1290	388/28564	0.000406514	0.003402103	0.002174008	Etv4/Exph5/Celsr1/Jag2/Whrn/Nfkbiz/Jag1/Pax6/Cd109/Klf7/Mafb/Gli1/Klf4/Mycn/Myo6/Ext1/Nsdhl/Nab2/Naglu/Fosl2/Spink5/Srsf6/Mfsd12/Ptgs1/Lamc1/Epha2/Psen2/St14/Rbpj/Stmn1/Cstdc4/Ptgs2/Anxa1	33
BP	GO:0043523	regulation of neuron apoptotic process	27/1290	294/28564	0.000408756	0.003415858	0.002182797	Epor/Ntrk1/Mag/Pink1/Nrbp2/Tert/Il1b/Nmnat1/Bbc3/Nr4a2/Jun/Bcl2l11/Pcdhgc3/Lcn2/Egr1/Cacna1a/Nrp1/Gbe1/Nupr1/Zpr1/Bcl2l1/Ppt1/App/Tyrobp/Axl/Trem2/Cx3cr1	27
BP	GO:0038066	p38MAPK cascade	9/1290	51/28564	0.000416493	0.003460282	0.002211185	Ccr2/Il1b/Dusp1/Gadd45b/Per1/Ptpn22/Spi1/Xdh/Trem2	9
BP	GO:0042088	T-helper 1 type immune response	9/1290	51/28564	0.000416493	0.003460282	0.002211185	Hlx/Ccr2/Il4ra/Nfkbiz/Il1b/Bcl3/Il18rap/Il1rl1/Anxa1	9
BP	GO:0090199	regulation of release of cytochrome c from mitochondria	9/1290	51/28564	0.000416493	0.003460282	0.002211185	Mmp9/Bmf/Pink1/Bbc3/Bcl2l11/Igf1/Bcl2l1/Bnip3/Ghitm	9
BP	GO:1902041	regulation of extrinsic apoptotic signaling pathway via death domain receptors	9/1290	51/28564	0.000416493	0.003460282	0.002211185	Tmc8/Pea15a/Sp100/Ddx3x/Bcl2l1/Psen2/Serpine1/Atf3/Lgals3	9
BP	GO:0048762	mesenchymal cell differentiation	24/1290	249/28564	0.000418084	0.003468458	0.00221641	Folr1/Snai2/Pdpn/Sema4g/Jag1/Klhl12/Il1b/Pax6/Pax3/Spry2/Tgfbr1/Hpn/Efna1/Glipr2/Ext1/Phldb1/Nrp1/Spred3/Ranbp3l/Anxa6/Cited2/Nfatc1/Rbpj/Flna	24
BP	GO:0035850	epithelial cell differentiation involved in kidney development	8/1290	41/28564	0.000427307	0.003539835	0.002262021	Lif/Lamb2/Mmp9/Jag1/Pdgfb/Ext1/Basp1/Ptpro	8
BP	GO:0032655	regulation of interleukin-12 production	10/1290	62/28564	0.000430448	0.003560697	0.002275352	Irak3/Mapk11/Rel/Tlr4/Tlr3/Tnfsf9/Cd36/Unc93b1/Tlr2/Acp5	10
BP	GO:0018105	peptidyl-serine phosphorylation	29/1290	326/28564	0.00043153	0.003564489	0.002277776	Lif/Pdk2/Nsd1/Il11/Sh2d3c/Pink1/Lmtk2/Spry2/Tgfbr1/Src/Epm2a/Prkca/Pdgfb/Ripk1/Caprin2/Pkn3/Plk2/Ikbke/Ddit4/Irgm1/Camk1/Sgk3/Tfrc/Dmpk/Gas6/Csnk1g1/Stk38l/App/Ptgs2	29
BP	GO:0001776	leukocyte homeostasis	16/1290	136/28564	0.000435828	0.003594795	0.002297141	Ccr2/Itpkb/Pde4b/Slc15a4/Il7r/Bcl2l11/P2rx7/Ripk3/Tnfrsf13b/Pirb/Csf1r/Cfh/Fcgr2b/Anxa1/Fcer1g/Axl	16
BP	GO:0120032	regulation of plasma membrane bounded cell projection assembly	21/1290	206/28564	0.000447271	0.003683863	0.002354058	Trpm2/Fer/Fscn1/Ppp1r35/Bcas3/Tgfbr1/Bbs4/Syne1/Dync2li1/Dzip1/P2rx7/Avil/Hap1/Rhoq/Nrp1/Eps8l2/Palm/Dynll1/Odf2/Epha2/Septin9	21
BP	GO:0032869	cellular response to insulin stimulus	22/1290	221/28564	0.000459924	0.003782627	0.00241717	Erfe/Gkap1/Pdk2/Slc2a4/Fer/Il1b/Rab13/Cav2/Ceacam1/Src/Sorbs1/Cpeb1/Prkca/Slc25a33/Lpin3/Rhoq/Slc39a14/Pid1/Socs3/Sorl1/Ctsd/Lpl	22
BP	GO:0051258	protein polymerization	26/1290	281/28564	0.000462495	0.003798303	0.002427187	Hip1r/Fer/Trpv4/Svil/Tubb4a/Fgf13/Bbs4/Aif1/Diaph2/Avil/Spire2/Snx9/Spire1/Micall2/Hspa1b/Sptbn1/Cotl1/Pde4dip/Gda/Psrc1/Kank3/Stmn1/Tlr2/Tmsb4x/Tpm1/Fes	26
BP	GO:0002763	positive regulation of myeloid leukocyte differentiation	11/1290	74/28564	0.000467565	0.003823466	0.002443267	Lif/Slc9b2/Jun/Prkca/Ripk1/Csf1r/Ccl5/Fes/Tyrobp/Fos/Trem2	11
BP	GO:0061614	miRNA transcription	11/1290	74/28564	0.000467565	0.003823466	0.002443267	Tert/Tgfbr1/Jun/Pdgfb/Klf4/Egr1/Stat3/Fosl1/Spi1/App/Fos	11
BP	GO:0071715	icosanoid transport	11/1290	74/28564	0.000467565	0.003823466	0.002443267	Ptges/Il1b/Abcc3/Tnfrsf11a/Map2k6/P2rx7/Pla2g12a/Nos2/Ptgs2/Pla2g5/Anxa1	11
BP	GO:0008277	regulation of G protein-coupled receptor signaling pathway	16/1290	137/28564	0.000473158	0.003863674	0.00246896	Gpsm1/Aplp1/Gipr/Pde4b/Usp20/Dnm1/Tulp3/Abhd6/Slc39a14/Pld2/Rgs1/Ccl5/Stmn1/App/Rgs2/C3	16
BP	GO:0007033	vacuole organization	21/1290	207/28564	0.000477043	0.003889839	0.00248568	Rab43/Tfeb/Pink1/Trp53inp1/Epm2a/Rab34/P2rx7/Snx7/Ext1/Lyst/Acp2/Naglu/Irgm1/Nupr1/Atg13/Hexb/Laptm4b/Ppt1/Atp6v0c/Ctsd/Pla2g5	21
BP	GO:1904407	positive regulation of nitric oxide metabolic process	9/1290	52/28564	0.000483719	0.003938656	0.002516876	Il1b/Aif1/Klf4/Tlr4/Tmem106a/Cd36/Tlr2/App/Ptgs2	9
BP	GO:1902806	regulation of cell cycle G1/S phase transition	20/1290	193/28564	0.00049018	0.00397738	0.00254162	Nacc2/Tm4sf5/Pdpn/Adamts1/Tert/Zc3h12d/Gli1/Aif1/Klf4/Ctdsp1/Hacd1/Ccnd2/Ctdsp2/Rbm38/Ddx3x/Csf1r/Ddr2/Cdk2ap2/Anxa1/Gpnmb	20
BP	GO:0031102	neuron projection regeneration	10/1290	63/28564	0.000491229	0.00397738	0.00254162	Folr1/Lamb2/Mag/Jun/Klf4/Scarf1/Mapk8ip3/Ptprs/Flna/Neo1	10
BP	GO:0043407	negative regulation of MAP kinase activity	10/1290	63/28564	0.000491229	0.00397738	0.00254162	Irak3/Il1b/Spry2/Dusp1/Ptpn5/Ptpn22/Gstp1/Cd300a/Sorl1/Rgs2	10
BP	GO:0031623	receptor internalization	17/1290	151/28564	0.000491258	0.00397738	0.00254162	Ceacam1/Dnm1/Ahi1/Napb/Dlg4/Hap1/Myo6/Plk2/Flot1/Pld2/Ptpn5/Iqsec1/Tfrc/Cd36/Cd81/App/Fcer1g	17
BP	GO:0010976	positive regulation of neuron projection development	23/1290	237/28564	0.000495688	0.004007573	0.002560915	Lif/Epor/Ntrk1/Adamts1/Nckipsd/Cpeb1/Ahi1/Scarf1/Avil/Rapgef2/Caprin2/Hap1/Nrp1/Lrp8/Ptpn5/Nfe2l2/Ehd1/Camk1/Abl2/Ddr2/Flna/Fes/Rgs2	23
BP	GO:0007254	JNK cascade	19/1290	179/28564	0.000497993	0.004014847	0.002565563	Trpv4/Il1b/Gadd45b/Ripk1/Tlr4/Dixdc1/Fgd4/Per1/Eda2r/Traf4/Mapk8ip3/Tlr3/Traf1/Ptpn22/Gstp1/Tlr7/App/Fcgr2b/Sirpa	19
BP	GO:0030902	hindbrain development	19/1290	179/28564	0.000497993	0.004014847	0.002565563	Egr2/Nanos1/Whrn/Pax6/Mafb/Gli1/Ahi1/Hap1/Dixdc1/Igf1/Cul5/Cacna1a/Naglu/Wls/Abl2/Ptprs/Atf5/Flna/Fcgr2b	19
BP	GO:0018209	peptidyl-serine modification	30/1290	345/28564	0.000506816	0.004080228	0.002607343	Lif/Pdk2/Nsd1/Il11/Sh2d3c/Pink1/Lmtk2/Spry2/Tgfbr1/Src/Epm2a/Prkca/Pdgfb/Ripk1/Caprin2/Pkn3/Plk2/Ikbke/Ddit4/Irgm1/Galnt3/Camk1/Sgk3/Tfrc/Dmpk/Gas6/Csnk1g1/Stk38l/App/Ptgs2	30
BP	GO:0098739	import across plasma membrane	21/1290	208/28564	0.000508524	0.004088218	0.002612449	Slc12a5/Folr1/Slc7a8/Trpm4/Cacna1b/Trpm2/Cacna1d/Trpv4/Trpm1/Slc9a5/Slc15a4/Slc9a4/Hfe/Slc1a4/Lcn2/Cacna1a/Slc39a14/Slc39a10/Kcnj2/Cd36/Rgs2	21
BP	GO:0001889	liver development	16/1290	138/28564	0.000513199	0.00412001	0.002632764	Ccdc40/Hlx/Cebpa/Vwf/Ceacam1/Lims2/Gli1/Jun/Hpn/Hhex/Naglu/Ugt1a7c/Cited2/Igf2r/Hp/Anxa1	16
BP	GO:1904705	regulation of vascular associated smooth muscle cell proliferation	11/1290	75/28564	0.000525895	0.004216012	0.002694111	Mmp9/Adamts1/Tert/Src/Jun/Pdgfb/Igf1/Gstp1/Ddr2/P2ry6/Tpm1	11
BP	GO:0046323	glucose import	12/1290	87/28564	0.000529765	0.004239478	0.002709106	Erfe/Slc2a4/Tert/Repin1/Sorbs1/Ahi1/Prkca/Igf1/Rhoq/Pea15a/Nfe2l2/Pid1	12
BP	GO:2001257	regulation of cation channel activity	17/1290	152/28564	0.000530306	0.004239478	0.002709106	Tmem74/Rnf207/Gem/Mmp9/Cacnb3/Pde4b/Fgf13/Hap1/Ank2/Fgf11/Cacna1a/Stac2/S100a1/P2ry6/App/Ctss/Trem2	17
BP	GO:1902903	regulation of supramolecular fiber organization	33/1290	394/28564	0.0005322	0.004248678	0.002714985	Hip1r/Sorbs3/Fer/Trpv4/Plekhh2/Svil/Tubb4a/Pdxp/Tgfbr1/Fgf13/Bbs4/Avil/Arpin/Nrp1/Snx9/Hspa1b/Sptbn1/Cotl1/Pde4dip/Gda/Psrc1/Kank3/S1pr1/Stmn1/Flna/Gmfg/Tlr2/App/Tmsb4x/Tpm1/Fes/Actg1/Trem2	33
BP	GO:0009176	pyrimidine deoxyribonucleoside monophosphate metabolic process	5/1290	16/28564	0.000536267	0.004251456	0.00271676	Upp1/Nme3/Cda/Shmt1/Tyms	5
BP	GO:0031650	regulation of heat generation	5/1290	16/28564	0.000536267	0.004251456	0.00271676	Ptges/Il1b/Tnfrsf11a/Ccl5/Ptgs2	5
BP	GO:0034162	toll-like receptor 9 signaling pathway	5/1290	16/28564	0.000536267	0.004251456	0.00271676	Slc15a4/Ptpn22/Ptprs/Unc93b1/Cd300ld3	5
BP	GO:0051044	positive regulation of membrane protein ectodomain proteolysis	5/1290	16/28564	0.000536267	0.004251456	0.00271676	Snx33/Il1b/Tnfrsf1b/Snx9/App	5
BP	GO:0070234	positive regulation of T cell apoptotic process	5/1290	16/28564	0.000536267	0.004251456	0.00271676	Bbc3/Siglec1/Bcl2l11/P2rx7/Ccl5	5
BP	GO:0030217	T cell differentiation	29/1290	331/28564	0.000552092	0.004370856	0.002793059	H2-Oa/Hlx/Ccr2/Jag2/Rorc/Il4ra/Nfkbiz/Itpkb/Il1b/Runx2/Il6ra/Mafb/Bcl3/Il7r/Zfp609/Ripk3/Egr1/Zfp36l2/Dock2/Ptpn22/Stat3/Abl2/Clec4e/Tnfsf9/Spi1/Clec4d/Tnfrsf9/Anxa1/Fcer1g	29
BP	GO:0009314	response to radiation	36/1290	444/28564	0.000558489	0.00438774	0.002803848	Atxn1/Snai2/Mmp9/Bmf/Mapk11/Trpm1/Tafa2/Tanc1/Bbc3/Trp53inp1/Bcl3/Nlrp1b/Jun/Ercc1/Uaca/Rhob/Ext1/Ccnd2/Per1/Usp2/Egr1/Cds2/Usp28/Polk/Ifi211/Pde8b/Abl2/Bcl2l1/Ifi204/Reep6/Ifi203/App/Mndal/Apobec1/Crip1/Anxa1	36
BP	GO:0032615	interleukin-12 production	10/1290	64/28564	0.000558956	0.00438774	0.002803848	Irak3/Mapk11/Rel/Tlr4/Tlr3/Tnfsf9/Cd36/Unc93b1/Tlr2/Acp5	10
BP	GO:0051962	positive regulation of nervous system development	32/1290	379/28564	0.000559089	0.00438774	0.002803848	Egr2/Atxn1/Adgrl1/L1cam/Lif/Ntrk1/Mag/Il1b/Pax6/Flt1/Jade2/Metrn/Prkca/Tiam2/Adgre5/Caprin2/Spen/Dlg4/Hap1/Dixdc1/Etv5/Tle6/Igf1/Tnfrsf1b/Nrp1/Lrp8/Wls/Csf1r/Clstn3/Vim/Tlr2/Cx3cr1	32
BP	GO:0010878	cholesterol storage	6/1290	24/28564	0.00055955	0.00438774	0.002803848	Nr1h3/Ehd1/Msr1/Cd36/Lpl/Trem2	6
BP	GO:0034143	regulation of toll-like receptor 4 signaling pathway	6/1290	24/28564	0.00055955	0.00438774	0.002803848	Nr1h3/Nr1d1/Ticam2/Ptpn22/Cd14/Trem2	6
BP	GO:0034405	response to fluid shear stress	6/1290	24/28564	0.00055955	0.00438774	0.002803848	Src/Klf4/P2rx7/Cited2/Nfe2l2/Ptgs2	6
BP	GO:0050819	negative regulation of coagulation	9/1290	53/28564	0.000559598	0.00438774	0.002803848	Plat/Tfpi/Ceacam1/Ubash3b/Pdgfb/Serpine1/Anxa2/Procr/Anxa5	9
BP	GO:0051341	regulation of oxidoreductase activity	13/1290	100/28564	0.000564922	0.004423414	0.002826645	Tert/Il1b/Cnr2/Ripk3/Gla/Fdx2/Gstp1/Abl2/Alox5/S100a1/Por/Ppm1j/Cyba	13
BP	GO:0010574	regulation of vascular endothelial growth factor production	7/1290	33/28564	0.000573071	0.004463892	0.002852511	Adora2b/Ccr2/Il1b/Flt1/C3ar1/Ptgs2/C3	7
BP	GO:2000108	positive regulation of leukocyte apoptotic process	7/1290	33/28564	0.000573071	0.004463892	0.002852511	Bbc3/Siglec1/Bcl2l11/P2rx7/Rapgef2/Ccl5/Anxa1	7
BP	GO:0098659	inorganic cation import across plasma membrane	15/1290	126/28564	0.000573215	0.004463892	0.002852511	Slc12a5/Trpm4/Cacna1b/Trpm2/Cacna1d/Trpv4/Trpm1/Slc9a5/Slc9a4/Hfe/Lcn2/Cacna1a/Slc39a14/Slc39a10/Kcnj2	15
BP	GO:0099587	inorganic ion import across plasma membrane	15/1290	126/28564	0.000573215	0.004463892	0.002852511	Slc12a5/Trpm4/Cacna1b/Trpm2/Cacna1d/Trpv4/Trpm1/Slc9a5/Slc9a4/Hfe/Lcn2/Cacna1a/Slc39a14/Slc39a10/Kcnj2	15
BP	GO:2000045	regulation of G1/S transition of mitotic cell cycle	18/1290	167/28564	0.000576413	0.004482689	0.002864523	Nacc2/Tm4sf5/Pdpn/Adamts1/Tert/Zc3h12d/Aif1/Klf4/Ctdsp1/Hacd1/Ccnd2/Ctdsp2/Rbm38/Ddx3x/Ddr2/Cdk2ap2/Anxa1/Gpnmb	18
BP	GO:0061045	negative regulation of wound healing	11/1290	76/28564	0.000590177	0.004577277	0.002924966	Plat/Myoz1/Tfpi/Cd109/Ceacam1/Ubash3b/Pdgfb/Alox5/Serpine1/Anxa2/Anxa5	11
BP	GO:1901292	nucleoside phosphate catabolic process	11/1290	76/28564	0.000590177	0.004577277	0.002924966	Entpd1/Upp1/Cda/Smpdl3a/Ampd3/Dnph1/Abcd1/Nudt3/Gda/Ncf1/Xdh	11
BP	GO:0042886	amide transport	35/1290	429/28564	0.000592028	0.004585412	0.002930164	Folr1/Lif/Trpm4/Trpm2/Cacna1d/Gipr/Trpv4/Kmo/Il1b/Pax6/Slc9b2/Nr0b2/Klf7/Slc15a4/Vgf/Abcg2/Epm2a/Nr1d1/Cpt1a/Hfe/P2rx7/Glul/Myo6/Pfkm/Slc1a4/Rab11b/Pde8b/Nos2/Dynll1/Alox5/Ccl5/Uqcc2/Anxa5/Pltp/Anxa1	35
BP	GO:0010939	regulation of necrotic cell death	8/1290	43/28564	0.000598691	0.004612019	0.002947167	Hebp2/Ripk1/Birc2/Ripk3/Fth1/Nupr1/Ddr2/Bnip3	8
BP	GO:0032735	positive regulation of interleukin-12 production	8/1290	43/28564	0.000598691	0.004612019	0.002947167	Mapk11/Rel/Tlr4/Tlr3/Tnfsf9/Cd36/Unc93b1/Tlr2	8
BP	GO:0035794	positive regulation of mitochondrial membrane permeability	8/1290	43/28564	0.000598691	0.004612019	0.002947167	Tmem14a/Hip1r/Hebp2/Bbc3/Bcl2l11/Bcl2l1/Bnip3/Ier3	8
BP	GO:0061081	positive regulation of myeloid leukocyte cytokine production involved in immune response	8/1290	43/28564	0.000598691	0.004612019	0.002947167	P2rx7/Tlr4/Ticam2/Tlr3/Cd36/Tlr7/Tlr2/Fcer1g	8
BP	GO:0032409	regulation of transporter activity	28/1290	317/28564	0.000600259	0.004617874	0.002950909	Tmem74/Ccr2/Rnf207/Cacna1d/Gem/Mmp9/Cacnb3/Pink1/Pde4b/Fgf13/Ptafr/Prkca/Ripk1/Dlg4/Hap1/Ank2/Fgf11/Cacna1a/Stac2/Dapk1/Zfas1/Alox5/S100a1/P2ry6/Slc5a3/App/Ctss/Trem2	28
BP	GO:0021700	developmental maturation	32/1290	381/28564	0.000611427	0.004697467	0.00300177	Adgrl1/Cebpa/B4galt6/Tfcp2l1/Pcsk4/Runx2/Phospho1/Thbs3/Nr4a2/Adamts7/Pdgfb/Pou2f2/Scarf1/Dlg4/Ext1/Abhd2/Igf1/Cacna1a/Bloc1s6/Palm/Abl2/Rab32/Psen2/Rbpj/S1pr1/App/Ptgs2/H3f3a/Fam20c/C3/Akr1b3/Cx3cr1	32
BP	GO:0009260	ribonucleotide biosynthetic process	21/1290	211/28564	0.000614048	0.004698658	0.003002531	Entpd1/Pdk2/Npr1/Dnajc30/Acacb/Dmac2l/Upp1/Nme3/Cda/Atp5d/Uqcc3/Adcy6/Ak3/Nme4/Ampd3/Stat3/Bcl2l1/Pid1/Ak1/Ppcdc/Trem2	21
BP	GO:0022408	negative regulation of cell-cell adhesion	21/1290	211/28564	0.000614048	0.004698658	0.003002531	Hlx/Il4ra/Jag1/Trpv4/Zc3h12d/Glmn/Ceacam1/Ubash3b/Klf4/Hfe/Cd80/Ptpn22/Tnfaip8l2/Gstp1/Abl2/Spi1/Cd300a/Pla2g5/Anxa1/Lgals3/Gpnmb	21
BP	GO:0097696	receptor signaling pathway via STAT	21/1290	211/28564	0.000614048	0.004698658	0.003002531	Lif/Fer/Csf2rb2/Il6ra/Snhg20/Bcl3/Il7r/Parp14/Igf1/Leprot/Parp9/Naglu/Stat3/Il10rb/Csf2ra/Csf1r/Ccl5/Mst1/Cd300a/Socs3/Akr1b3	21
BP	GO:0045185	maintenance of protein location	13/1290	101/28564	0.000622032	0.004753387	0.003037504	Kdelr3/Supt7l/Pink1/Bbs4/Syne1/Dzip1/Adcy6/Sp100/Nfkbia/Flna/Srgn/Tmsb4x/Sorl1	13
BP	GO:0007162	negative regulation of cell adhesion	28/1290	318/28564	0.000630553	0.004805655	0.003070904	Hlx/Snai2/Il4ra/Jag1/Trpv4/Zc3h12d/Glmn/Bcas3/Ceacam1/Src/Ubash3b/Dusp1/Klf4/Hfe/Cd80/Ptpn22/Tnfaip8l2/Gstp1/Abl2/Spi1/Cd300a/Serpine1/Acp5/Pla2g5/Anxa1/Myo1f/Lgals3/Gpnmb	28
BP	GO:0042113	B cell activation	28/1290	318/28564	0.000630553	0.004805655	0.003070904	Ntrk1/Dnajb9/Nfkbiz/Shld1/Polm/Slc15a4/Bcl3/Il7r/Ercc1/Pou2f2/Tlr4/Tnfrsf13b/Hhex/Sh3kbp1/Zfp36l2/Tnfsf13/Nfatc1/Bst1/Tfrc/Nfam1/Cd180/Rbpj/Slc39a10/Spi1/Cd81/Cd300a/Fcgr2b/Tyrobp	28
BP	GO:0045787	positive regulation of cell cycle	30/1290	350/28564	0.000641471	0.004882352	0.003119915	Adamts1/Trim21/Ppp1r35/Tert/Il1b/Src/Gli1/Aif1/Bcl2l11/Prkca/Pdgfb/Usp22/Gpsm2/Ccnd2/Usp2/Plscr1/Igf1/Cenpv/Sfpq/Cited2/Nupr1/Fosl1/Zpr1/Ddx3x/Csf1r/Psrc1/Ddr2/Asns/App/Anxa1	30
BP	GO:0061756	leukocyte adhesion to vascular endothelial cell	9/1290	54/28564	0.000644951	0.004902317	0.003132673	Ccr2/Ptafr/Klf4/Ext1/Gcnt1/Alox5/Itgb7/Itga4/Cx3cr1	9
BP	GO:0061008	hepaticobiliary system development	16/1290	141/28564	0.000651209	0.004936791	0.003154702	Ccdc40/Hlx/Cebpa/Vwf/Ceacam1/Lims2/Gli1/Jun/Hpn/Hhex/Naglu/Ugt1a7c/Cited2/Igf2r/Hp/Anxa1	16
BP	GO:0022898	regulation of transmembrane transporter activity	27/1290	303/28564	0.000651214	0.004936791	0.003154702	Tmem74/Ccr2/Rnf207/Cacna1d/Gem/Mmp9/Cacnb3/Pink1/Pde4b/Fgf13/Ptafr/Prkca/Ripk1/Dlg4/Hap1/Ank2/Fgf11/Cacna1a/Stac2/Dapk1/Zfas1/Alox5/S100a1/P2ry6/App/Ctss/Trem2	27
BP	GO:0030323	respiratory tube development	23/1290	242/28564	0.000662748	0.005017571	0.003206322	Ccdc40/Atxn1/Lif/Celsr1/Cebpa/Pdpn/Clcn2/Nkiras1/Spry2/Gli1/Mycn/Tulp3/Stk40/Gpsm2/Ext1/Igf1/Hhex/Thra/Traf4/Mapk8ip3/Srsf6/Psen2/Rbpj	23
BP	GO:0031341	regulation of cell killing	17/1290	155/28564	0.000663861	0.005019352	0.00320746	Ceacam1/Il7r/Il18rap/Bcl2l11/Hfe/P2rx7/Ripk3/Clec7a/Raet1d/Nos2/H2-T24/Bcl2l1/Cfh/Spi1/Tyrobp/C3/Cx3cr1	17
BP	GO:0030168	platelet activation	13/1290	102/28564	0.000683934	0.005164291	0.003300079	Entpd1/Pdpn/Vwf/Il6ra/Ceacam1/Ubash3b/Prkca/Pdgfb/Tlr4/Cfh/Flna/Fcer1g/Axl	13
BP	GO:0000038	very long-chain fatty acid metabolic process	7/1290	34/28564	0.000693777	0.005212098	0.003330629	Hacd4/Abcd2/Hacd1/Abcd1/Acsbg1/Abcd4/Hacd2	7
BP	GO:0060306	regulation of membrane repolarization	7/1290	34/28564	0.000693777	0.005212098	0.003330629	Rnf207/Cacna1d/Cacnb3/Snta1/Ank2/Flna/Kcnj2	7
BP	GO:2000193	positive regulation of fatty acid transport	7/1290	34/28564	0.000693777	0.005212098	0.003330629	Erfe/Ptges/Il1b/Tnfrsf11a/Map2k6/Fabp3/P2rx7	7
BP	GO:0009221	pyrimidine deoxyribonucleotide biosynthetic process	4/1290	10/28564	0.000698472	0.005212098	0.003330629	Nme3/Cmpk2/Shmt1/Tyms	4
BP	GO:0033572	transferrin transport	4/1290	10/28564	0.000698472	0.005212098	0.003330629	Rep15/Lmtk2/Rab11b/Tfrc	4
BP	GO:0034163	regulation of toll-like receptor 9 signaling pathway	4/1290	10/28564	0.000698472	0.005212098	0.003330629	Slc15a4/Ptpn22/Ptprs/Cd300ld3	4
BP	GO:0061418	regulation of transcription from RNA polymerase II promoter in response to hypoxia	4/1290	10/28564	0.000698472	0.005212098	0.003330629	Egr1/Cited2/Nfe2l2/Rbpj	4
BP	GO:0071649	regulation of chemokine (C-C motif) ligand 5 production	4/1290	10/28564	0.000698472	0.005212098	0.003330629	Trpv4/Ticam2/Mcoln2/Sirpa	4
BP	GO:1901724	positive regulation of cell proliferation involved in kidney development	4/1290	10/28564	0.000698472	0.005212098	0.003330629	Il6ra/Pdgfb/Egr1/C3ar1	4
BP	GO:2000249	regulation of actin cytoskeleton reorganization	8/1290	44/28564	0.000703098	0.005239776	0.003348316	Trpm2/Bcas3/Rhod/Nrp1/Csf1r/Hck/Gmfg/Fes	8
BP	GO:0009125	nucleoside monophosphate catabolic process	6/1290	25/28564	0.000708315	0.005251272	0.003355661	Upp1/Cda/Ampd3/Dnph1/Gda/Xdh	6
BP	GO:0010743	regulation of macrophage derived foam cell differentiation	6/1290	25/28564	0.000708315	0.005251272	0.003355661	Itgav/Msr1/Nfkbia/Cd36/Lpl/Pla2g5	6
BP	GO:0034138	toll-like receptor 3 signaling pathway	6/1290	25/28564	0.000708315	0.005251272	0.003355661	Rftn1/Flot1/Tlr3/Ptpn22/Unc93b1/Colec12	6
BP	GO:2001169	regulation of ATP biosynthetic process	6/1290	25/28564	0.000708315	0.005251272	0.003355661	Entpd1/Dnajc30/Stat3/Bcl2l1/Pid1/Trem2	6
BP	GO:0071695	anatomical structure maturation	27/1290	305/28564	0.000719669	0.00532853	0.003405031	Cebpa/B4galt6/Tfcp2l1/Pcsk4/Runx2/Phospho1/Thbs3/Nr4a2/Adamts7/Pdgfb/Pou2f2/Scarf1/Ext1/Abhd2/Igf1/Cacna1a/Abl2/Psen2/Rbpj/S1pr1/App/Ptgs2/H3f3a/Fam20c/C3/Akr1b3/Cx3cr1	27
BP	GO:0014015	positive regulation of gliogenesis	12/1290	90/28564	0.000722843	0.005345112	0.003415627	Egr2/Atxn1/Lif/Mag/Il1b/Flt1/Etv5/Igf1/Tnfrsf1b/Csf1r/Vim/Tlr2	12
BP	GO:0009263	deoxyribonucleotide biosynthetic process	5/1290	17/28564	0.000731579	0.00536804	0.003430279	Nme3/Dck/Cmpk2/Shmt1/Tyms	5
BP	GO:0009265	2'-deoxyribonucleotide biosynthetic process	5/1290	17/28564	0.000731579	0.00536804	0.003430279	Nme3/Dck/Cmpk2/Shmt1/Tyms	5
BP	GO:0016322	neuron remodeling	5/1290	17/28564	0.000731579	0.00536804	0.003430279	Pdgfb/Scarf1/Abl2/App/C3	5
BP	GO:0032306	regulation of prostaglandin secretion	5/1290	17/28564	0.000731579	0.00536804	0.003430279	Ptges/Il1b/Tnfrsf11a/Map2k6/P2rx7	5
BP	GO:0046385	deoxyribose phosphate biosynthetic process	5/1290	17/28564	0.000731579	0.00536804	0.003430279	Nme3/Dck/Cmpk2/Shmt1/Tyms	5
BP	GO:0050855	regulation of B cell receptor signaling pathway	5/1290	17/28564	0.000731579	0.00536804	0.003430279	Cmtm3/Nfam1/Slc39a10/Cd81/Cd300a	5
BP	GO:0021782	glial cell development	15/1290	129/28564	0.000734916	0.005378718	0.003437102	Lamb2/B4galt6/Mag/Il1b/Pdgfb/Nr1d1/Tlr4/Naglu/Ifngr1/Csf1r/Mxra8/Vim/Tlr2/App/Trem2	15
BP	GO:0034219	carbohydrate transmembrane transport	15/1290	129/28564	0.000734916	0.005378718	0.003437102	Erfe/Slc2a4/Tert/Il1b/Repin1/Sorbs1/Ahi1/Prkca/Igf1/Rhoq/Pea15a/Nfe2l2/Pid1/Ak1/C3	15
BP	GO:0010828	positive regulation of glucose transmembrane transport	9/1290	55/28564	0.000740647	0.005410966	0.003457709	Erfe/Tert/Repin1/Sorbs1/Igf1/Rhoq/Nfe2l2/Ak1/C3	9
BP	GO:0032412	regulation of monoatomic ion transmembrane transporter activity	26/1290	290/28564	0.000741717	0.005410966	0.003457709	Tmem74/Ccr2/Rnf207/Cacna1d/Gem/Mmp9/Cacnb3/Pink1/Pde4b/Fgf13/Ptafr/Prkca/Dlg4/Hap1/Ank2/Fgf11/Cacna1a/Stac2/Dapk1/Zfas1/Alox5/S100a1/P2ry6/App/Ctss/Trem2	26
BP	GO:0042180	cellular ketone metabolic process	23/1290	244/28564	0.000742162	0.005410966	0.003457709	Erfe/Pdk2/Clcn2/Apoc2/Acacb/Kmo/Il1b/Nr1h3/Ceacam1/Slc45a3/Dhrs9/Nr1d1/Afp/Fabp3/Cpt1a/Abcd2/Egr1/Mfsd2a/Abcd1/Slc37a2/Ptgs2/Anxa1/Akr1b3	23
BP	GO:0006970	response to osmotic stress	13/1290	103/28564	0.000750943	0.005452494	0.003484246	Slc12a5/Slc2a4/Trpv4/Kmo/Slc9a4/Prkca/Rcsd1/Tifab/Ddx3x/Apobec1/Ptgs2/Akr1b3/Serpinb6b	13
BP	GO:0045069	regulation of viral genome replication	13/1290	103/28564	0.000750943	0.005452494	0.003484246	Isg20/Adarb1/Plscr1/Oas2/Ifi211/Oasl2/Ddx3x/Ccl5/Ifi204/Ifi203/Mndal/Zfp809/Ifitm6	13
BP	GO:0030038	contractile actin filament bundle assembly	14/1290	116/28564	0.000752627	0.005452494	0.003484246	Sorbs3/Tgfbr1/Src/Bbs4/Sorbs1/Zyx/Itgb5/Nrp1/Kctd13/Kank3/S1pr1/Stmn1/Tpm1/Actg1	14
BP	GO:0043149	stress fiber assembly	14/1290	116/28564	0.000752627	0.005452494	0.003484246	Sorbs3/Tgfbr1/Src/Bbs4/Sorbs1/Zyx/Itgb5/Nrp1/Kctd13/Kank3/S1pr1/Stmn1/Tpm1/Actg1	14
BP	GO:0045639	positive regulation of myeloid cell differentiation	14/1290	116/28564	0.000752627	0.005452494	0.003484246	Lif/Jag1/Slc9b2/Jun/Prkca/Ripk1/Hspa1b/Stat3/Csf1r/Ccl5/Fes/Tyrobp/Fos/Trem2	14
BP	GO:0009132	nucleoside diphosphate metabolic process	16/1290	143/28564	0.000759858	0.005497912	0.003513269	Entpd1/Nme3/P2rx7/Cmpk2/Ak3/Nme4/Pfkm/Ampd3/Igf1/Ddit4/Stat3/Nupr1/Slc2a6/Ak1/App/Ier3	16
BP	GO:0050671	positive regulation of lymphocyte proliferation	17/1290	157/28564	0.000768087	0.005550426	0.003546827	Itgal/Ccr2/Il1b/Aif1/Tlr4/Igf1/Cd80/Ptpn22/Bst1/Csf1r/Tfrc/Cd209c/Ccl5/Tnfsf9/Slc39a10/Cd81/Anxa1	17
BP	GO:0008016	regulation of heart contraction	20/1290	200/28564	0.000770746	0.005555592	0.003550128	Rnf207/Trpm4/Cacna1b/Cacna1d/Pde4b/Hbegf/Myh7b/Sp4/Fgf13/Snta1/Prkca/Ank2/Thra/Nos2/Dmpk/S100a1/Flna/Kcnj2/Tpm1/Rgs2	20
BP	GO:0051099	positive regulation of binding	20/1290	200/28564	0.000770746	0.005555592	0.003550128	Hip1r/Mmp9/Gpsm1/Trim21/Tert/Pax6/Klf4/Hfe/Rapgef2/Caprin2/Tlr4/Igf1/Plk2/Parp9/Flot1/Dhx9/Abl2/Stmn1/App/Anxa2	20
BP	GO:0003007	heart morphogenesis	26/1290	291/28564	0.000780357	0.005617781	0.003589868	Ccdc40/Folr1/Snai2/Rnf207/Alpk2/Epor/Cplane2/Jag1/Adamts1/Tgfbr1/Jun/Ahi1/Egln1/Efna1/Rxra/Ext1/Uty/Nrp1/Naglu/Dhrs3/Cited2/Nfatc1/Rbpj/S1pr1/Flna/Tpm1	26
BP	GO:0097581	lamellipodium organization	12/1290	91/28564	0.000799012	0.005744849	0.003671067	Pdpn/Fer/Fscn1/Src/Rhod/Spata13/Avil/Fgd4/Parvb/Epha2/S1pr1/Ptpro	12
BP	GO:1904062	regulation of monoatomic cation transmembrane transport	31/1290	371/28564	0.000802536	0.005762934	0.003682624	Tmem74/Rnf207/Cacna1d/Gem/Mmp9/Cacnb3/Pde4b/Fgf13/Snta1/Ubash3b/P2rx7/Hap1/Ank2/Fgf11/Tspan13/Pik3cg/Lcn2/Cacna1a/Stac2/Ptpn22/Zfas1/Alox5/S100a1/P2ry6/Psen2/Flna/Kcnj2/App/Cyba/Ctss/Trem2	31
BP	GO:0009166	nucleotide catabolic process	10/1290	67/28564	0.000809946	0.005801565	0.003707309	Entpd1/Upp1/Cda/Ampd3/Dnph1/Abcd1/Nudt3/Gda/Ncf1/Xdh	10
BP	GO:0032835	glomerulus development	10/1290	67/28564	0.000809946	0.005801565	0.003707309	Lamb2/Jag1/Il6ra/Pdgfb/Ext1/Egr1/C3ar1/Basp1/Cfh/Ptpro	10
BP	GO:2001235	positive regulation of apoptotic signaling pathway	18/1290	172/28564	0.000816857	0.005843751	0.003734267	Nacc2/Bmf/Bbc3/Tgfbr1/Siglec1/Bcl2l11/Ripk1/Ripk3/Steap3/Plscr1/Pea15a/Sfpq/Nupr1/Psen2/Serinc3/Atf3/Ctss/Ctsk	18
BP	GO:0001959	regulation of cytokine-mediated signaling pathway	16/1290	144/28564	0.000819735	0.00585461	0.003741206	Irak3/Nkiras1/Crebrf/H2bc21/Ripk1/Parp14/Sigirr/Ticam2/Parp9/Ikbke/Irgm1/Hspa1b/Irf7/Gas6/Axl/Trem2	16
BP	GO:0006509	membrane protein ectodomain proteolysis	8/1290	45/28564	0.000821677	0.00585461	0.003741206	Snx33/Il1b/Prtn3/P2rx7/Tnfrsf1b/Snx9/Psen2/App	8
BP	GO:0061098	positive regulation of protein tyrosine kinase activity	8/1290	45/28564	0.000821677	0.00585461	0.003741206	Hbegf/Pdgfb/Efna1/Dlg4/Lrp8/Csf1r/Gas6/App	8
BP	GO:1903201	regulation of oxidative stress-induced cell death	11/1290	79/28564	0.000823497	0.00585461	0.003741206	Trpm2/Epor/Pink1/Ripk1/Tlr4/Pycr1/Sfpq/Nfe2l2/Ddr2/App/Trem2	11
BP	GO:1990874	vascular associated smooth muscle cell proliferation	11/1290	79/28564	0.000823497	0.00585461	0.003741206	Mmp9/Adamts1/Tert/Src/Jun/Pdgfb/Igf1/Gstp1/Ddr2/P2ry6/Tpm1	11
BP	GO:0010829	negative regulation of glucose transmembrane transport	6/1290	26/28564	0.000885906	0.006267126	0.004004811	Il1b/Ahi1/Prkca/Rhoq/Pea15a/Pid1	6
BP	GO:0031643	positive regulation of myelination	6/1290	26/28564	0.000885906	0.006267126	0.004004811	Egr2/Itgax/Mag/Igf1/Tnfrsf1b/Cst7	6
BP	GO:0150146	cell junction disassembly	6/1290	26/28564	0.000885906	0.006267126	0.004004811	Snai2/Tgfbr1/Iqsec1/C3/Trem2/Cx3cr1	6
BP	GO:1903579	negative regulation of ATP metabolic process	6/1290	26/28564	0.000885906	0.006267126	0.004004811	Entpd1/Ddit4/Stat3/Nupr1/Pid1/Ier3	6
BP	GO:0010906	regulation of glucose metabolic process	14/1290	118/28564	0.000892541	0.006306257	0.004029817	Erfe/Adora2b/Pdk2/Rorc/Pgp/Acacb/Src/Sorbs1/Zfp692/Slc45a3/Gpt2/Gpt/Igf1/Igfbp4	14
BP	GO:0033077	T cell differentiation in thymus	13/1290	105/28564	0.000901601	0.006362408	0.004065699	Jag2/Rorc/Itpkb/Il1b/Mafb/Il7r/Zfp609/Ripk3/Zfp36l2/Dock2/Abl2/Tnfsf9/Tnfrsf9	13
BP	GO:1903531	negative regulation of secretion by cell	19/1290	188/28564	0.000907749	0.006397898	0.004088378	Lif/Entpd1/Ccr2/Il11/Syt11/Il1b/Nr1h3/Klf7/Rab11fip1/Frmd4a/Tnfrsf1b/Pde8b/Ptgs1/Vamp8/Spi1/Neo1/Cd300a/Anxa5/Anxa1	19
BP	GO:0001836	release of cytochrome c from mitochondria	10/1290	68/28564	0.000911755	0.006418213	0.004101359	Mmp9/Bmf/Pink1/Bbc3/Jun/Bcl2l11/Igf1/Bcl2l1/Bnip3/Ghitm	10
BP	GO:0038034	signal transduction in absence of ligand	11/1290	80/28564	0.000916466	0.006427628	0.004107376	Snai2/Tert/Il1b/Bcl2l11/Ripk1/Lcn2/Igf1/Hspa1b/Itgav/Sgk3/Bcl2l1	11
BP	GO:0097192	extrinsic apoptotic signaling pathway in absence of ligand	11/1290	80/28564	0.000916466	0.006427628	0.004107376	Snai2/Tert/Il1b/Bcl2l11/Ripk1/Lcn2/Igf1/Hspa1b/Itgav/Sgk3/Bcl2l1	11
BP	GO:1903036	positive regulation of response to wounding	11/1290	80/28564	0.000916466	0.006427628	0.004107376	Plat/Hbegf/Scarf1/Clec7a/Nfe2l2/Ddr2/Flna/Cd36/Serpine1/Anxa1/Actg1	11
BP	GO:0060485	mesenchyme development	27/1290	310/28564	0.000918964	0.006437253	0.004113526	Folr1/Snai2/Pdpn/Sema4g/Cplane2/Jag1/Klhl12/Il1b/Pax6/Pax3/Spry2/Tgfbr1/Hpn/Efna1/Glipr2/Rxra/Ext1/Phldb1/Nrp1/Spred3/Ranbp3l/Anxa6/Cited2/Nfatc1/Rbpj/Flna/Itga4	27
BP	GO:0007259	receptor signaling pathway via JAK-STAT	20/1290	203/28564	0.000928002	0.006492603	0.004148896	Lif/Fer/Csf2rb2/Il6ra/Snhg20/Bcl3/Il7r/Parp14/Igf1/Leprot/Parp9/Stat3/Il10rb/Csf2ra/Csf1r/Ccl5/Mst1/Cd300a/Socs3/Akr1b3	20
BP	GO:0051048	negative regulation of secretion	21/1290	218/28564	0.00093664	0.006545029	0.004182397	Lif/Entpd1/Ccr2/Il11/Syt11/Il1b/Nr1h3/Klf7/Rab11fip1/Frmd4a/Tnfrsf1b/Tifab/Pde8b/Ptgs1/Vamp8/Spi1/Anpep/Neo1/Cd300a/Anxa5/Anxa1	21
BP	GO:0005978	glycogen biosynthetic process	8/1290	46/28564	0.000955786	0.006638242	0.004241962	Phkg1/Epm2a/Sorbs1/Nr1d1/Igf1/Gbe1/Gys1/Gyg	8
BP	GO:0006040	amino sugar metabolic process	8/1290	46/28564	0.000955786	0.006638242	0.004241962	Ovgp1/Npl/Uap1l1/Chst1/St6gal1/Renbp/Hexb/Nagk	8
BP	GO:0009250	glucan biosynthetic process	8/1290	46/28564	0.000955786	0.006638242	0.004241962	Phkg1/Epm2a/Sorbs1/Nr1d1/Igf1/Gbe1/Gys1/Gyg	8
BP	GO:1905710	positive regulation of membrane permeability	8/1290	46/28564	0.000955786	0.006638242	0.004241962	Tmem14a/Hip1r/Hebp2/Bbc3/Bcl2l11/Bcl2l1/Bnip3/Ier3	8
BP	GO:2000191	regulation of fatty acid transport	8/1290	46/28564	0.000955786	0.006638242	0.004241962	Erfe/Ptges/Il1b/Repin1/Tnfrsf11a/Map2k6/Fabp3/P2rx7	8
BP	GO:0034113	heterotypic cell-cell adhesion	9/1290	57/28564	0.00096677	0.006706381	0.004285504	Itgax/Itga7/Il1b/Klf4/Flot1/Cd200r1/Itgav/Itgb7/Itga4	9
BP	GO:0002371	dendritic cell cytokine production	5/1290	18/28564	0.00097549	0.006726056	0.004298076	Tlr4/Slamf9/Ticam2/Tlr3/Tlr2	5
BP	GO:0061318	renal filtration cell differentiation	5/1290	18/28564	0.00097549	0.006726056	0.004298076	Lamb2/Jag1/Ext1/Basp1/Ptpro	5
BP	GO:0071295	cellular response to vitamin	5/1290	18/28564	0.00097549	0.006726056	0.004298076	Folr1/Snai2/Rxra/Gas6/Fes	5
BP	GO:0072112	podocyte differentiation	5/1290	18/28564	0.00097549	0.006726056	0.004298076	Lamb2/Jag1/Ext1/Basp1/Ptpro	5
BP	GO:0072311	glomerular epithelial cell differentiation	5/1290	18/28564	0.00097549	0.006726056	0.004298076	Lamb2/Jag1/Ext1/Basp1/Ptpro	5
BP	GO:0071711	basement membrane organization	7/1290	36/28564	0.000995103	0.006836546	0.004368682	Lamb2/Cav2/Hpn/Ext1/Phldb1/Lamc1/Ctss	7
BP	GO:0140632	inflammasome complex assembly	7/1290	36/28564	0.000995103	0.006836546	0.004368682	Nlrp1b/Tlr4/Ptpn22/Ddx3x/Trim30a/Cd36/Trem2	7
BP	GO:2000406	positive regulation of T cell migration	7/1290	36/28564	0.000995103	0.006836546	0.004368682	Ccr2/Aif1/Dock8/Abl2/Ccl5/App/Itga4	7
BP	GO:0031099	regeneration	17/1290	161/28564	0.001018969	0.006983722	0.00446273	Folr1/Lif/Myoz1/Lamb2/Mag/Gli1/Jun/Klf4/Scarf1/Igf1/Mapk8ip3/Ptprs/Flna/Cd81/Neo1/Serpine1/Anxa1	17
BP	GO:0051701	biological process involved in interaction with host	17/1290	161/28564	0.001018969	0.006983722	0.00446273	Alyref2/Trim34a/Trim34b/Trim21/Cav2/Trim12c/Siglec1/Bcl2l11/Nrp1/Itgav/Trim30a/Cd209c/Bcl2l1/Vamp8/Gas6/Ifitm6/Axl	17
BP	GO:1901224	positive regulation of NIK/NF-kappaB signaling	10/1290	69/28564	0.001023823	0.006993061	0.004468697	Il1b/Tlr4/Nmi/Tlr3/Ddx3x/Tlr7/Tlr2/App/Cd14/Trem2	10
BP	GO:0006665	sphingolipid metabolic process	16/1290	147/28564	0.001024001	0.006993061	0.004468697	B4galt6/Hacd4/P2rx7/Smpdl3a/St6galnac4/Gla/Hacd1/Naaa/Naglu/Cers4/Smpdl3b/Hexb/Cerk/Hacd2/Serinc3/Serinc2	16
BP	GO:0048144	fibroblast proliferation	16/1290	147/28564	0.001024001	0.006993061	0.004468697	Lif/Mmp9/Trp53inp1/Jun/Pdgfb/Fth1/Igf1/Fosl2/Nupr1/Dhx9/Gstp1/Ddr2/Gas6/Cd300a/Serpine1/Anxa2	16
BP	GO:0007517	muscle organ development	31/1290	377/28564	0.001041137	0.007101601	0.004538057	Egr2/Lif/Hlx/Myoz1/Epor/Sgcb/Nr4a1/Mylpf/Pax3/Svil/Cav2/Tgfbr1/Zfp609/Adarb1/Egln1/Rxra/Usp2/Egr1/Sap30/Naglu/Chd2/Tifab/Flot1/Cited2/Nupr1/Rbpj/S1pr1/Uqcc2/Tpm1/Atf3/Fos	31
BP	GO:0009743	response to carbohydrate	21/1290	220/28564	0.001052108	0.007126021	0.004553661	Trpm4/Cacna1d/Il1b/Slc9b2/Nr0b2/Klf7/Runx2/Rasal2/Prkca/Nr1d1/Rab34/Glul/Egr1/Igf1/Naglu/Rab11b/Slc39a14/Pde8b/Dynll1/Gas6/Trem2	21
BP	GO:0046390	ribose phosphate biosynthetic process	21/1290	220/28564	0.001052108	0.007126021	0.004553661	Entpd1/Pdk2/Npr1/Dnajc30/Acacb/Dmac2l/Upp1/Nme3/Cda/Atp5d/Uqcc3/Adcy6/Ak3/Nme4/Ampd3/Stat3/Bcl2l1/Pid1/Ak1/Ppcdc/Trem2	21
BP	GO:0046939	nucleotide phosphorylation	14/1290	120/28564	0.001053742	0.007126021	0.004553661	Nme3/Dck/P2rx7/Cmpk2/Nme4/Pfkm/Igf1/Ddit4/Stat3/Nupr1/Slc2a6/Ak1/App/Ier3	14
BP	GO:0002887	negative regulation of myeloid leukocyte mediated immunity	4/1290	11/28564	0.001058431	0.007126021	0.004553661	Ccr2/Spi1/Cd300a/Cx3cr1	4
BP	GO:0006054	N-acetylneuraminate metabolic process	4/1290	11/28564	0.001058431	0.007126021	0.004553661	Npl/St6gal1/Renbp/Nagk	4
BP	GO:0009157	deoxyribonucleoside monophosphate biosynthetic process	4/1290	11/28564	0.001058431	0.007126021	0.004553661	Nme3/Dck/Shmt1/Tyms	4
BP	GO:0032490	detection of molecule of bacterial origin	4/1290	11/28564	0.001058431	0.007126021	0.004553661	Tlr4/Itgav/Tlr2/Trem2	4
BP	GO:0033212	iron import into cell	4/1290	11/28564	0.001058431	0.007126021	0.004553661	Hfe/Steap3/Lcn2/Slc39a14	4
BP	GO:0061762	CAMKK-AMPK signaling cascade	4/1290	11/28564	0.001058431	0.007126021	0.004553661	Myh7b/Egln1/Irgm1/Trem2	4
BP	GO:0070424	regulation of nucleotide-binding oligomerization domain containing signaling pathway	4/1290	11/28564	0.001058431	0.007126021	0.004553661	Slc15a4/Tlr4/Hspa1b/Ptpn22	4
BP	GO:0071609	chemokine (C-C motif) ligand 5 production	4/1290	11/28564	0.001058431	0.007126021	0.004553661	Trpv4/Ticam2/Mcoln2/Sirpa	4
BP	GO:0034329	cell junction assembly	37/1290	477/28564	0.001062281	0.007143525	0.004564847	Ntng2/Nptxr/Adgrl1/Snai2/Hapln4/Ntrk1/Trpv4/Fscn1/Arvcf/Il1b/Rab13/Bcas3/Fgf13/Src/Rhod/Sorbs1/Prkca/Pdgfb/Adgre5/Rapgef2/Myo6/Icam5/Dst/Cacna1a/Nrp1/Flot1/Micall2/Lamc1/Itgav/Ptprs/Peak1/Epha2/Clstn3/Ptpro/Tlr2/App/Actg1	37
BP	GO:0030203	glycosaminoglycan metabolic process	13/1290	107/28564	0.001076793	0.007232606	0.004621771	Ndst1/Chpf/Cemip2/Il1b/Sgsh/Dse/Pdgfb/Chst1/Ext1/Ugdh/Naglu/Glce/Hexb	13
BP	GO:0043010	camera-type eye development	31/1290	378/28564	0.001086405	0.007288604	0.004657555	Lif/Lamb2/Clcn2/Jag1/Trpm1/Pax6/Fat1/Flt1/Spry2/Tgfbr1/Nectin3/Bbs4/Tsku/Jun/Ahi1/Pdgfb/Tgif2/Klf4/Cc2d2a/Tulp3/Rxra/Mfsd2a/Nrp1/Spred3/Naglu/Stat3/Cited2/Epha2/Cfh/Vim/C3	31
BP	GO:0006643	membrane lipid metabolic process	19/1290	191/28564	0.001096958	0.007348356	0.004695738	B4galt6/Mppe1/Hacd4/P2rx7/Smpdl3a/St6galnac4/Gla/Agmo/Hacd1/Naaa/Naglu/Cers4/Smpdl3b/Hexb/Cerk/Mgst2/Hacd2/Serinc3/Serinc2	19
BP	GO:0006023	aminoglycan biosynthetic process	9/1290	58/28564	0.001099168	0.007348356	0.004695738	Chpf/Il1b/B3gnt3/Dse/Pdgfb/Chst1/Ext1/Ugdh/Glce	9
BP	GO:0072527	pyrimidine-containing compound metabolic process	9/1290	58/28564	0.001099168	0.007348356	0.004695738	Upp1/Nme3/Cda/Dck/Cmpk2/Ak3/Nme4/Shmt1/Tyms	9
BP	GO:0050864	regulation of B cell activation	16/1290	148/28564	0.001101021	0.007352146	0.004698159	Shld1/Slc15a4/Tlr4/Tnfrsf13b/Sh3kbp1/Zfp36l2/Tnfsf13/Bst1/Tfrc/Nfam1/Slc39a10/Spi1/Cd81/Cd300a/Fcgr2b/Tyrobp	16
BP	GO:0009261	ribonucleotide catabolic process	8/1290	47/28564	0.001106856	0.007382483	0.004717545	Entpd1/Upp1/Cda/Ampd3/Abcd1/Nudt3/Gda/Xdh	8
BP	GO:0044000	movement in host	14/1290	121/28564	0.001143092	0.007615284	0.00486631	Trim34a/Trim34b/Trim21/Cav2/Trim12c/Siglec1/Nrp1/Itgav/Trim30a/Cd209c/Vamp8/Gas6/Ifitm6/Axl	14
BP	GO:1901264	carbohydrate derivative transport	10/1290	70/28564	0.001146912	0.007631841	0.00487689	Slc28a2/Slc29a2/Slc35a5/Slc15a4/Slc25a42/P2rx7/Slc17a9/Mfsd2a/Slc37a2/Pltp	10
BP	GO:0015980	energy derivation by oxidation of organic compounds	29/1290	347/28564	0.001159099	0.007703967	0.00492298	Lyrm7/Phkg1/Pink1/Dnajc30/Cox7a1/Trpv4/Cox8a/Epm2a/Sorbs1/Atp5d/Nr1d1/Uqcc3/Slc25a33/Noa1/Stk40/Immp2l/Pfkm/Igf1/Abcd1/Cisd1/Gbe1/Nupr1/Slc37a2/Il10rb/Gys1/Bnip3/Uqcc2/Idh1/Gyg	29
BP	GO:0050679	positive regulation of epithelial cell proliferation	22/1290	237/28564	0.001168266	0.007755873	0.004956149	Adora2b/Hlx/Nr4a1/Runx2/Cav2/Jun/Hpn/Prkca/Pdgfb/Mycn/Glul/Ccnd2/Igf1/Jaml/Srsf6/Stat3/Ccl5/Mst1/Rbpj/Egfl7/Cyba/Itga4	22
BP	GO:0046031	ADP metabolic process	13/1290	108/28564	0.001174522	0.007788362	0.00497691	Entpd1/P2rx7/Ak3/Pfkm/Ampd3/Igf1/Ddit4/Stat3/Nupr1/Slc2a6/Ak1/App/Ier3	13
BP	GO:0017004	cytochrome complex assembly	7/1290	37/28564	0.001180009	0.007797606	0.004982817	Lyrm7/Uqcc3/Slc25a33/Cox14/Cox20/Uqcc2/Cyba	7
BP	GO:0033005	positive regulation of mast cell activation	7/1290	37/28564	0.001180009	0.007797606	0.004982817	Adora2b/Il4ra/Adora3/Pld2/Vamp8/Fgr/Fcer1g	7
BP	GO:0097242	amyloid-beta clearance	7/1290	37/28564	0.001180009	0.007797606	0.004982817	Rab11b/Ifngr1/Msr1/Cd36/App/C3/Trem2	7
BP	GO:0009914	hormone transport	33/1290	413/28564	0.001184732	0.007819782	0.004996988	Slc7a8/Lif/Trpm4/Hcar2/Trpm2/Il11/Cacna1d/Adora3/Gipr/Trpv4/Il1b/Pax6/Slc9b2/Nr0b2/Klf7/Ltbp4/Vgf/Rab11fip1/Nr1d1/Cpt1a/Hfe/Glul/Pfkm/Rab11b/Pde8b/Nos2/Dynll1/Alox5/Ccl5/Vamp8/Uqcc2/Anxa5/Anxa1	33
BP	GO:0042176	regulation of protein catabolic process	30/1290	364/28564	0.001198918	0.007904288	0.005050989	Snx33/Irak3/Crebrf/Il1b/Glmn/Tnfsf12/Serpinb1b/Epm2a/Hfe/Pttg1ip/Rnf144b/Tnfrsf1b/Plk2/Snx9/Hspa1b/Nos2/Nupr1/Samd9l/Trim30a/Laptm4b/Psen2/Serpinb1a/Flna/Cd81/App/Anxa2/Sorl1/Ier3/Trem2/Odc1	30
BP	GO:0006874	intracellular calcium ion homeostasis	27/1290	316/28564	0.001220079	0.008034527	0.005134214	Ccr2/Atp13a4/Trpm2/Trpv4/Myh7b/Cav2/Bbc3/Ubash3b/Prkca/P2rx7/Hap1/Ank2/Cul5/Cacna1a/Anxa6/Itgav/Hexb/Dmpk/Ccl5/P2ry6/Psen2/Bnip3/Flna/App/Ero1a/Cyba/Slc24a5	27
BP	GO:0002706	regulation of lymphocyte mediated immunity	22/1290	238/28564	0.001233702	0.008114895	0.00518557	Ccr2/Trpm4/Shld1/Il1b/Slc15a4/Ceacam1/Il7r/Il18rap/Hfe/P2rx7/Ripk3/Tnfrsf1b/Raet1d/Tnfsf13/H2-T24/Tfrc/Cd81/Fcgr2b/C3/Fcgr3/Fcer1g/Trem2	22
BP	GO:0032088	negative regulation of NF-kappaB transcription factor activity	11/1290	83/28564	0.001248794	0.008195303	0.005236953	Lrrc14/Irak3/Adora3/Trim21/Bcl3/Klf4/Setd6/Nfkbia/Spi1/Dap/Anxa4	11
BP	GO:0032272	negative regulation of protein polymerization	11/1290	83/28564	0.001248794	0.008195303	0.005236953	Hip1r/Svil/Tubb4a/Bbs4/Avil/Sptbn1/Kank3/Stmn1/Tlr2/Tmsb4x/Tpm1	11
BP	GO:0002524	hypersensitivity	5/1290	19/28564	0.001274973	0.008338061	0.005328178	Ext1/Fcgr2b/C3/Fcgr3/Fcer1g	5
BP	GO:0035821	modulation of process of another organism	5/1290	19/28564	0.001274973	0.008338061	0.005328178	Bcl2l11/Clec7a/Nos2/Bcl2l1/C3	5
BP	GO:1901741	positive regulation of myoblast fusion	5/1290	19/28564	0.001274973	0.008338061	0.005328178	Il4ra/Gdf15/Ehd2/Flot1/Ehd1	5
BP	GO:0098586	cellular response to virus	8/1290	48/28564	0.001276383	0.008338061	0.005328178	Mapk11/Pou2f2/Ext1/Ikbke/Irgm1/Tlr3/Ddx3x/Tlr7	8
BP	GO:0030193	regulation of blood coagulation	10/1290	71/28564	0.001281817	0.008364005	0.005344756	Plat/Tfpi/Ceacam1/Ubash3b/Pdgfb/Nfe2l2/Cd36/Serpine1/Anxa2/Anxa5	10
BP	GO:1900182	positive regulation of protein localization to nucleus	12/1290	96/28564	0.001287597	0.00839214	0.005362735	Lif/Tert/Cav2/Src/Uaca/Parp9/Ptpn5/Ptpn22/Zpr1/Tfrc/Flna/Ptgs2	12
BP	GO:0060541	respiratory system development	24/1290	270/28564	0.001305359	0.008498212	0.005430517	Ccdc40/Atxn1/Lif/Celsr1/Cebpa/Pdpn/Clcn2/Nkiras1/Spry2/Gli1/Gng8/Mycn/Tulp3/Stk40/Gpsm2/Ext1/Igf1/Hhex/Thra/Mapk8ip3/Speg/Srsf6/Psen2/Rbpj	24
BP	GO:0016485	protein processing	25/1290	286/28564	0.001325071	0.008616728	0.005506251	C1rl/Plat/Ctse/Cplane2/Pcsk4/Fkrp/Mafb/Dync2h1/Src/Hpn/P2rx7/Immp2l/Ldlrad3/Naglu/Ifi211/C1ra/Psen2/Ifi204/Cst7/Anpep/Ifi203/Srgn/Mndal/Serpine1/Ctss	25
BP	GO:0050769	positive regulation of neurogenesis	27/1290	318/28564	0.001337839	0.00868987	0.00555299	Egr2/Atxn1/L1cam/Lif/Mag/Il1b/Pax6/Flt1/Jade2/Metrn/Tiam2/Caprin2/Spen/Dlg4/Hap1/Dixdc1/Etv5/Tle6/Igf1/Tnfrsf1b/Nrp1/Lrp8/Wls/Csf1r/Vim/Tlr2/Cx3cr1	27
BP	GO:0002082	regulation of oxidative phosphorylation	6/1290	28/28564	0.001341996	0.008697109	0.005557616	Pink1/Cox7a1/Slc25a33/Abcd1/Nupr1/Uqcc2	6
BP	GO:0032928	regulation of superoxide anion generation	6/1290	28/28564	0.001341996	0.008697109	0.005557616	Hvcn1/Gstp1/App/Cyba/Tyrobp/Acp5	6
BP	GO:1903038	negative regulation of leukocyte cell-cell adhesion	16/1290	151/28564	0.001362106	0.00881744	0.00563451	Hlx/Il4ra/Zc3h12d/Glmn/Ceacam1/Klf4/Hfe/Cd80/Ptpn22/Tnfaip8l2/Gstp1/Cd300a/Pla2g5/Anxa1/Lgals3/Gpnmb	16
BP	GO:0031330	negative regulation of cellular catabolic process	22/1290	240/28564	0.001374055	0.008884729	0.005677509	Bmf/Pink1/Nrbp2/Acacb/Nmnat1/Hfe/Pik3cg/Mfsd2a/Ikbke/Ptpn22/Stat3/Nupr1/Rbm38/Dhx9/Igf2bp3/Psen2/Dap/Anxa2/Apobec1/Sorl1/Slfn2/Trem2	22
BP	GO:0033209	tumor necrosis factor-mediated signaling pathway	11/1290	84/28564	0.001379405	0.008909245	0.005693175	Nkiras1/Tnfrsf11a/H2bc21/Ripk1/Ext1/Eda2r/Traf4/Traf1/Hspa1b/Nfkbia/Gas6	11
BP	GO:0022617	extracellular matrix disassembly	7/1290	38/28564	0.001390777	0.008920213	0.005700184	Pdpn/Fscn1/Hpn/Flot1/Lamc1/Ddr2/Ctss	7
BP	GO:0033273	response to vitamin	7/1290	38/28564	0.001390777	0.008920213	0.005700184	Folr1/Snai2/Nfkbiz/Runx2/Rxra/Gas6/Fes	7
BP	GO:0034381	plasma lipoprotein particle clearance	7/1290	38/28564	0.001390777	0.008920213	0.005700184	Apoc2/Ehd1/Cnpy2/Msr1/Cd36/Anxa2/Trem2	7
BP	GO:0050901	leukocyte tethering or rolling	7/1290	38/28564	0.001390777	0.008920213	0.005700184	Ccr2/Ptafr/Ext1/Gcnt1/Itgb7/Itga4/Cx3cr1	7
BP	GO:1902110	positive regulation of mitochondrial membrane permeability involved in apoptotic process	7/1290	38/28564	0.001390777	0.008920213	0.005700184	Tmem14a/Hip1r/Bbc3/Bcl2l11/Bcl2l1/Bnip3/Ier3	7
BP	GO:1904738	vascular associated smooth muscle cell migration	7/1290	38/28564	0.001390777	0.008920213	0.005700184	Adamts1/Tert/Pdgfb/Nfe2l2/Ddr2/Tpm1/Itga4	7
BP	GO:0071901	negative regulation of protein serine/threonine kinase activity	13/1290	110/28564	0.001392241	0.008920213	0.005700184	Prkar2b/Irak3/Il1b/Hexim2/Spry2/Dusp1/Hhex/Ptpn5/Ptpn22/Gstp1/Cd300a/Sorl1/Rgs2	13
BP	GO:0009410	response to xenobiotic stimulus	28/1290	335/28564	0.001393588	0.008920213	0.005700184	Slc12a5/Rorc/Ntrk1/Mmp9/Cyp2c55/Nfkbiz/Il1b/Pde4b/Jun/P2rx7/Ugt1a6a/Myo6/Lcn2/Lyst/Ptpn5/Nos2/Nfe2l2/Gstp1/Akr1c13/Rnf149/Tfrc/Gas6/Gstm1/Serpine1/Apobec1/Fos/Gstt1/Cybb	28
BP	GO:0045862	positive regulation of proteolysis	31/1290	384/28564	0.00139574	0.008923996	0.005702601	Hip1r/Snx33/Il1b/Bbc3/Src/Nlrp1b/Hpn/Bcl2l11/Uaca/Efna1/Rnf144b/Tnfrsf1b/Plk2/Ifi211/Snx9/Hspa1b/Stat3/Nupr1/Dapk1/Ddx3x/Psen2/Ifi204/Dap/Ifi203/App/Mndal/Ctsd/Xdh/Ctss/Trem2/Ctsk	31
BP	GO:0045744	negative regulation of G protein-coupled receptor signaling pathway	9/1290	60/28564	0.001407911	0.008981717	0.005739486	Aplp1/Gipr/Pde4b/Dnm1/Pld2/Ccl5/Stmn1/App/Rgs2	9
BP	GO:1902808	positive regulation of cell cycle G1/S phase transition	9/1290	60/28564	0.001407911	0.008981717	0.005739486	Adamts1/Tert/Gli1/Aif1/Ccnd2/Ddx3x/Csf1r/Ddr2/Anxa1	9
BP	GO:0045685	regulation of glial cell differentiation	12/1290	97/28564	0.001410164	0.008986065	0.005742265	Egr2/Lif/Mag/Il1b/Slc45a3/Nr1d1/Mycn/Tnfrsf1b/Csf1r/Atf5/Tlr2/Trem2	12
BP	GO:0046474	glycerophospholipid biosynthetic process	17/1290	166/28564	0.001427606	0.009087075	0.005806812	Dgke/Cds1/Itpkb/Impa2/Sla2/Mppe1/Pdgfb/Fabp3/Ttc7/Pik3cg/Plscr1/Pip5k1b/Cds2/Lpcat2/Pld2/Socs3/Pla2g5	17
BP	GO:0061512	protein localization to cilium	10/1290	72/28564	0.001429365	0.009088155	0.005807502	Ccdc40/Gas8/Lztfl1/Dync2h1/Bbs4/Dzip1/Cc2d2a/Tulp3/Bbs9/Ehd1	10
BP	GO:0045786	negative regulation of cell cycle	31/1290	385/28564	0.00145411	0.009235213	0.005901475	Tex14/Nacc2/Eme2/Lif/Cebpa/Nr4a1/Zc3h12d/Hexim2/Btg3/Aven/Epm2a/Klf4/Tom1l2/Rhob/Donson/Ctdsp1/Gpr132/Hhex/Hinfp/Ctdsp2/Parp9/Usp28/Zfp36l2/Nupr1/Rbm38/Atf5/Cdk2ap2/Zwilch/Ptgs2/Ier3/Gpnmb	31
BP	GO:0019233	sensory perception of pain	16/1290	152/28564	0.001459965	0.00926211	0.005918662	Ccr2/Cacna1b/Ntrk1/Cacnb3/Ptges/Cnr2/Ptafr/P2rx7/Tlr4/Cacna1a/Lxn/Ptgs1/Fcgr4/Alox5/Ptgs2/Ctss	16
BP	GO:0006195	purine nucleotide catabolic process	8/1290	49/28564	0.001465931	0.009289644	0.005936258	Entpd1/Ampd3/Dnph1/Abcd1/Nudt3/Gda/Ncf1/Xdh	8
BP	GO:0043281	regulation of cysteine-type endopeptidase activity involved in apoptotic process	20/1290	211/28564	0.001488247	0.00942062	0.006019954	Hip1r/Mmp9/Nr4a1/Bbc3/Src/Nlrp1b/Bcl2l11/Klf4/Uaca/Igf1/Hspa1b/Dapk1/Ddx3x/Por/Gas6/Dap/App/Ptgs2/Ctsd/Xdh	20
BP	GO:0032370	positive regulation of lipid transport	13/1290	111/28564	0.001513071	0.00956716	0.006113595	Erfe/Ptges/Il1b/Nr1h3/Tnfrsf11a/Map2k6/Fabp3/P2rx7/Eepd1/Nfkbia/Anxa2/Pltp/Trem2	13
BP	GO:0060191	regulation of lipase activity	11/1290	85/28564	0.001521008	0.009596127	0.006132106	Apoc2/Nr1h3/Flt1/Ptafr/Abl2/Ccl5/Por/Ppt1/Rgs2/Pla2g5/Anxa1	11
BP	GO:0030041	actin filament polymerization	17/1290	167/28564	0.001524074	0.009596127	0.006132106	Hip1r/Fer/Svil/Bbs4/Aif1/Diaph2/Avil/Spire2/Snx9/Spire1/Micall2/Sptbn1/Cotl1/Kank3/Tlr2/Tmsb4x/Tpm1	17
BP	GO:0071560	cellular response to transforming growth factor beta stimulus	22/1290	242/28564	0.00152786	0.009596127	0.006132106	Folr1/Nfkbiz/Arid4a/Cd109/Ltbp4/Spry2/Cav2/Tgfbr1/Src/Jun/Zyx/Fam89b/Itgb5/Zfyve9/Sap30/Spred3/Zfp36l2/Stat3/Cited2/Spi1/Serpine1/Fos	22
BP	GO:0035726	common myeloid progenitor cell proliferation	4/1290	12/28564	0.001531083	0.009596127	0.006132106	Itpkb/Ceacam1/Samd9l/Gstp1	4
BP	GO:0045625	regulation of T-helper 1 cell differentiation	4/1290	12/28564	0.001531083	0.009596127	0.006132106	Hlx/Ccr2/Il4ra/Anxa1	4
BP	GO:0046054	dGMP metabolic process	4/1290	12/28564	0.001531083	0.009596127	0.006132106	Dck/Dnph1/Gda/Xdh	4
BP	GO:0072124	regulation of glomerular mesangial cell proliferation	4/1290	12/28564	0.001531083	0.009596127	0.006132106	Il6ra/Pdgfb/Egr1/C3ar1	4
BP	GO:1902947	regulation of tau-protein kinase activity	4/1290	12/28564	0.001531083	0.009596127	0.006132106	Egr1/Nab2/App/Sorl1	4
BP	GO:0001666	response to hypoxia	21/1290	227/28564	0.001557558	0.009751369	0.006231308	Plat/Slc2a4/Pink1/Tert/Flt1/Nr4a2/Cpeb1/Birc2/Egln1/Egr1/Ddit4/Fosl2/Pld2/Nos2/Cited2/Nfe2l2/Zfas1/Rbpj/Bnip3/Trem2/Cybb	21
BP	GO:1903707	negative regulation of hemopoiesis	14/1290	125/28564	0.001566574	0.009797084	0.006260521	Hlx/Snai2/Cebpa/Il4ra/Pira1/Mafb/Pira12/Ceacam1/Ubash3b/Pirb/Gpr137b/Tmem176a/Tmem176b/Anxa1	14
BP	GO:0008154	actin polymerization or depolymerization	19/1290	197/28564	0.001577867	0.009856929	0.006298763	Hip1r/Fer/Plekhh2/Svil/Pdxp/Bbs4/Aif1/Diaph2/Avil/Spire2/Snx9/Spire1/Micall2/Sptbn1/Cotl1/Kank3/Tlr2/Tmsb4x/Tpm1	19
BP	GO:0032386	regulation of intracellular transport	28/1290	338/28564	0.001589782	0.00990285	0.006328108	Cacnb3/Pink1/Crebrf/Bcas3/Yod1/Bbc3/Src/Epm2a/Uaca/Hap1/Ehd2/Rab11b/Ptpn5/Sp100/Ptpn22/Dhx9/Ehd1/Zpr1/Camk1/Gas6/Flna/Cd36/Cd81/Reep6/Anxa2/Ptgs2/Sorl1/Ier3	28
BP	GO:0030032	lamellipodium assembly	10/1290	73/28564	0.001590416	0.00990285	0.006328108	Fer/Fscn1/Rhod/Spata13/Avil/Fgd4/Parvb/Epha2/S1pr1/Ptpro	10
BP	GO:1900046	regulation of hemostasis	10/1290	73/28564	0.001590416	0.00990285	0.006328108	Plat/Tfpi/Ceacam1/Ubash3b/Pdgfb/Nfe2l2/Cd36/Serpine1/Anxa2/Anxa5	10
BP	GO:0046879	hormone secretion	32/1290	404/28564	0.001602955	0.009970068	0.006371061	Lif/Trpm4/Hcar2/Trpm2/Il11/Cacna1d/Adora3/Gipr/Trpv4/Il1b/Pax6/Slc9b2/Nr0b2/Klf7/Ltbp4/Vgf/Rab11fip1/Nr1d1/Cpt1a/Hfe/Glul/Pfkm/Rab11b/Pde8b/Nos2/Dynll1/Alox5/Ccl5/Vamp8/Uqcc2/Anxa5/Anxa1	32
BP	GO:1990845	adaptive thermogenesis	17/1290	168/28564	0.001625982	0.010071332	0.00643577	Ccr2/Il4ra/Zfp516/Trpv4/Nr1h3/Kdm6b/Map2k6/Nr1d1/Tle3/Tlr4/Lcn2/Thra/Abhd6/Rbpj/Cd36/Sorl1/Fabp4	17
BP	GO:0010742	macrophage derived foam cell differentiation	6/1290	29/28564	0.001628126	0.010071332	0.00643577	Itgav/Msr1/Nfkbia/Cd36/Lpl/Pla2g5	6
BP	GO:0060252	positive regulation of glial cell proliferation	6/1290	29/28564	0.001628126	0.010071332	0.00643577	Atxn1/Il1b/Flt1/Etv5/Igf1/Vim	6
BP	GO:0090382	phagosome maturation	6/1290	29/28564	0.001628126	0.010071332	0.00643577	Rab43/Syt11/Rab34/P2rx7/Rab32/Pla2g5	6
BP	GO:1900543	negative regulation of purine nucleotide metabolic process	6/1290	29/28564	0.001628126	0.010071332	0.00643577	Entpd1/Ddit4/Stat3/Nupr1/Pid1/Ier3	6
BP	GO:0006767	water-soluble vitamin metabolic process	7/1290	39/28564	0.001629808	0.010071332	0.00643577	Folr1/Btd/Pdxp/Ugt1a6a/Shmt1/Abcd4/Akr1b3	7
BP	GO:0009159	deoxyribonucleoside monophosphate catabolic process	5/1290	20/28564	0.001637242	0.01007371	0.006437291	Upp1/Cda/Dnph1/Gda/Xdh	5
BP	GO:0045019	negative regulation of nitric oxide biosynthetic process	5/1290	20/28564	0.001637242	0.01007371	0.006437291	Epor/Gla/Dynll1/Acp5/Sirpa	5
BP	GO:0060099	regulation of phagocytosis, engulfment	5/1290	20/28564	0.001637242	0.01007371	0.006437291	Siglece/Cd36/Cd300a/C3/Trem2	5
BP	GO:1904406	negative regulation of nitric oxide metabolic process	5/1290	20/28564	0.001637242	0.01007371	0.006437291	Epor/Gla/Dynll1/Acp5/Sirpa	5
BP	GO:0062014	negative regulation of small molecule metabolic process	13/1290	112/28564	0.001642467	0.010094989	0.006450888	Erfe/Entpd1/Snai2/Pgp/Acacb/Ceacam1/Cda/Mfsd2a/Ddit4/Stat3/Nupr1/Pid1/Ier3	13
BP	GO:0002720	positive regulation of cytokine production involved in immune response	11/1290	86/28564	0.001674284	0.010268465	0.006561743	Il1b/P2rx7/Tlr4/Ticam2/Tlr3/Lacc1/Cd36/Cd81/Tlr7/Tlr2/Fcer1g	11
BP	GO:1903510	mucopolysaccharide metabolic process	11/1290	86/28564	0.001674284	0.010268465	0.006561743	Chpf/Cemip2/Il1b/Dse/Pdgfb/Chst1/Ext1/Ugdh/Naglu/Glce/Hexb	11
BP	GO:0045429	positive regulation of nitric oxide biosynthetic process	8/1290	50/28564	0.001677128	0.010274878	0.006565841	Il1b/Aif1/Klf4/Tlr4/Cd36/Tlr2/App/Ptgs2	8
BP	GO:0034248	regulation of amide metabolic process	36/1290	473/28564	0.00170671	0.010444919	0.0066745	Pdk2/Nanos1/Aplp1/Pink1/Lsm1/Zc3h12d/Msi1/Bcl3/Ptafr/Cpeb1/Prkca/Efna1/Dnajc3/Caprin2/Hap1/Rxra/Per1/Shmt1/Igf1/Ago2/Zfp36l2/Ifngr1/Pus7/Nfe2l2/Dhx9/Igf2bp3/Dapk1/Tyms/Ddx3x/Bzw2/Uqcc2/Vim/App/Rplp1/Sorl1/Rgs2	36
BP	GO:1902074	response to salt	28/1290	340/28564	0.001733425	0.010586611	0.006765044	Rasgrp2/Cebpa/Lrp11/Trpm4/Trpm2/Chrnb1/Syt11/Gipr/Itpkb/Impa2/Il1b/Runx2/Pdxp/Jun/Sorbs1/Pdgfb/P2rx7/Dlg4/Chrm4/Egr1/Ank/Cd36/App/Apobec1/Anxa5/Fos/Fabp4/Akr1b3	28
BP	GO:0007009	plasma membrane organization	17/1290	169/28564	0.001733567	0.010586611	0.006765044	Folr1/Snx33/Syt11/Cav2/Mafb/P2rx7/Abcd2/Ank2/Plscr1/Ehd2/Abcd1/Snx9/Flot1/Anxa6/Sptbn1/Anxa2/Colec12	17
BP	GO:0002262	myeloid cell homeostasis	20/1290	214/28564	0.001762214	0.010737939	0.006861745	Ccr2/Itpkb/Pde4b/Arid4a/Slc15a4/Mafb/Bcl2l11/Ampd3/Thra/Hspa1b/Stat3/Cited2/Csf1r/Cfh/Lmo2/Spi1/Fcgr2b/Anxa1/Fcer1g/Axl	20
BP	GO:0051648	vesicle localization	20/1290	214/28564	0.001762214	0.010737939	0.006861745	Slc2a4/Syt11/Klhl12/Myo19/Dnm1/Syn1/Ahi1/Kif13a/Steap3/Myo7b/Sec16b/Hap1/Myo6/Pik3cg/Bloc1s6/Naglu/Rab11b/Bcl2l1/Myo1f/Itga4	20
BP	GO:0007219	Notch signaling pathway	18/1290	184/28564	0.001765363	0.010737939	0.006861745	Snai2/Cebpa/Jag2/Jag1/Nr0b2/Src/Epn2/Spen/Hhex/Mib2/Stat3/Psen2/Nfkbia/Rbpj/Egfl7/App/Anxa4/Hp	18
BP	GO:0034394	protein localization to cell surface	10/1290	74/28564	0.001765861	0.010737939	0.006861745	Slc28a2/Snx33/Hfe/Ank2/Leprot/Plk2/Rab11b/Flna/Tyrobp/Fcer1g	10
BP	GO:0009152	purine ribonucleotide biosynthetic process	19/1290	199/28564	0.001773491	0.01076144	0.006876763	Entpd1/Pdk2/Npr1/Dnajc30/Acacb/Dmac2l/Nme3/Atp5d/Uqcc3/Adcy6/Ak3/Nme4/Ampd3/Stat3/Bcl2l1/Pid1/Ak1/Ppcdc/Trem2	19
BP	GO:0043524	negative regulation of neuron apoptotic process	19/1290	199/28564	0.001773491	0.01076144	0.006876763	Epor/Ntrk1/Mag/Pink1/Nrbp2/Tert/Nmnat1/Nr4a2/Jun/Pcdhgc3/Lcn2/Cacna1a/Nrp1/Gbe1/Zpr1/Bcl2l1/Ppt1/Axl/Cx3cr1	19
BP	GO:0009135	purine nucleoside diphosphate metabolic process	13/1290	113/28564	0.001780886	0.010783414	0.006890805	Entpd1/P2rx7/Ak3/Pfkm/Ampd3/Igf1/Ddit4/Stat3/Nupr1/Slc2a6/Ak1/App/Ier3	13
BP	GO:0009179	purine ribonucleoside diphosphate metabolic process	13/1290	113/28564	0.001780886	0.010783414	0.006890805	Entpd1/P2rx7/Ak3/Pfkm/Ampd3/Igf1/Ddit4/Stat3/Nupr1/Slc2a6/Ak1/App/Ier3	13
BP	GO:0046902	regulation of mitochondrial membrane permeability	9/1290	62/28564	0.001782814	0.010783665	0.006890965	Tmem14a/Hip1r/Hebp2/Bbc3/Bcl2l11/Stat3/Bcl2l1/Bnip3/Ier3	9
BP	GO:0008286	insulin receptor signaling pathway	15/1290	141/28564	0.001822433	0.011011657	0.007036656	Erfe/Gkap1/Pdk2/Fer/Il1b/Cav2/Src/Sorbs1/Prkca/Rhoq/Slc39a14/Pid1/Socs3/Sorl1/Ctsd	15
BP	GO:0002520	immune system development	21/1290	230/28564	0.001830495	0.011026221	0.007045963	Rorc/Pdpn/Irak3/Nfkbiz/Shld1/Polm/Slc15a4/Mafb/Tgfbr1/Bcl3/Il7r/Tnfrsf11a/Bcl2l11/Ercc1/Ripk3/Tnfsf13/C3ar1/Cited2/Samd9l/Tfrc/Psen2	21
BP	GO:0010810	regulation of cell-substrate adhesion	21/1290	230/28564	0.001830495	0.011026221	0.007045963	L1cam/Pdpn/Jag1/Bcas3/Lims2/Utrn/Src/Dock1/Unc13d/Rhod/Pdgfb/Hacd1/Nrp1/Rin2/St6gal1/Bst1/Peak1/Flna/Cd36/Serpine1/Actg1	21
BP	GO:0034504	protein localization to nucleus	27/1290	325/28564	0.00183063	0.011026221	0.007045963	Lif/Supt7l/Tert/Cav2/Bcl3/Src/Bbs4/Epm2a/Syne1/Uaca/Pttg1ip/Glul/Hhex/Parp9/Tor1aip1/Ptpn5/Sp100/Ptpn22/Stat3/Snupn/Zpr1/Tfrc/Nfkbia/Flna/Cd36/App/Ptgs2	27
BP	GO:0016055	Wnt signaling pathway	35/1290	458/28564	0.001834045	0.011035158	0.007051674	Folr1/Celsr1/Snai2/Trpm4/Alpk2/Znrf3/Cmah/Klhl12/Tert/Shisa3/Ccdc88c/Src/Gli1/Nxn/Tsku/Epm2a/Mllt3/Klf4/Caprin2/Tle3/Dixdc1/Ext1/Tle6/Egr1/Hhex/Thra/Wls/Ddx3x/Abl2/Rbpj/Csnk1g1/Ptpro/Atp6v0c/Tlr2/App	35
BP	GO:0002690	positive regulation of leukocyte chemotaxis	12/1290	100/28564	0.001836894	0.01103577	0.007052065	Ccr2/Trpv4/Il1b/Aif1/C3ar1/Csf1r/Ccl5/Gas6/Spi1/App/Serpine1/Cx3cr1	12
BP	GO:0006942	regulation of striated muscle contraction	11/1290	87/28564	0.001839939	0.01103577	0.007052065	Rnf207/Trpm4/Trpv4/Nr4a1/Pde4b/Myh7b/Fgf13/Ank2/Dmpk/Kcnj2/Rgs2	11
BP	GO:2000628	regulation of miRNA metabolic process	11/1290	87/28564	0.001839939	0.01103577	0.007052065	Tert/Tgfbr1/Jun/Pdgfb/Klf4/Egr1/Stat3/Fosl1/Spi1/App/Fos	11
BP	GO:0071559	response to transforming growth factor beta	22/1290	246/28564	0.001879965	0.011264025	0.007197924	Folr1/Nfkbiz/Arid4a/Cd109/Ltbp4/Spry2/Cav2/Tgfbr1/Src/Jun/Zyx/Fam89b/Itgb5/Zfyve9/Sap30/Spred3/Zfp36l2/Stat3/Cited2/Spi1/Serpine1/Fos	22
BP	GO:0032743	positive regulation of interleukin-2 production	7/1290	40/28564	0.001899593	0.011357816	0.007257858	Ccr2/Il1b/Pde4b/Glmn/Sptbn1/Abl2/Anxa1	7
BP	GO:1902686	mitochondrial outer membrane permeabilization involved in programmed cell death	7/1290	40/28564	0.001899593	0.011357816	0.007257858	Tmem14a/Hip1r/Bbc3/Bcl2l11/Bcl2l1/Bnip3/Ier3	7
BP	GO:0030195	negative regulation of blood coagulation	8/1290	51/28564	0.001911664	0.01141175	0.007292323	Plat/Tfpi/Ceacam1/Ubash3b/Pdgfb/Serpine1/Anxa2/Anxa5	8
BP	GO:1900180	regulation of protein localization to nucleus	16/1290	156/28564	0.001912606	0.01141175	0.007292323	Lif/Tert/Cav2/Src/Epm2a/Uaca/Glul/Parp9/Ptpn5/Ptpn22/Zpr1/Tfrc/Flna/Cd36/App/Ptgs2	16
BP	GO:0042102	positive regulation of T cell proliferation	13/1290	114/28564	0.0019288	0.011496369	0.007346396	Itgal/Ccr2/Il1b/Aif1/Igf1/Cd80/Ptpn22/Tfrc/Cd209c/Ccl5/Tnfsf9/Cd81/Anxa1	13
BP	GO:0030177	positive regulation of Wnt signaling pathway	15/1290	142/28564	0.001954561	0.01157569	0.007397084	Trpm4/Tert/Src/Mllt3/Caprin2/Dixdc1/Hhex/Thra/Wls/Ddx3x/Abl2/Rbpj/Csnk1g1/Atp6v0c/Tlr2	15
BP	GO:0007260	tyrosine phosphorylation of STAT protein	10/1290	75/28564	0.001956625	0.01157569	0.007397084	Lif/Fer/Il6ra/Snhg20/Parp14/Igf1/Parp9/Csf1r/Ccl5/Socs3	10
BP	GO:0046885	regulation of hormone biosynthetic process	6/1290	30/28564	0.001958309	0.01157569	0.007397084	Clcn2/Egr1/Igf1/Cacna1a/Pde8b/Por	6
BP	GO:0050995	negative regulation of lipid catabolic process	6/1290	30/28564	0.001958309	0.01157569	0.007397084	Hcar2/Acacb/Il1b/Pik3cg/Mfsd2a/Sorl1	6
BP	GO:0060907	positive regulation of macrophage cytokine production	6/1290	30/28564	0.001958309	0.01157569	0.007397084	P2rx7/Tlr4/Tlr3/Cd36/Tlr7/Tlr2	6
BP	GO:0090200	positive regulation of release of cytochrome c from mitochondria	6/1290	30/28564	0.001958309	0.01157569	0.007397084	Mmp9/Bmf/Pink1/Bbc3/Bcl2l11/Bnip3	6
BP	GO:1900225	regulation of NLRP3 inflammasome complex assembly	6/1290	30/28564	0.001958309	0.01157569	0.007397084	Tlr4/Ptpn22/Ddx3x/Trim30a/Cd36/Trem2	6
BP	GO:1902883	negative regulation of response to oxidative stress	6/1290	30/28564	0.001958309	0.01157569	0.007397084	Epor/Pink1/Ggt7/Pycr1/Nfe2l2/Ddr2	6
BP	GO:0006575	cellular modified amino acid metabolic process	14/1290	128/28564	0.001963698	0.011583589	0.007402131	Folr1/Fpgs/Hpn/Cpt1a/Abhd16a/Mthfd2l/Shmt1/Plscr1/Mfsd2a/Tyms/Abhd12/Serinc3/Serinc2/Ctsk	14
BP	GO:0015748	organophosphate ester transport	14/1290	128/28564	0.001963698	0.011583589	0.007402131	Apoc2/Atp10d/Slc25a42/Prelid3a/Pitpnc1/Slc25a19/Slc25a33/P2rx7/Slc17a9/Plscr1/Mfsd2a/Prelid2/Slc37a2/Pltp	14
BP	GO:0198738	cell-cell signaling by wnt	35/1290	460/28564	0.001971499	0.011617617	0.007423876	Folr1/Celsr1/Snai2/Trpm4/Alpk2/Znrf3/Cmah/Klhl12/Tert/Shisa3/Ccdc88c/Src/Gli1/Nxn/Tsku/Epm2a/Mllt3/Klf4/Caprin2/Tle3/Dixdc1/Ext1/Tle6/Egr1/Hhex/Thra/Wls/Ddx3x/Abl2/Rbpj/Csnk1g1/Ptpro/Atp6v0c/Tlr2/App	35
BP	GO:0090303	positive regulation of wound healing	9/1290	63/28564	0.001998078	0.011753316	0.00751059	Plat/Hbegf/Clec7a/Nfe2l2/Ddr2/Cd36/Serpine1/Anxa1/Actg1	9
BP	GO:0010586	miRNA metabolic process	12/1290	101/28564	0.002000696	0.011753316	0.00751059	Tert/Tgfbr1/Jun/Pdgfb/Klf4/Egr1/Ago2/Stat3/Fosl1/Spi1/App/Fos	12
BP	GO:0036473	cell death in response to oxidative stress	12/1290	101/28564	0.002000696	0.011753316	0.00751059	Trpm2/Epor/Pink1/Uaca/Ripk1/Tlr4/Pycr1/Sfpq/Nfe2l2/Ddr2/App/Trem2	12
BP	GO:0031647	regulation of protein stability	26/1290	311/28564	0.002016522	0.011822632	0.007554884	Hip1r/Tmem25/Pink1/Trim21/Tert/Ccdc88c/Src/Naa16/Nr1d1/Efna1/Ank2/Usp2/Igf1/Usp3/Usp28/Mapk8ip3/Flot1/Irgm1/Hspa1b/Rnf128/Rnf149/Mfsd1/Flot2/Flna/Cd81/Tyrobp	26
BP	GO:0030500	regulation of bone mineralization	11/1290	88/28564	0.0020187	0.011822632	0.007554884	Trpm4/Phospho1/P2rx7/Rxra/Ank/Csf1r/Ddr2/Alox5/S1pr1/Srgn/Fam20c	11
BP	GO:0051881	regulation of mitochondrial membrane potential	11/1290	88/28564	0.0020187	0.011822632	0.007554884	Hebp2/Pink1/Src/Slc25a33/P2rx7/Abcd1/Pycr1/Dynll1/Bcl2l1/Pid1/Bnip3	11
BP	GO:0031669	cellular response to nutrient levels	21/1290	232/28564	0.002034177	0.011901081	0.007605015	Folr1/Snai2/Pdk2/Bmf/Tfeb/Jun/Glul/Rxra/Mfsd2a/Ifi211/Nfe2l2/Ifi204/Gas6/Dap/Asns/Ifi203/Mndal/Atf3/Fes/Lpl/Plin2	21
BP	GO:0022612	gland morphogenesis	16/1290	157/28564	0.002042481	0.011937442	0.00762825	Etv4/Snai2/Pax6/Pax3/Ceacam1/Lims2/Src/Gli1/Hpn/Pdgfb/Rxra/Etv5/Igf1/Nrp1/Epha2/Mst1	16
BP	GO:0002407	dendritic cell chemotaxis	5/1290	21/28564	0.002069693	0.012034957	0.007690564	Trpm4/Trpm2/Slamf9/Gas6/Spi1	5
BP	GO:0034122	negative regulation of toll-like receptor signaling pathway	5/1290	21/28564	0.002069693	0.012034957	0.007690564	Lrrc14/Irak3/Smpdl3b/Trim30a/Cd300a	5
BP	GO:0045624	positive regulation of T-helper cell differentiation	5/1290	21/28564	0.002069693	0.012034957	0.007690564	Hlx/Ccr2/Il4ra/Nfkbiz/Anxa1	5
BP	GO:0046325	negative regulation of glucose import	5/1290	21/28564	0.002069693	0.012034957	0.007690564	Ahi1/Prkca/Rhoq/Pea15a/Pid1	5
BP	GO:0070230	positive regulation of lymphocyte apoptotic process	5/1290	21/28564	0.002069693	0.012034957	0.007690564	Bbc3/Siglec1/Bcl2l11/P2rx7/Ccl5	5
BP	GO:0071456	cellular response to hypoxia	13/1290	115/28564	0.002086695	0.01212149	0.00774586	Slc2a4/Pink1/Tert/Cpeb1/Egln1/Egr1/Cited2/Nfe2l2/Zfas1/Rbpj/Bnip3/Trem2/Cybb	13
BP	GO:0030278	regulation of ossification	15/1290	143/28564	0.002094566	0.01215486	0.007767184	Egr2/Trpm4/Runx2/Phospho1/P2rx7/Rxra/Dhrs3/Ank/Csf1r/Ddr2/Alox5/Rbpj/S1pr1/Srgn/Fam20c	15
BP	GO:0007179	transforming growth factor beta receptor signaling pathway	19/1290	202/28564	0.002105157	0.012203931	0.007798541	Folr1/Arid4a/Cd109/Ltbp4/Spry2/Cav2/Tgfbr1/Src/Jun/Zyx/Fam89b/Itgb5/Zfyve9/Sap30/Spred3/Stat3/Cited2/Spi1/Fos	19
BP	GO:0032388	positive regulation of intracellular transport	18/1290	187/28564	0.002111874	0.012216088	0.00780631	Cacnb3/Crebrf/Bcas3/Bbc3/Uaca/Ehd2/Ptpn5/Ptpn22/Dhx9/Ehd1/Zpr1/Camk1/Gas6/Flna/Cd81/Anxa2/Ptgs2/Sorl1	18
BP	GO:0003093	regulation of glomerular filtration	4/1290	13/28564	0.0021329	0.012216088	0.00780631	Pdgfb/Gas6/Ptpro/Cyba	4
BP	GO:0031652	positive regulation of heat generation	4/1290	13/28564	0.0021329	0.012216088	0.00780631	Il1b/Tnfrsf11a/Ccl5/Ptgs2	4
BP	GO:0034145	positive regulation of toll-like receptor 4 signaling pathway	4/1290	13/28564	0.0021329	0.012216088	0.00780631	Nr1h3/Ticam2/Ptpn22/Cd14	4
BP	GO:0034350	regulation of glial cell apoptotic process	4/1290	13/28564	0.0021329	0.012216088	0.00780631	Prkca/Igf1/Gas6/Trem2	4
BP	GO:0046073	dTMP metabolic process	4/1290	13/28564	0.0021329	0.012216088	0.00780631	Upp1/Nme3/Shmt1/Tyms	4
BP	GO:0046462	monoacylglycerol metabolic process	4/1290	13/28564	0.0021329	0.012216088	0.00780631	Faah/Abhd16a/Abhd6/Abhd12	4
BP	GO:0048570	notochord morphogenesis	4/1290	13/28564	0.0021329	0.012216088	0.00780631	Ppp1r35/Gli1/Efna1/Epha2	4
BP	GO:0051549	positive regulation of keratinocyte migration	4/1290	13/28564	0.0021329	0.012216088	0.00780631	Mmp9/Hbegf/Iqsec1/Serpine1	4
BP	GO:0072110	glomerular mesangial cell proliferation	4/1290	13/28564	0.0021329	0.012216088	0.00780631	Il6ra/Pdgfb/Egr1/C3ar1	4
BP	GO:0097048	dendritic cell apoptotic process	4/1290	13/28564	0.0021329	0.012216088	0.00780631	Rapgef2/Bcl2l1/Gas6/Axl	4
BP	GO:2000668	regulation of dendritic cell apoptotic process	4/1290	13/28564	0.0021329	0.012216088	0.00780631	Rapgef2/Bcl2l1/Gas6/Axl	4
BP	GO:0042982	amyloid precursor protein metabolic process	10/1290	76/28564	0.002163663	0.012367496	0.007903063	Efna1/Hap1/Igf1/Naglu/Ago2/Ifngr1/Psen2/Flot2/App/Sorl1	10
BP	GO:0090559	regulation of membrane permeability	10/1290	76/28564	0.002163663	0.012367496	0.007903063	Tmem14a/Hip1r/Hebp2/Bbc3/Bcl2l11/Stat3/Bcl2l1/Laptm4b/Bnip3/Ier3	10
BP	GO:0061005	cell differentiation involved in kidney development	8/1290	52/28564	0.002171291	0.012386325	0.007915095	Lif/Lamb2/Mmp9/Jag1/Pdgfb/Ext1/Basp1/Ptpro	8
BP	GO:1900047	negative regulation of hemostasis	8/1290	52/28564	0.002171291	0.012386325	0.007915095	Plat/Tfpi/Ceacam1/Ubash3b/Pdgfb/Serpine1/Anxa2/Anxa5	8
BP	GO:0009100	glycoprotein metabolic process	29/1290	362/28564	0.002188058	0.01246953	0.007968264	Extl1/Phlda1/Ndst1/Nccrp1/Chpf/B3galnt1/Sgsh/Hbegf/B3gnt3/Fkrp/Dse/Adamts7/Man1c1/Dpy19l1/St6galnac4/Ext1/Ugdh/Igf1/Pmm1/Naglu/St6gal1/Ago2/Gcnt1/Mgat2/Galnt3/Glce/Hexb/Chst10/Tmem106a	29
BP	GO:1902115	regulation of organelle assembly	20/1290	218/28564	0.00219306	0.012485589	0.007978526	Nptxr/Pink1/Fscn1/Ppp1r35/Src/Bbs4/Syne1/Dync2li1/Dzip1/Snx7/Hap1/Gpsm2/Plk2/Hspa1b/Nupr1/Dynll1/Ptprs/Odf2/Hck/Septin9	20
BP	GO:0006636	unsaturated fatty acid biosynthetic process	7/1290	41/28564	0.00220271	0.012490766	0.007981835	Ptges/Il1b/Abcd2/Abcd1/Ptgs1/Ptgs2/Anxa1	7
BP	GO:0038179	neurotrophin signaling pathway	7/1290	41/28564	0.00220271	0.012490766	0.007981835	Ntrk1/Lmtk2/Spry2/Src/Rapgef2/Hap1/Ddit4	7
BP	GO:1901031	regulation of response to reactive oxygen species	7/1290	41/28564	0.00220271	0.012490766	0.007981835	Epor/Pink1/Ripk1/Pycr1/Nfe2l2/Ddr2/Cd36	7
BP	GO:1903670	regulation of sprouting angiogenesis	7/1290	41/28564	0.00220271	0.012490766	0.007981835	Flt1/Ceacam1/Klf4/Epn2/Glul/Alox5/S100a1	7
BP	GO:0050848	regulation of calcium-mediated signaling	11/1290	89/28564	0.002211321	0.012527166	0.008005095	L1cam/Itgal/Pdk2/Myoz1/Adora3/Sla2/Myh7b/Egln1/Igf1/Bst1/Trem2	11
BP	GO:0010952	positive regulation of peptidase activity	19/1290	203/28564	0.002226711	0.01260186	0.008052826	Hip1r/Bbc3/Nlrp1b/Bcl2l11/Uaca/Efna1/Ifi211/Stat3/Dapk1/Ddx3x/Ifi204/Dap/Ifi203/App/Mndal/Ctsd/Xdh/Ctss/Ctsk	19
BP	GO:0010517	regulation of phospholipase activity	9/1290	64/28564	0.002233571	0.012628179	0.008069644	Apoc2/Flt1/Ptafr/Abl2/Ccl5/Ppt1/Rgs2/Pla2g5/Anxa1	9
BP	GO:0007409	axonogenesis	37/1290	498/28564	0.002247566	0.012694748	0.008112183	Etv4/Egr2/Ntng2/L1cam/Lamb2/Ntrk1/B4galt6/Sema4g/Mag/Aplp1/Pax6/Klf7/Lmtk2/Nr4a2/Fgf13/Tsku/Metrn/Prkca/Tiam2/Adarb1/Efna1/Dixdc1/Ext1/Nexn/Dst/Cacna1a/Nrp1/Mapk8ip3/Flot1/Csf1r/Ptprs/Stmn1/Ptpro/Neo1/Vim/App/Itga4	37
BP	GO:0006165	nucleoside diphosphate phosphorylation	13/1290	116/28564	0.002255072	0.012708886	0.008121217	Nme3/P2rx7/Cmpk2/Nme4/Pfkm/Igf1/Ddit4/Stat3/Nupr1/Slc2a6/Ak1/App/Ier3	13
BP	GO:0044272	sulfur compound biosynthetic process	13/1290	116/28564	0.002255072	0.012708886	0.008121217	Extl1/Pdk2/Ndst1/Chpf/Acacb/Dse/Mthfd2l/Chst1/Ext1/Ugdh/Glce/Gstp1/Gstm1	13
BP	GO:1903828	negative regulation of protein localization	21/1290	234/28564	0.002256739	0.012708886	0.008121217	Snx33/Il1b/Nr1h3/Klf7/Yod1/Lztfl1/Rab11fip1/Frmd4a/Rhoq/Leprot/Plk2/Sp100/Pde8b/Bcl2l1/Pid1/Spi1/Cd36/Neo1/App/Anxa5/Anxa1	21
BP	GO:0009142	nucleoside triphosphate biosynthetic process	14/1290	130/28564	0.002272179	0.012783244	0.008168734	Entpd1/Dnajc30/Dmac2l/Nme3/Atp5d/Uqcc3/Cmpk2/Ak3/Nme4/Stat3/Bcl2l1/Pid1/Ak1/Trem2	14
BP	GO:0055074	calcium ion homeostasis	28/1290	347/28564	0.002327571	0.013056274	0.008343205	Ccr2/Atp13a4/Trpm2/Trpv4/Myh7b/Cav2/Bbc3/Ubash3b/Prkca/P2rx7/Hap1/Ank2/Cul5/Cacna1a/Anxa6/Ank/Itgav/Hexb/Dmpk/Ccl5/P2ry6/Psen2/Bnip3/Flna/App/Ero1a/Cyba/Slc24a5	28
BP	GO:0021602	cranial nerve morphogenesis	6/1290	31/28564	0.002336699	0.013056274	0.008343205	Egr2/Mafb/Adarb1/Nrp1/Tifab/Cited2	6
BP	GO:0046628	positive regulation of insulin receptor signaling pathway	6/1290	31/28564	0.002336699	0.013056274	0.008343205	Erfe/Gkap1/Src/Sorbs1/Sorl1/Ctsd	6
BP	GO:0070233	negative regulation of T cell apoptotic process	6/1290	31/28564	0.002336699	0.013056274	0.008343205	Rorc/Bcl3/Il7r/Efna1/Dock8/Ccl5	6
BP	GO:0090077	foam cell differentiation	6/1290	31/28564	0.002336699	0.013056274	0.008343205	Itgav/Msr1/Nfkbia/Cd36/Lpl/Pla2g5	6
BP	GO:0099622	cardiac muscle cell membrane repolarization	6/1290	31/28564	0.002336699	0.013056274	0.008343205	Rnf207/Cacna1d/Snta1/Ank2/Flna/Kcnj2	6
BP	GO:1905523	positive regulation of macrophage migration	6/1290	31/28564	0.002336699	0.013056274	0.008343205	Trpv4/C3ar1/Csf1r/Ccl5/Trem2/Cx3cr1	6
BP	GO:0031644	regulation of nervous system process	19/1290	204/28564	0.002354114	0.013127919	0.008388987	Egr2/Nptxr/Itgax/Tmem25/Mag/Cacnb3/Src/Ptafr/Fgfbp3/Tlr4/Dlg4/Igf1/Tnfrsf1b/Plk2/Fcgr4/Dmpk/Cst7/App/Ctss	19
BP	GO:0051495	positive regulation of cytoskeleton organization	19/1290	204/28564	0.002354114	0.013127919	0.008388987	Sorbs3/Fer/Trpv4/Ppp1r35/Bcas3/Pdxp/Tgfbr1/P2rx7/Gpsm2/Nrp1/Snx9/Hspa1b/Pde4dip/Gda/Psrc1/Hck/Flna/Tpm1/Fes	19
BP	GO:0014009	glial cell proliferation	10/1290	77/28564	0.002387959	0.013303679	0.008501301	Atxn1/Tert/Il1b/Flt1/Epm2a/Etv5/Igf1/Csf1r/Vim/Trem2	10
BP	GO:1900076	regulation of cellular response to insulin stimulus	11/1290	90/28564	0.002418577	0.013461138	0.00860192	Erfe/Gkap1/Il1b/Src/Sorbs1/Prkca/Pid1/Socs3/Sorl1/Ctsd/Lpl	11
BP	GO:0006024	glycosaminoglycan biosynthetic process	8/1290	53/28564	0.002457814	0.01366621	0.008732966	Chpf/Il1b/Dse/Pdgfb/Chst1/Ext1/Ugdh/Glce	8
BP	GO:0042461	photoreceptor cell development	9/1290	65/28564	0.002490608	0.013821667	0.008832305	Rabl2/Trpm1/Pax6/Bbs4/Ahi1/Pdgfb/Mfsd2a/Naglu/Cfh	9
BP	GO:2000401	regulation of lymphocyte migration	9/1290	65/28564	0.002490608	0.013821667	0.008832305	Ccr2/Aif1/Ripk3/Dock8/Cd200r1/Abl2/Ccl5/App/Itga4	9
BP	GO:0007612	learning	18/1290	190/28564	0.002513782	0.013936737	0.008905837	Slc12a5/Atxn1/Prkar2b/Syt11/Tafa2/Tanc1/Fgf13/Epm2a/Jun/Rin1/Pde8b/Ptgs1/Abl2/Ppt1/Chst10/Tlr2/App/Ptgs2	18
BP	GO:0030900	forebrain development	32/1290	416/28564	0.002534819	0.014010644	0.008953065	Ndst1/Aplp1/Pax6/Zswim6/Btbd3/Dync2h1/Nr4a2/Ptchd1/Fgf13/Src/Bbs4/Gli1/Tsku/Kdm6b/Rapgef2/Hap1/Dixdc1/Ext1/Mfsd2a/Cul5/Hhex/Nrp1/Lrp8/Mapk8ip3/Csf1r/Ptprs/Atf5/Psen2/Rbpj/App/Tyrobp/Axl	32
BP	GO:0022411	cellular component disassembly	34/1290	450/28564	0.002535396	0.014010644	0.008953065	Snai2/Pdpn/Irak3/Pink1/Trpv4/Fscn1/Plekhh2/Tecpr1/Svil/Nmnat1/Pdxp/Tgfbr1/Fgf13/Hpn/Napb/Snx7/Avil/Ddit4/Flot1/Irgm1/Iqsec1/Sptbn1/Lamc1/Atg13/Ddr2/Vamp8/Stmn1/Bnip3/Tpm1/C3/Ctss/Plin2/Trem2/Cx3cr1	34
BP	GO:0009126	purine nucleoside monophosphate metabolic process	7/1290	42/28564	0.002541819	0.014010644	0.008953065	Dck/Ak3/Ampd3/Dnph1/Gda/Ak1/Xdh	7
BP	GO:0043618	regulation of transcription from RNA polymerase II promoter in response to stress	7/1290	42/28564	0.002541819	0.014010644	0.008953065	Jun/Egr1/Cited2/Nfe2l2/Rbpj/Cd36/Atf3	7
BP	GO:1903580	positive regulation of ATP metabolic process	7/1290	42/28564	0.002541819	0.014010644	0.008953065	P2rx7/Igf1/Stat3/Bcl2l1/Pid1/App/Trem2	7
BP	GO:2000403	positive regulation of lymphocyte migration	7/1290	42/28564	0.002541819	0.014010644	0.008953065	Ccr2/Aif1/Dock8/Abl2/Ccl5/App/Itga4	7
BP	GO:0032092	positive regulation of protein binding	12/1290	104/28564	0.002565197	0.01412588	0.009026703	Hip1r/Mmp9/Trim21/Tert/Hfe/Rapgef2/Caprin2/Plk2/Flot1/Abl2/App/Anxa2	12
BP	GO:0006907	pinocytosis	5/1290	22/28564	0.002579846	0.01416561	0.009052091	Snx33/Nr1h3/Dock2/Ppt1/Axl	5
BP	GO:0009129	pyrimidine nucleoside monophosphate metabolic process	5/1290	22/28564	0.002579846	0.01416561	0.009052091	Upp1/Nme3/Cda/Shmt1/Tyms	5
BP	GO:0009158	ribonucleoside monophosphate catabolic process	5/1290	22/28564	0.002579846	0.01416561	0.009052091	Upp1/Cda/Ampd3/Gda/Xdh	5
BP	GO:0001892	embryonic placenta development	13/1290	118/28564	0.00262535	0.014398757	0.009201077	Lif/Cebpa/Tfeb/Plcd3/Pdgfb/Egln1/Nsdhl/Cited2/Itgav/St14/Rbpj/Socs3/Itga4	13
BP	GO:0032271	regulation of protein polymerization	19/1290	206/28564	0.002627345	0.014398757	0.009201077	Hip1r/Fer/Svil/Tubb4a/Bbs4/Avil/Snx9/Hspa1b/Sptbn1/Cotl1/Pde4dip/Gda/Psrc1/Kank3/Stmn1/Tlr2/Tmsb4x/Tpm1/Fes	19
BP	GO:0000910	cytokinesis	17/1290	176/28564	0.002667118	0.014588755	0.009322489	Tex14/Septin5/Snx33/Myo19/Pdxp/Bbs4/Rhob/Kif13a/Spire2/Cenpv/Plk2/Snx9/Spire1/Sptbn1/Bcl2l1/Stmn1/Septin9	17
BP	GO:0050830	defense response to Gram-positive bacterium	17/1290	176/28564	0.002667118	0.014588755	0.009322489	Il1b/Il7r/H2bc21/Gbp8/P2rx7/Hck/Epha2/Ncf1/Cd36/Fgr/Tlr2/App/Acp5/Myo1f/Lyz2/Mpeg1/Lyz1	17
BP	GO:0002825	regulation of T-helper 1 type immune response	6/1290	32/28564	0.002767553	0.015053188	0.009619271	Hlx/Ccr2/Il4ra/Il1b/Il1rl1/Anxa1	6
BP	GO:0035455	response to interferon-alpha	6/1290	32/28564	0.002767553	0.015053188	0.009619271	Ifit3/Plscr1/Ifi204/Gas6/Ifitm6/Axl	6
BP	GO:0045724	positive regulation of cilium assembly	6/1290	32/28564	0.002767553	0.015053188	0.009619271	Ppp1r35/Bbs4/Dzip1/Hap1/Dynll1/Septin9	6
BP	GO:0048011	neurotrophin TRK receptor signaling pathway	6/1290	32/28564	0.002767553	0.015053188	0.009619271	Ntrk1/Lmtk2/Spry2/Src/Hap1/Ddit4	6
BP	GO:0048008	platelet-derived growth factor receptor signaling pathway	9/1290	66/28564	0.002770546	0.015053188	0.009619271	Hip1r/Plat/Fer/Src/Pdgfb/2610005L07Rik/Ptgir/Nrp1/Abl2	9
BP	GO:0010823	negative regulation of mitochondrion organization	8/1290	54/28564	0.002773094	0.015053188	0.009619271	Tmem14a/Pink1/Igf1/Tfrc/Bcl2l1/Bnip3/Ghitm/Ier3	8
BP	GO:0035272	exocrine system development	8/1290	54/28564	0.002773094	0.015053188	0.009619271	Snai2/Clcn2/Tfcp2l1/Pax6/Pdgfb/Igf1/Nrp1/Wls	8
BP	GO:0050853	B cell receptor signaling pathway	8/1290	54/28564	0.002773094	0.015053188	0.009619271	Nfkbiz/Rftn1/Cmtm3/Nfam1/Nfkbia/Slc39a10/Cd81/Cd300a	8
BP	GO:0048863	stem cell differentiation	24/1290	286/28564	0.002794515	0.015155074	0.009684377	Etv4/Folr1/Lif/Snai2/Sema4g/Jag1/Klhl12/Pax6/Pax3/Runx2/Mllt3/Prkca/Ext1/Hhex/Nrp1/Chd2/Zfp36l2/Anxa6/Pus7/Stat3/Cited2/Nfe2l2/Setd6/Rbpj	24
BP	GO:0019079	viral genome replication	14/1290	133/28564	0.002809029	0.015219348	0.00972545	Isg20/Adarb1/Plscr1/Oas2/Ifi211/Oasl2/Ddx3x/Ccl5/Ifi204/Gas6/Ifi203/Mndal/Zfp809/Ifitm6	14
BP	GO:0016078	tRNA catabolic process	4/1290	14/28564	0.002880023	0.015458491	0.009878267	Pop1/Slfn9/Slfn8/Slfn2	4
BP	GO:0030497	fatty acid elongation	4/1290	14/28564	0.002880023	0.015458491	0.009878267	Hacd4/Hacd1/Abcd1/Hacd2	4
BP	GO:0046174	polyol catabolic process	4/1290	14/28564	0.002880023	0.015458491	0.009878267	Inpp5a/Impa2/Sord/Nudt3	4
BP	GO:0072531	pyrimidine-containing compound transmembrane transport	4/1290	14/28564	0.002880023	0.015458491	0.009878267	Slc28a2/Slc29a2/Slc25a19/Slc25a33	4
BP	GO:0072683	T cell extravasation	4/1290	14/28564	0.002880023	0.015458491	0.009878267	Itgal/Ccr2/Ripk3/Ccl5	4
BP	GO:0099004	calmodulin dependent kinase signaling pathway	4/1290	14/28564	0.002880023	0.015458491	0.009878267	Myh7b/Egln1/Irgm1/Trem2	4
BP	GO:2000343	positive regulation of chemokine (C-X-C motif) ligand 2 production	4/1290	14/28564	0.002880023	0.015458491	0.009878267	Tlr4/Mcoln2/Ccl5/Lpl	4
BP	GO:0007040	lysosome organization	11/1290	92/28564	0.002880212	0.015458491	0.009878267	Tfeb/Rab34/P2rx7/Lyst/Acp2/Naglu/Hexb/Laptm4b/Ppt1/Atp6v0c/Pla2g5	11
BP	GO:0045913	positive regulation of carbohydrate metabolic process	11/1290	92/28564	0.002880212	0.015458491	0.009878267	Src/Sorbs1/Ptafr/Pdgfb/Slc45a3/P2rx7/Gpt2/Gpt/Igf1/P2ry6/App	11
BP	GO:0080171	lytic vacuole organization	11/1290	92/28564	0.002880212	0.015458491	0.009878267	Tfeb/Rab34/P2rx7/Lyst/Acp2/Naglu/Hexb/Laptm4b/Ppt1/Atp6v0c/Pla2g5	11
BP	GO:0048146	positive regulation of fibroblast proliferation	10/1290	79/28564	0.002892419	0.015509443	0.009910826	Lif/Jun/Pdgfb/Igf1/Fosl2/Dhx9/Ddr2/Gas6/Serpine1/Anxa2	10
BP	GO:0030324	lung development	21/1290	239/28564	0.002904801	0.015561241	0.009943926	Ccdc40/Atxn1/Lif/Celsr1/Cebpa/Pdpn/Clcn2/Nkiras1/Spry2/Gli1/Mycn/Stk40/Gpsm2/Ext1/Igf1/Hhex/Thra/Mapk8ip3/Srsf6/Psen2/Rbpj	21
BP	GO:0007616	long-term memory	7/1290	43/28564	0.00291965	0.015596932	0.009966733	Trpm4/Slc2a4/Ptchd1/Ccnd2/Lcn2/Egr1/Chst10	7
BP	GO:0045671	negative regulation of osteoclast differentiation	7/1290	43/28564	0.00291965	0.015596932	0.009966733	Pira1/Mafb/Pira12/Ceacam1/Ubash3b/Pirb/Gpr137b	7
BP	GO:0086002	cardiac muscle cell action potential involved in contraction	7/1290	43/28564	0.00291965	0.015596932	0.009966733	Rnf207/Trpm4/Cacna1d/Snta1/Ank2/Flna/Kcnj2	7
BP	GO:0031334	positive regulation of protein-containing complex assembly	19/1290	208/28564	0.002926651	0.015619735	0.009981305	Hip1r/Bmf/Fer/Fscn1/Bbc3/Src/Bcl2l11/Tlr4/Snx9/Hspa1b/Ptpn22/Pde4dip/Ddx3x/Gda/Tfrc/Psrc1/Cd36/Fes/Lgals3	19
BP	GO:1901987	regulation of cell cycle phase transition	33/1290	437/28564	0.002930045	0.015623262	0.009983559	Tex14/Nacc2/Tm4sf5/Eme2/Pdpn/Adamts1/Tert/Zc3h12d/Aven/Gli1/Aif1/Klf4/Donson/Ctdsp1/Gpr132/Hacd1/Ccnd2/Hinfp/Ctdsp2/Parp9/Usp28/Zfp36l2/Rbm38/Ddx3x/Csf1r/Atf5/Ddr2/Cdk2ap2/Zwilch/App/Ier3/Anxa1/Gpnmb	33
BP	GO:0030072	peptide hormone secretion	26/1290	320/28564	0.002974948	0.015847907	0.010127111	Lif/Trpm4/Trpm2/Cacna1d/Gipr/Trpv4/Il1b/Pax6/Slc9b2/Nr0b2/Klf7/Vgf/Nr1d1/Cpt1a/Hfe/Glul/Pfkm/Rab11b/Pde8b/Nos2/Dynll1/Alox5/Ccl5/Uqcc2/Anxa5/Anxa1	26
BP	GO:0030010	establishment of cell polarity	16/1290	163/28564	0.002985759	0.015890687	0.010154448	Alpk2/Gpsm1/Fscn1/Pax6/Fat1/Bcas3/Spry2/Fgf13/Fam89b/Frmd4a/Gpsm2/Dock8/Dock2/Frmd4b/Abl2/Flot2	16
BP	GO:1902904	negative regulation of supramolecular fiber organization	17/1290	178/28564	0.003000089	0.0159521	0.010193692	Hip1r/Plekhh2/Svil/Tubb4a/Fgf13/Bbs4/Avil/Arpin/Sptbn1/Kank3/S1pr1/Stmn1/Gmfg/Tlr2/Tmsb4x/Tpm1/Trem2	17
BP	GO:0006885	regulation of pH	12/1290	106/28564	0.003008863	0.015972733	0.010206877	Slc12a5/Pdk2/Atp6v0d2/Hvcn1/Slc9a5/Slc9a4/Lacc1/Slc4a8/Ppt1/Car12/Atp6v0c/Dmxl1	12
BP	GO:0030282	bone mineralization	14/1290	134/28564	0.003009558	0.015972733	0.010206877	Trpm4/Phospho1/P2rx7/Rxra/Igf1/Ank/Csf1r/Ddr2/Alox5/S1pr1/Fgr/Srgn/Ptgs2/Fam20c	14
BP	GO:0046883	regulation of hormone secretion	27/1290	337/28564	0.003039151	0.016114829	0.010297679	Lif/Trpm4/Hcar2/Trpm2/Il11/Cacna1d/Gipr/Il1b/Pax6/Slc9b2/Nr0b2/Klf7/Rab11fip1/Nr1d1/Cpt1a/Hfe/Glul/Pfkm/Pde8b/Nos2/Dynll1/Alox5/Ccl5/Vamp8/Uqcc2/Anxa5/Anxa1	27
BP	GO:0030837	negative regulation of actin filament polymerization	9/1290	67/28564	0.003074777	0.016258489	0.010389481	Hip1r/Svil/Bbs4/Avil/Sptbn1/Kank3/Tlr2/Tmsb4x/Tpm1	9
BP	GO:0032613	interleukin-10 production	9/1290	67/28564	0.003074777	0.016258489	0.010389481	Nfkbiz/Bcl3/Tlr4/Stat3/Tlr2/Fcgr2b/Tyrobp/Fcer1g/Trem2	9
BP	GO:0070534	protein K63-linked ubiquitination	9/1290	67/28564	0.003074777	0.016258489	0.010389481	Trim21/Trim12c/Birc2/Otub2/Traf4/Traf1/Ptpn22/Ddx3x/Trim30a	9
BP	GO:0002455	humoral immune response mediated by circulating immunoglobulin	8/1290	55/28564	0.003119043	0.016409661	0.010486082	C1rl/C2/Bcl3/C1ra/Cd81/Fcgr2b/C3/Trem2	8
BP	GO:0006110	regulation of glycolytic process	8/1290	55/28564	0.003119043	0.016409661	0.010486082	P2rx7/Igf1/Ddit4/Stat3/Nupr1/Slc2a6/App/Ier3	8
BP	GO:0032715	negative regulation of interleukin-6 production	8/1290	55/28564	0.003119043	0.016409661	0.010486082	Irak3/Syt11/Tlr4/Ptpn22/Cd200r1/Trim30a/Gas6/Sirpa	8
BP	GO:0072523	purine-containing compound catabolic process	8/1290	55/28564	0.003119043	0.016409661	0.010486082	Entpd1/Ampd3/Dnph1/Abcd1/Nudt3/Gda/Ncf1/Xdh	8
BP	GO:2000378	negative regulation of reactive oxygen species metabolic process	8/1290	55/28564	0.003119043	0.016409661	0.010486082	Pink1/Mycn/Abcd2/Abcd1/Stat3/Trim30a/Bnip3/Acp5	8
BP	GO:0120161	regulation of cold-induced thermogenesis	15/1290	149/28564	0.003120592	0.016409661	0.010486082	Ccr2/Il4ra/Zfp516/Nr1h3/Kdm6b/Map2k6/Nr1d1/Tle3/Tlr4/Lcn2/Thra/Abhd6/Rbpj/Cd36/Fabp4	15
BP	GO:0002705	positive regulation of leukocyte mediated immunity	18/1290	194/28564	0.003147392	0.016535381	0.01056642	Shld1/Il1b/Ptafr/Il18rap/Hfe/P2rx7/Ticam2/Raet1d/Tnfsf13/H2-T24/Tfrc/Spi1/Cd81/Tyrobp/C3/Fcgr3/Fcer1g/Trem2	18
BP	GO:0051057	positive regulation of small GTPase mediated signal transduction	10/1290	80/28564	0.003174698	0.016545112	0.010572638	Lpar6/Ntrk1/Itpkb/Rasgrp4/Src/Pik3cg/Igf1/Dock2/Mcf2l/Itgav	10
BP	GO:0009151	purine deoxyribonucleotide metabolic process	5/1290	23/28564	0.003175295	0.016545112	0.010572638	Dck/Ak3/Dnph1/Gda/Xdh	5
BP	GO:0018904	ether metabolic process	5/1290	23/28564	0.003175295	0.016545112	0.010572638	Agmo/Lpcat2/Alox5/Ephx1/Pla2g5	5
BP	GO:0030728	ovulation	5/1290	23/28564	0.003175295	0.016545112	0.010572638	Plat/Adamts1/Afp/Immp2l/Ptgs2	5
BP	GO:0031649	heat generation	5/1290	23/28564	0.003175295	0.016545112	0.010572638	Ptges/Il1b/Tnfrsf11a/Ccl5/Ptgs2	5
BP	GO:0031998	regulation of fatty acid beta-oxidation	5/1290	23/28564	0.003175295	0.016545112	0.010572638	Acacb/Cpt1a/Abcd2/Mfsd2a/Abcd1	5
BP	GO:0036119	response to platelet-derived growth factor	5/1290	23/28564	0.003175295	0.016545112	0.010572638	Snai2/Fer/Src/Pdgfb/Tlr4	5
BP	GO:0051043	regulation of membrane protein ectodomain proteolysis	5/1290	23/28564	0.003175295	0.016545112	0.010572638	Snx33/Il1b/Tnfrsf1b/Snx9/App	5
BP	GO:1903209	positive regulation of oxidative stress-induced cell death	5/1290	23/28564	0.003175295	0.016545112	0.010572638	Trpm2/Ripk1/Tlr4/Sfpq/App	5
BP	GO:0010950	positive regulation of endopeptidase activity	17/1290	179/28564	0.003179081	0.016549753	0.010575603	Hip1r/Bbc3/Nlrp1b/Bcl2l11/Uaca/Efna1/Ifi211/Stat3/Dapk1/Ddx3x/Ifi204/Dap/Ifi203/App/Mndal/Ctsd/Xdh	17
BP	GO:0070167	regulation of biomineral tissue development	12/1290	107/28564	0.003252914	0.016884587	0.010789569	Trpm4/Phospho1/P2rx7/Rxra/Ank/Csf1r/Ddr2/Alox5/Gas6/S1pr1/Srgn/Fam20c	12
BP	GO:0032682	negative regulation of chemokine production	6/1290	33/28564	0.003255216	0.016884587	0.010789569	Klf4/Sigirr/Ticam2/Gstp1/Epha2/Sirpa	6
BP	GO:0044546	NLRP3 inflammasome complex assembly	6/1290	33/28564	0.003255216	0.016884587	0.010789569	Tlr4/Ptpn22/Ddx3x/Trim30a/Cd36/Trem2	6
BP	GO:1904752	regulation of vascular associated smooth muscle cell migration	6/1290	33/28564	0.003255216	0.016884587	0.010789569	Adamts1/Tert/Pdgfb/Nfe2l2/Ddr2/Tpm1	6
BP	GO:0032963	collagen metabolic process	13/1290	121/28564	0.003272732	0.01696005	0.010837791	Adora2b/Cbx8/Mmp9/Prtn3/Il6ra/Pdgfb/P2rx7/Naglu/Ddr2/Vim/Serpine1/Ctss/Ctsk	13
BP	GO:0009101	glycoprotein biosynthetic process	24/1290	290/28564	0.003337019	0.017240928	0.011017278	Extl1/Phlda1/Ndst1/Chpf/B3galnt1/Hbegf/B3gnt3/Fkrp/Dse/Man1c1/Dpy19l1/St6galnac4/Ext1/Ugdh/Igf1/Pmm1/St6gal1/Ago2/Gcnt1/Mgat2/Galnt3/Glce/Chst10/Tmem106a	24
BP	GO:0009124	nucleoside monophosphate biosynthetic process	7/1290	44/28564	0.003338997	0.017240928	0.011017278	Upp1/Nme3/Cda/Dck/Ampd3/Shmt1/Tyms	7
BP	GO:1902108	regulation of mitochondrial membrane permeability involved in apoptotic process	7/1290	44/28564	0.003338997	0.017240928	0.011017278	Tmem14a/Hip1r/Bbc3/Bcl2l11/Bcl2l1/Bnip3/Ier3	7
BP	GO:2000008	regulation of protein localization to cell surface	7/1290	44/28564	0.003338997	0.017240928	0.011017278	Snx33/Hfe/Leprot/Plk2/Rab11b/Tyrobp/Fcer1g	7
BP	GO:1901888	regulation of cell junction assembly	21/1290	242/28564	0.003363861	0.017353637	0.011089301	Ntng2/Adgrl1/Snai2/Ntrk1/Il1b/Bcas3/Src/Rhod/Prkca/Adgre5/Rapgef2/Icam5/Nrp1/Flot1/Ptprs/Peak1/Epha2/Clstn3/Tlr2/App/Actg1	21
BP	GO:0045927	positive regulation of growth	26/1290	323/28564	0.003370074	0.017370013	0.011099765	L1cam/Hlx/Tfcp2l1/Acacb/Hbegf/Tgfbr1/Bbs4/Gli1/Hpn/Ahi1/Slc25a33/Rftn1/Ccnd2/Dnph1/Mfsd2a/Igf1/Nrp1/Cep43/Zpr1/Ddx3x/Cxcl16/Rbpj/Cd81/Serpine1/Cyba/C3	26
BP	GO:0060612	adipose tissue development	9/1290	68/28564	0.00340473	0.017517044	0.011193721	Creb5/Trpm4/Rorc/Zfp516/Klf7/Rasal2/Bbs4/Spi1/Sorl1	9
BP	GO:0070265	necrotic cell death	9/1290	68/28564	0.00340473	0.017517044	0.011193721	Hebp2/Ripk1/Birc2/Ripk3/Fth1/Tlr3/Nupr1/Ddr2/Bnip3	9
BP	GO:0043648	dicarboxylic acid metabolic process	11/1290	94/28564	0.003410256	0.017529696	0.011201806	Folr1/Haao/Kmo/Fpgs/Mthfd2l/Gpt2/Glul/Shmt1/Qprt/Idh1/Me1	11
BP	GO:0009636	response to toxic substance	14/1290	136/28564	0.003445837	0.017664936	0.011288226	Rdh12/Pink1/Slc30a4/Nr4a2/Nxn/Abcg2/Lcn2/Nupr1/Nfe2l2/Ccl5/Cd36/Gstm1/Ephx1/Mt2	14
BP	GO:0050868	negative regulation of T cell activation	14/1290	136/28564	0.003445837	0.017664936	0.011288226	Hlx/Il4ra/Zc3h12d/Glmn/Ceacam1/Hfe/Cd80/Ptpn22/Tnfaip8l2/Cd300a/Pla2g5/Anxa1/Lgals3/Gpnmb	14
BP	GO:0051101	regulation of DNA binding	14/1290	136/28564	0.003445837	0.017664936	0.011288226	Lif/Nsd1/Mmp9/Pax6/Zfp462/Jun/Klf4/Tlr4/Igf1/Ifi211/Sp100/Ifi204/Ifi203/Mndal	14
BP	GO:0014068	positive regulation of phosphatidylinositol 3-kinase signaling	10/1290	81/28564	0.003478466	0.017816228	0.011384905	Ntrk1/Adora3/Flt1/Pdgfb/Igf1/Pld2/Ddr2/Ccl5/Fgr/Trem2	10
BP	GO:0032814	regulation of natural killer cell activation	8/1290	56/28564	0.003497617	0.017882269	0.011427107	Lyst/Bloc1s6/Ticam2/Ptpn22/Gas6/Fgr/Tyrobp/Axl	8
BP	GO:0070509	calcium ion import	8/1290	56/28564	0.003497617	0.017882269	0.011427107	Cacna1b/Cacna1d/Trpv4/Pdgfb/Cacna1a/Serpine1/Slc24a5/Lgals3	8
BP	GO:0043062	extracellular structure organization	26/1290	324/28564	0.003511259	0.01789277	0.011433817	Tex14/Lamb2/Pdpn/Mmp9/Aplp1/Adamts1/Fscn1/Adamts6/Ltbp4/Cav2/Tgfbr1/Bcl3/Hpn/Adamts7/Ext1/Phldb1/Tnfrsf1b/Flot1/Lamc1/Abl2/Ddr2/App/Anxa2/Ero1a/Ctss/Lgals3	26
BP	GO:0006576	biogenic amine metabolic process	12/1290	108/28564	0.003512713	0.01789277	0.011433817	Haao/Npr1/Kmo/Hdc/Gdpd3/Aoc2/Nr4a2/Naaa/Gdpd1/Sat1/Akr1b3/Odc1	12
BP	GO:0014066	regulation of phosphatidylinositol 3-kinase signaling	12/1290	108/28564	0.003512713	0.01789277	0.011433817	Ntrk1/Adora3/Flt1/Ceacam1/Pdgfb/Klf4/Igf1/Pld2/Ddr2/Ccl5/Fgr/Trem2	12
BP	GO:0016525	negative regulation of angiogenesis	12/1290	108/28564	0.003512713	0.01789277	0.011433817	Lif/Ccr2/Adamts1/Flt1/Spry2/Klf4/Epn2/Hhex/Plk2/Alox5/Epha2/Serpine1	12
BP	GO:0008637	apoptotic mitochondrial changes	13/1290	122/28564	0.003515322	0.01789277	0.011433817	Tmem14a/Hip1r/Mmp9/Bmf/Pink1/Bbc3/Jun/Bcl2l11/Igf1/Bcl2l1/Bnip3/Ghitm/Ier3	13
BP	GO:0006470	protein dephosphorylation	21/1290	243/28564	0.003529755	0.017950249	0.011470547	Ppm1l/Pink1/Pdxp/Ubash3b/Epm2a/Dusp1/Ctdsp1/Dusp5/Ptpn18/Dusp2/Ctdsp2/Pirb/Ptpn5/Dusp14/Ptpn22/Ptpn7/Ptprs/Slc39a10/Ptpro/Cd300a/Ppm1j	21
BP	GO:0031214	biomineral tissue development	17/1290	181/28564	0.00356365	0.018106511	0.011570401	Trpm4/Phospho1/P2rx7/Rxra/Hacd1/Igf1/Wls/Ank/Csf1r/Ddr2/Alox5/Gas6/S1pr1/Fgr/Srgn/Ptgs2/Fam20c	17
BP	GO:0032368	regulation of lipid transport	16/1290	166/28564	0.003577929	0.018162917	0.011606446	Erfe/Apoc2/Ptges/Il1b/Nr1h3/Repin1/Tnfrsf11a/Map2k6/Fabp3/P2rx7/Eepd1/Itgav/Nfkbia/Anxa2/Pltp/Trem2	16
BP	GO:0006473	protein acetylation	19/1290	212/28564	0.003611103	0.018298818	0.011693289	Lif/Snai2/Supt7l/Nfkbiz/Pax6/Hint2/Jade2/Nfyc/Naa16/Kat6b/Usp22/Per1/Naa25/Nupr1/Camk1/Ddx3x/Por/Spi1/App	19
BP	GO:0031032	actomyosin structure organization	19/1290	212/28564	0.003611103	0.018298818	0.011693289	Myoz1/Sorbs3/Csrp2/Tgfbr1/Src/Bbs4/Sorbs1/Zyx/Neurl2/Itgb5/Cdc42bpg/Csrp1/Nrp1/Kctd13/Kank3/S1pr1/Stmn1/Tpm1/Actg1	19
BP	GO:0001654	eye development	32/1290	426/28564	0.003634509	0.018401111	0.011758656	Lif/Lamb2/Clcn2/Jag1/Meis3/Trpm1/Pax6/Fat1/Flt1/Spry2/Tgfbr1/Nectin3/Bbs4/Tsku/Jun/Ahi1/Pdgfb/Tgif2/Klf4/Cc2d2a/Tulp3/Rxra/Mfsd2a/Nrp1/Spred3/Naglu/Stat3/Cited2/Epha2/Cfh/Vim/C3	32
BP	GO:0007163	establishment or maintenance of cell polarity	20/1290	228/28564	0.003673179	0.018580433	0.011873246	Alpk2/Gpsm1/Fscn1/Pax6/Fat1/Bcas3/Spry2/Fgf13/Fam89b/Frmd4a/Gpsm2/Igf1/Dst/Rhoq/Dock8/Parvb/Dock2/Frmd4b/Abl2/Flot2	20
BP	GO:0042303	molting cycle	14/1290	137/28564	0.003682577	0.018595063	0.011882595	Celsr1/Tert/Cd109/Tsku/Ext1/Per1/Nsdhl/Naglu/Mfsd12/Nfatc1/Lamc1/Psen2/Rbpj/Ptgs2	14
BP	GO:0042633	hair cycle	14/1290	137/28564	0.003682577	0.018595063	0.011882595	Celsr1/Tert/Cd109/Tsku/Ext1/Per1/Nsdhl/Naglu/Mfsd12/Nfatc1/Lamc1/Psen2/Rbpj/Ptgs2	14
BP	GO:0015931	nucleobase-containing compound transport	18/1290	197/28564	0.003705239	0.018692981	0.011945166	Alyref2/Slc28a2/Slc29a2/Slc35a5/Slc25a42/Cpeb1/Slc25a33/P2rx7/Ripk1/Rftn1/Slc17a9/Hhex/Flot1/Nup210/Dhx9/Igf2bp3/Snupn/Nxf7	18
BP	GO:0015833	peptide transport	27/1290	342/28564	0.003713366	0.018717461	0.01196081	Lif/Trpm4/Trpm2/Cacna1d/Gipr/Trpv4/Il1b/Pax6/Slc9b2/Nr0b2/Klf7/Slc15a4/Vgf/Nr1d1/Cpt1a/Hfe/Glul/Pfkm/Rab11b/Pde8b/Nos2/Dynll1/Alox5/Ccl5/Uqcc2/Anxa5/Anxa1	27
BP	GO:0106106	cold-induced thermogenesis	15/1290	152/28564	0.003770918	0.018764891	0.011991118	Ccr2/Il4ra/Zfp516/Nr1h3/Kdm6b/Map2k6/Nr1d1/Tle3/Tlr4/Lcn2/Thra/Abhd6/Rbpj/Cd36/Fabp4	15
BP	GO:0009170	purine deoxyribonucleoside monophosphate metabolic process	4/1290	15/28564	0.003788076	0.018764891	0.011991118	Dck/Dnph1/Gda/Xdh	4
BP	GO:0010744	positive regulation of macrophage derived foam cell differentiation	4/1290	15/28564	0.003788076	0.018764891	0.011991118	Msr1/Cd36/Lpl/Pla2g5	4
BP	GO:0032688	negative regulation of interferon-beta production	4/1290	15/28564	0.003788076	0.018764891	0.011991118	Rel/Nmi/Ptprs/Sirpa	4
BP	GO:0043031	negative regulation of macrophage activation	4/1290	15/28564	0.003788076	0.018764891	0.011991118	Syt11/Nr1h3/Nr1d1/Cst7	4
BP	GO:0048711	positive regulation of astrocyte differentiation	4/1290	15/28564	0.003788076	0.018764891	0.011991118	Lif/Mag/Il1b/Csf1r	4
BP	GO:0051547	regulation of keratinocyte migration	4/1290	15/28564	0.003788076	0.018764891	0.011991118	Mmp9/Hbegf/Iqsec1/Serpine1	4
BP	GO:1900044	regulation of protein K63-linked ubiquitination	4/1290	15/28564	0.003788076	0.018764891	0.011991118	Birc2/Otub2/Ptpn22/Ddx3x	4
BP	GO:1903238	positive regulation of leukocyte tethering or rolling	4/1290	15/28564	0.003788076	0.018764891	0.011991118	Ccr2/Ptafr/Gcnt1/Itga4	4
BP	GO:2001046	positive regulation of integrin-mediated signaling pathway	4/1290	15/28564	0.003788076	0.018764891	0.011991118	Lamb2/Lims2/Lamc1/Flna	4
BP	GO:0046364	monosaccharide biosynthetic process	12/1290	109/28564	0.003788983	0.018764891	0.011991118	Erfe/Pdk2/Pgp/Dse/Zfp692/Ugt1a6a/Gpt2/Gpt/Sord/Slc39a14/Atf3/Akr1b3	12
BP	GO:0007224	smoothened signaling pathway	16/1290	167/28564	0.003795556	0.018764891	0.011991118	Ndst1/Cplane2/Pax6/Gas8/Runx2/Kctd6/Dync2h1/Ptchd1/Gli1/Dzip1/Rab34/Cc2d2a/Tulp3/Ext1/Nsdhl/Por	16
BP	GO:0017145	stem cell division	7/1290	45/28564	0.003802714	0.018764891	0.011991118	Mllt3/Etv5/Ext1/Zfp36l2/Samd9l/Tial1/Cdk2ap2	7
BP	GO:0042771	intrinsic apoptotic signaling pathway in response to DNA damage by p53 class mediator	7/1290	45/28564	0.003802714	0.018764891	0.011991118	Bbc3/Bcl3/Steap3/Usp28/Ddit4/Nupr1/Ifi204	7
BP	GO:0086009	membrane repolarization	7/1290	45/28564	0.003802714	0.018764891	0.011991118	Rnf207/Cacna1d/Cacnb3/Snta1/Ank2/Flna/Kcnj2	7
BP	GO:1902991	regulation of amyloid precursor protein catabolic process	7/1290	45/28564	0.003802714	0.018764891	0.011991118	Efna1/Hap1/Igf1/Ifngr1/Flot2/App/Sorl1	7
BP	GO:0032816	positive regulation of natural killer cell activation	6/1290	34/28564	0.003804096	0.018764891	0.011991118	Lyst/Bloc1s6/Ticam2/Gas6/Tyrobp/Axl	6
BP	GO:0046475	glycerophospholipid catabolic process	6/1290	34/28564	0.003804096	0.018764891	0.011991118	Gdpd3/Abhd16a/Pnpla7/Gdpd1/Abhd12/Pla2g5	6
BP	GO:0071404	cellular response to low-density lipoprotein particle stimulus	6/1290	34/28564	0.003804096	0.018764891	0.011991118	Tlr4/Cd36/Cd81/Lpl/Fcer1g/Trem2	6
BP	GO:1901099	negative regulation of signal transduction in absence of ligand	6/1290	34/28564	0.003804096	0.018764891	0.011991118	Snai2/Tert/Il1b/Ripk1/Hspa1b/Sgk3	6
BP	GO:1903205	regulation of hydrogen peroxide-induced cell death	6/1290	34/28564	0.003804096	0.018764891	0.011991118	Epor/Pink1/Ripk1/Pycr1/Nfe2l2/Ddr2	6
BP	GO:2001240	negative regulation of extrinsic apoptotic signaling pathway in absence of ligand	6/1290	34/28564	0.003804096	0.018764891	0.011991118	Snai2/Tert/Il1b/Ripk1/Hspa1b/Sgk3	6
BP	GO:0005977	glycogen metabolic process	10/1290	82/28564	0.003804847	0.018764891	0.011991118	Phkg1/Epm2a/Sorbs1/Nr1d1/Stk40/Pfkm/Igf1/Gbe1/Gys1/Gyg	10
BP	GO:0006073	cellular glucan metabolic process	10/1290	82/28564	0.003804847	0.018764891	0.011991118	Phkg1/Epm2a/Sorbs1/Nr1d1/Stk40/Pfkm/Igf1/Gbe1/Gys1/Gyg	10
BP	GO:0043154	negative regulation of cysteine-type endopeptidase activity involved in apoptotic process	10/1290	82/28564	0.003804847	0.018764891	0.011991118	Mmp9/Nr4a1/Src/Klf4/Igf1/Hspa1b/Ddx3x/Por/Gas6/Ptgs2	10
BP	GO:0006760	folic acid-containing compound metabolic process	5/1290	24/28564	0.003863649	0.01889189	0.012072273	Folr1/Fpgs/Mthfd2l/Shmt1/Tyms	5
BP	GO:0032930	positive regulation of superoxide anion generation	5/1290	24/28564	0.003863649	0.01889189	0.012072273	Hvcn1/Gstp1/App/Cyba/Tyrobp	5
BP	GO:0034383	low-density lipoprotein particle clearance	5/1290	24/28564	0.003863649	0.01889189	0.012072273	Ehd1/Cnpy2/Cd36/Anxa2/Trem2	5
BP	GO:0046697	decidualization	5/1290	24/28564	0.003863649	0.01889189	0.012072273	Lif/Il11ra1/Epor/Cited2/Ptgs2	5
BP	GO:0097398	cellular response to interleukin-17	5/1290	24/28564	0.003863649	0.01889189	0.012072273	Nfkbiz/Il1b/Ikbke/Stat3/Socs3	5
BP	GO:1901032	negative regulation of response to reactive oxygen species	5/1290	24/28564	0.003863649	0.01889189	0.012072273	Epor/Pink1/Pycr1/Nfe2l2/Ddr2	5
BP	GO:1903206	negative regulation of hydrogen peroxide-induced cell death	5/1290	24/28564	0.003863649	0.01889189	0.012072273	Epor/Pink1/Pycr1/Nfe2l2/Ddr2	5
BP	GO:1903428	positive regulation of reactive oxygen species biosynthetic process	5/1290	24/28564	0.003863649	0.01889189	0.012072273	Tlr4/Lcn2/Cd36/Slc5a3/Cyba	5
BP	GO:2000269	regulation of fibroblast apoptotic process	5/1290	24/28564	0.003863649	0.01889189	0.012072273	Bbc3/Bcl2l11/Pik3cg/Nupr1/Gas6	5
BP	GO:2001224	positive regulation of neuron migration	5/1290	24/28564	0.003863649	0.01889189	0.012072273	Pax6/Zfp609/Rapgef2/Mapk8ip3/Flna	5
BP	GO:0040013	negative regulation of locomotion	28/1290	360/28564	0.003898176	0.019044421	0.012169744	Sema4g/Adora3/Jag1/Srgap3/Arid4a/Trp53inp1/Aif1/Dusp1/Pdgfb/Klf4/Adarb1/Rhob/Abhd2/Nrp1/Sap30/St6gal1/Abhd6/Sp100/Stat3/Cited2/Nfe2l2/Gstp1/Cd200r1/Egfl7/Cd300a/Serpine1/Tpm1/Cx3cr1	28
BP	GO:2001222	regulation of neuron migration	8/1290	57/28564	0.003910816	0.019089859	0.012198779	Ntng2/Pax6/Zswim6/Zfp609/Rapgef2/Mapk8ip3/Stat3/Flna	8
BP	GO:0043535	regulation of blood vessel endothelial cell migration	11/1290	96/28564	0.004015697	0.019585089	0.012515241	Prkca/Pdgfb/Klf4/Efna1/Igf1/Nrp1/Plk2/Nfe2l2/Epha2/Ptgs2/Anxa1	11
BP	GO:0150063	visual system development	32/1290	429/28564	0.004034668	0.019660836	0.012563644	Lif/Lamb2/Clcn2/Jag1/Meis3/Trpm1/Pax6/Fat1/Flt1/Spry2/Tgfbr1/Nectin3/Bbs4/Tsku/Jun/Ahi1/Pdgfb/Tgif2/Klf4/Cc2d2a/Tulp3/Rxra/Mfsd2a/Nrp1/Spred3/Naglu/Stat3/Cited2/Epha2/Cfh/Vim/C3	32
BP	GO:0009185	ribonucleoside diphosphate metabolic process	13/1290	124/28564	0.004044267	0.019690824	0.012582807	Entpd1/P2rx7/Ak3/Pfkm/Ampd3/Igf1/Ddit4/Stat3/Nupr1/Slc2a6/Ak1/App/Ier3	13
BP	GO:0045216	cell-cell junction organization	20/1290	230/28564	0.004051774	0.019710585	0.012595435	Snai2/Ajm1/Whrn/Trpv4/Fscn1/Arvcf/Il1b/Rab13/Prtn3/Ceacam1/Tgfbr1/Lims2/Prkca/Ext1/Micall2/Csf1r/Epha2/Flna/Ptpro/Actg1	20
BP	GO:2000181	negative regulation of blood vessel morphogenesis	12/1290	110/28564	0.004082462	0.019842986	0.012680042	Lif/Ccr2/Adamts1/Flt1/Spry2/Klf4/Epn2/Hhex/Plk2/Alox5/Epha2/Serpine1	12
BP	GO:0001558	regulation of cell growth	34/1290	464/28564	0.004094581	0.019884981	0.012706877	L1cam/Nanos1/Sema4g/Mag/Zc3h12d/Hbegf/Ceacam1/Bbc3/Tgfbr1/Fgf13/Epm2a/Cda/Hpn/Slc25a33/Caprin2/Dnph1/Mfsd2a/Igf1/Nrp1/Cep43/St7l/Hspa1b/Zmat3/Ddx3x/Ptprs/Psrc1/Cxcl16/Clstn3/Ppt1/Igfbp4/Cd81/Mndal/Cyba/Rgs2	34
BP	GO:0002790	peptide secretion	26/1290	328/28564	0.004126928	0.020025058	0.012796389	Lif/Trpm4/Trpm2/Cacna1d/Gipr/Trpv4/Il1b/Pax6/Slc9b2/Nr0b2/Klf7/Vgf/Nr1d1/Cpt1a/Hfe/Glul/Pfkm/Rab11b/Pde8b/Nos2/Dynll1/Alox5/Ccl5/Uqcc2/Anxa5/Anxa1	26
BP	GO:0060425	lung morphogenesis	9/1290	70/28564	0.004147679	0.020108679	0.012849824	Lif/Celsr1/Spry2/Stk40/Ext1/Igf1/Hhex/Mapk8ip3/Srsf6	9
BP	GO:0044042	glucan metabolic process	10/1290	83/28564	0.004154992	0.020110019	0.012850681	Phkg1/Epm2a/Sorbs1/Nr1d1/Stk40/Pfkm/Igf1/Gbe1/Gys1/Gyg	10
BP	GO:0071479	cellular response to ionizing radiation	10/1290	83/28564	0.004154992	0.020110019	0.012850681	Snai2/Bbc3/Rhob/Ccnd2/Egr1/Ifi211/Bcl2l1/Ifi204/Ifi203/Mndal	10
BP	GO:0002244	hematopoietic progenitor cell differentiation	17/1290	184/28564	0.00421187	0.020368064	0.013015576	Flt1/Dock1/Mllt3/Tnfrsf13b/Ext1/Kcp/Chd2/Tifab/Pus7/Cited2/Nfe2l2/Samd9l/Psen2/Arl11/Spi1/3830403N18Rik/Sirpa	17
BP	GO:0030336	negative regulation of cell migration	25/1290	312/28564	0.004227545	0.020426583	0.013052971	Adora3/Jag1/Srgap3/Arid4a/Trp53inp1/Aif1/Dusp1/Pdgfb/Klf4/Adarb1/Rhob/Abhd2/Sap30/Abhd6/Sp100/Stat3/Cited2/Nfe2l2/Gstp1/Cd200r1/Egfl7/Cd300a/Serpine1/Tpm1/Cx3cr1	25
BP	GO:0001936	regulation of endothelial cell proliferation	15/1290	154/28564	0.004263067	0.020580822	0.013151533	Adora2b/Nr4a1/Flt1/Cav2/Tgfbr1/Jun/Prkca/Pdgfb/Igf1/Stat3/Alox5/Egfl7/Cyba/Xdh/Itga4	15
BP	GO:0042462	eye photoreceptor cell development	7/1290	46/28564	0.004313701	0.020790148	0.013285296	Trpm1/Pax6/Bbs4/Ahi1/Pdgfb/Naglu/Cfh	7
BP	GO:0046326	positive regulation of glucose import	7/1290	46/28564	0.004313701	0.020790148	0.013285296	Erfe/Tert/Repin1/Sorbs1/Igf1/Rhoq/Nfe2l2	7
BP	GO:0048534	hematopoietic or lymphoid organ development	13/1290	125/28564	0.004331856	0.020860058	0.013329969	Rorc/Pdpn/Nfkbiz/Mafb/Tgfbr1/Bcl3/Il7r/Tnfrsf11a/Bcl2l11/Ripk3/Cited2/Samd9l/Psen2	13
BP	GO:0061515	myeloid cell development	11/1290	97/28564	0.004348963	0.020893249	0.013351179	Slc9b2/Arid4a/Src/Rabgap1l/Cited2/Csf1r/Flna/Tlr2/App/Tyrobp/Fam20c	11
BP	GO:0006692	prostanoid metabolic process	8/1290	58/28564	0.00436068	0.020893249	0.013351179	Pdpn/Ptges/Il1b/Ptgs1/Gstp1/Gstm1/Ptgs2/Anxa1	8
BP	GO:0006693	prostaglandin metabolic process	8/1290	58/28564	0.00436068	0.020893249	0.013351179	Pdpn/Ptges/Il1b/Ptgs1/Gstp1/Gstm1/Ptgs2/Anxa1	8
BP	GO:0030857	negative regulation of epithelial cell differentiation	8/1290	58/28564	0.00436068	0.020893249	0.013351179	Mmp9/Jag1/Spry2/Tgfbr1/Spred3/Srsf6/Csf1r/Xdh	8
BP	GO:0033619	membrane protein proteolysis	8/1290	58/28564	0.00436068	0.020893249	0.013351179	Snx33/Il1b/Prtn3/P2rx7/Tnfrsf1b/Snx9/Psen2/App	8
BP	GO:0043536	positive regulation of blood vessel endothelial cell migration	8/1290	58/28564	0.00436068	0.020893249	0.013351179	Prkca/Pdgfb/Igf1/Nrp1/Plk2/Nfe2l2/Ptgs2/Anxa1	8
BP	GO:0060562	epithelial tube morphogenesis	30/1290	397/28564	0.004370647	0.020923465	0.013370488	Etv4/Ccdc40/Folr1/Itgax/Celsr1/Rnf207/Glmn/Pax3/Flt1/Spry2/Src/Bbs4/Ahi1/Cc2d2a/Mycn/Tulp3/Rhob/Etv5/Ext1/Lcn2/Igf1/Hhex/Nrp1/Cited2/Nfatc1/Abl2/Epha2/Mst1/St14/Rbpj	30
BP	GO:0110053	regulation of actin filament organization	23/1290	280/28564	0.004386876	0.020947081	0.013385579	Hip1r/Sorbs3/Fer/Plekhh2/Svil/Pdxp/Tgfbr1/Bbs4/Avil/Arpin/Nrp1/Snx9/Sptbn1/Cotl1/Kank3/S1pr1/Stmn1/Flna/Gmfg/Tlr2/Tmsb4x/Tpm1/Actg1	23
BP	GO:0007006	mitochondrial membrane organization	12/1290	111/28564	0.004393903	0.020947081	0.013385579	Tmem14a/Hip1r/Hebp2/Pink1/Bbc3/Bcl2l11/Uqcc3/Stat3/Bcl2l1/Bnip3/Ghitm/Ier3	12
BP	GO:0019751	polyol metabolic process	12/1290	111/28564	0.004393903	0.020947081	0.013385579	Pgp/Itpkb/Inpp5a/Impa2/Ptafr/Naaa/Sord/Nudt3/P2ry6/Slc5a3/Ephx1/Akr1b3	12
BP	GO:0060349	bone morphogenesis	12/1290	111/28564	0.004393903	0.020947081	0.013385579	Trpv4/Runx2/Phospho1/Thbs3/Ext1/Nab2/Tifab/Anxa6/Dhrs3/Cited2/Por/Acp5	12
BP	GO:1901343	negative regulation of vasculature development	12/1290	111/28564	0.004393903	0.020947081	0.013385579	Lif/Ccr2/Adamts1/Flt1/Spry2/Klf4/Epn2/Hhex/Plk2/Alox5/Epha2/Serpine1	12
BP	GO:0001893	maternal placenta development	6/1290	35/28564	0.004418648	0.021012475	0.013427367	Lif/Il11ra1/Epor/Rxra/Cited2/Ptgs2	6
BP	GO:0055094	response to lipoprotein particle	6/1290	35/28564	0.004418648	0.021012475	0.013427367	Tlr4/Cd36/Cd81/Lpl/Fcer1g/Trem2	6
BP	GO:0097345	mitochondrial outer membrane permeabilization	6/1290	35/28564	0.004418648	0.021012475	0.013427367	Tmem14a/Hip1r/Bbc3/Bcl2l1/Bnip3/Ier3	6
BP	GO:0090276	regulation of peptide hormone secretion	22/1290	264/28564	0.004438335	0.021088545	0.013475977	Lif/Trpm4/Trpm2/Cacna1d/Gipr/Il1b/Pax6/Slc9b2/Nr0b2/Klf7/Nr1d1/Cpt1a/Hfe/Glul/Pfkm/Pde8b/Nos2/Dynll1/Alox5/Ccl5/Uqcc2/Anxa5	22
BP	GO:0014065	phosphatidylinositol 3-kinase signaling	14/1290	140/28564	0.00447337	0.021237363	0.013571075	Nyap1/Ntrk1/Adora3/Flt1/Ceacam1/Pdgfb/Klf4/Pik3cg/Igf1/Pld2/Ddr2/Ccl5/Fgr/Trem2	14
BP	GO:0048593	camera-type eye morphogenesis	15/1290	155/28564	0.00452807	0.021470883	0.013720299	Jag1/Trpm1/Pax6/Fat1/Flt1/Nectin3/Bbs4/Tsku/Ahi1/Mfsd2a/Naglu/Stat3/Cited2/Epha2/Cfh	15
BP	GO:0070373	negative regulation of ERK1 and ERK2 cascade	10/1290	84/28564	0.004530071	0.021470883	0.013720299	Lif/Spry2/Dusp1/Klf4/Tlr4/Igf1/Spred3/Gstp1/Atf3/Sirpa	10
BP	GO:0042093	T-helper cell differentiation	9/1290	71/28564	0.004563691	0.021558725	0.013776431	Hlx/Ccr2/Rorc/Il4ra/Nfkbiz/Il6ra/Bcl3/Stat3/Anxa1	9
BP	GO:0043113	receptor clustering	9/1290	71/28564	0.004563691	0.021558725	0.013776431	Itgal/Sorbs1/Dlg4/Etv5/Cacna1a/Flna/Cd81/Itgb7/Itga4	9
BP	GO:0098900	regulation of action potential	9/1290	71/28564	0.004563691	0.021558725	0.013776431	Rnf207/Trpm4/Cacnb3/Cnr2/Fgf13/Ank2/Flna/Kcnj2/Cd36	9
BP	GO:1904036	negative regulation of epithelial cell apoptotic process	9/1290	71/28564	0.004563691	0.021558725	0.013776431	Tert/Igf1/Srsf6/Nupr1/Nfe2l2/Abl2/Mst1/Gas6/Serpine1	9
BP	GO:1903169	regulation of calcium ion transmembrane transport	18/1290	201/28564	0.004573955	0.021589372	0.013796015	Cacna1d/Gem/Cacnb3/Pde4b/Ubash3b/P2rx7/Hap1/Ank2/Tspan13/Pik3cg/Cacna1a/Stac2/Ptpn22/Zfas1/S100a1/P2ry6/Psen2/Cyba	18
BP	GO:0048880	sensory system development	32/1290	433/28564	0.004625764	0.021815895	0.013940768	Lif/Lamb2/Clcn2/Jag1/Meis3/Trpm1/Pax6/Fat1/Flt1/Spry2/Tgfbr1/Nectin3/Bbs4/Tsku/Jun/Ahi1/Pdgfb/Tgif2/Klf4/Cc2d2a/Tulp3/Rxra/Mfsd2a/Nrp1/Spred3/Naglu/Stat3/Cited2/Epha2/Cfh/Vim/C3	32
BP	GO:0060333	type II interferon-mediated signaling pathway	5/1290	25/28564	0.004652483	0.02186973	0.013975169	Parp14/Nmi/Parp9/Irgm1/Ifngr1	5
BP	GO:0060547	negative regulation of necrotic cell death	5/1290	25/28564	0.004652483	0.02186973	0.013975169	Ripk1/Birc2/Fth1/Nupr1/Ddr2	5
BP	GO:1901028	regulation of mitochondrial outer membrane permeabilization involved in apoptotic signaling pathway	5/1290	25/28564	0.004652483	0.02186973	0.013975169	Tmem14a/Hip1r/Bbc3/Bcl2l1/Ier3	5
BP	GO:1901739	regulation of myoblast fusion	5/1290	25/28564	0.004652483	0.02186973	0.013975169	Il4ra/Gdf15/Ehd2/Flot1/Ehd1	5
BP	GO:0045833	negative regulation of lipid metabolic process	12/1290	112/28564	0.004724075	0.022188016	0.01417856	Snai2/Hcar2/Apoc2/Acacb/Il1b/Ceacam1/Pdgfb/Pik3cg/Mfsd2a/Pde8b/Apobec1/Sorl1	12
BP	GO:0001935	endothelial cell proliferation	16/1290	171/28564	0.004777492	0.022383727	0.014303623	Adora2b/Nr4a1/Flt1/Cav2/Tgfbr1/Jun/Prkca/Pdgfb/Igf1/Stat3/Alox5/Epha2/Egfl7/Cyba/Xdh/Itga4	16
BP	GO:0009266	response to temperature stimulus	16/1290	171/28564	0.004777492	0.022383727	0.014303623	Slc12a5/Lrp11/Trpm2/Ntrk1/Zfp516/Trpv4/Pde4b/Vgf/Trp53inp1/Dnajc3/Tlr4/Igf1/Thra/Lxn/Hspa1b/Dhx9	16
BP	GO:0048015	phosphatidylinositol-mediated signaling	16/1290	171/28564	0.004777492	0.022383727	0.014303623	Nyap1/Ntrk1/Adora3/Flt1/Ceacam1/Ptafr/Pdgfb/Klf4/Pik3cg/Igf1/Pld2/Csf1r/Ddr2/Ccl5/Fgr/Trem2	16
BP	GO:0001977	renal system process involved in regulation of blood volume	4/1290	16/28564	0.004872012	0.022544436	0.014406319	Pdgfb/Gas6/Ptpro/Cyba	4
BP	GO:0006044	N-acetylglucosamine metabolic process	4/1290	16/28564	0.004872012	0.022544436	0.014406319	Chst1/Renbp/Hexb/Nagk	4
BP	GO:0009128	purine nucleoside monophosphate catabolic process	4/1290	16/28564	0.004872012	0.022544436	0.014406319	Ampd3/Dnph1/Gda/Xdh	4
BP	GO:0010940	positive regulation of necrotic cell death	4/1290	16/28564	0.004872012	0.022544436	0.014406319	Hebp2/Ripk1/Ripk3/Bnip3	4
BP	GO:0040034	regulation of development, heterochronic	4/1290	16/28564	0.004872012	0.022544436	0.014406319	Jag1/Pax6/Rbpj/Hmgn2	4
BP	GO:0043312	neutrophil degranulation	4/1290	16/28564	0.004872012	0.022544436	0.014406319	Ptafr/Spi1/Anxa3/Myo1f	4
BP	GO:0072109	glomerular mesangium development	4/1290	16/28564	0.004872012	0.022544436	0.014406319	Il6ra/Pdgfb/Egr1/C3ar1	4
BP	GO:0072530	purine-containing compound transmembrane transport	4/1290	16/28564	0.004872012	0.022544436	0.014406319	Slc28a2/Slc29a2/Slc25a42/Slc17a9	4
BP	GO:1901722	regulation of cell proliferation involved in kidney development	4/1290	16/28564	0.004872012	0.022544436	0.014406319	Il6ra/Pdgfb/Egr1/C3ar1	4
BP	GO:1903978	regulation of microglial cell activation	4/1290	16/28564	0.004872012	0.022544436	0.014406319	Syt11/Nr1d1/Cst7/Trem2	4
BP	GO:2001212	regulation of vasculogenesis	4/1290	16/28564	0.004872012	0.022544436	0.014406319	Ceacam1/Rapgef2/Rin2/Xdh	4
BP	GO:0043620	regulation of DNA-templated transcription in response to stress	7/1290	47/28564	0.004874899	0.022544436	0.014406319	Jun/Egr1/Cited2/Nfe2l2/Rbpj/Cd36/Atf3	7
BP	GO:0048246	macrophage chemotaxis	7/1290	47/28564	0.004874899	0.022544436	0.014406319	Mmp9/Trpv4/C3ar1/Csf1r/Ccl5/Mst1/Lgals3	7
BP	GO:0120163	negative regulation of cold-induced thermogenesis	7/1290	47/28564	0.004874899	0.022544436	0.014406319	Nr1h3/Map2k6/Nr1d1/Tle3/Tlr4/Abhd6/Rbpj	7
BP	GO:1900087	positive regulation of G1/S transition of mitotic cell cycle	7/1290	47/28564	0.004874899	0.022544436	0.014406319	Adamts1/Tert/Aif1/Ccnd2/Ddx3x/Ddr2/Anxa1	7
BP	GO:1903115	regulation of actin filament-based movement	7/1290	47/28564	0.004874899	0.022544436	0.014406319	Trpm4/Pdpn/Pde4b/Myh7b/Fgf13/Ank2/Kcnj2	7
BP	GO:0006790	sulfur compound metabolic process	24/1290	299/28564	0.004887973	0.022586625	0.014433278	Extl1/Pdk2/Ndst1/Chpf/Btd/Acacb/Sgsh/Acot1/Dse/Mthfd2l/Chst1/Ext1/Ugdh/Cacna1a/Abcd1/Naglu/Fdx2/Glce/Sqor/Dpep2/Gstp1/Hexb/Gstm1/Xdh	24
BP	GO:0060828	regulation of canonical Wnt signaling pathway	21/1290	250/28564	0.004892871	0.022590993	0.01443607	Folr1/Snai2/Trpm4/Znrf3/Shisa3/Ccdc88c/Src/Gli1/Mllt3/Caprin2/Tle3/Tle6/Egr1/Hhex/Thra/Wls/Ddx3x/Rbpj/Csnk1g1/Ptpro/App	21
BP	GO:0046530	photoreceptor cell differentiation	10/1290	85/28564	0.004931279	0.022749953	0.014537648	Rabl2/Trpm1/Pax6/Bbs4/Ahi1/Pdgfb/Mfsd2a/Naglu/Stat3/Cfh	10
BP	GO:0002294	CD4-positive, alpha-beta T cell differentiation involved in immune response	9/1290	72/28564	0.005011452	0.023026896	0.01471462	Hlx/Ccr2/Rorc/Il4ra/Nfkbiz/Il6ra/Bcl3/Stat3/Anxa1	9
BP	GO:0007584	response to nutrient	9/1290	72/28564	0.005011452	0.023026896	0.01471462	Folr1/Snai2/Pdk2/Nfkbiz/Runx2/Rxra/Gas6/Fes/Lpl	9
BP	GO:1901657	glycosyl compound metabolic process	9/1290	72/28564	0.005011452	0.023026896	0.01471462	Upp1/Abcg2/Cda/Dck/Gla/Gda/Ak1/Xdh/Akr1b3	9
BP	GO:1902017	regulation of cilium assembly	9/1290	72/28564	0.005011452	0.023026896	0.01471462	Ppp1r35/Bbs4/Syne1/Dync2li1/Dzip1/Hap1/Dynll1/Odf2/Septin9	9
BP	GO:2001244	positive regulation of intrinsic apoptotic signaling pathway	9/1290	72/28564	0.005011452	0.023026896	0.01471462	Nacc2/Bbc3/Bcl2l11/Ripk3/Steap3/Plscr1/Sfpq/Nupr1/Serinc3	9
BP	GO:0001570	vasculogenesis	11/1290	99/28564	0.005081289	0.023310309	0.014895726	Epor/Glmn/Ceacam1/Rapgef2/Hhex/Nrp1/Rin2/Cited2/Epha2/Egfl7/Xdh	11
BP	GO:0045638	negative regulation of myeloid cell differentiation	11/1290	99/28564	0.005081289	0.023310309	0.014895726	Itpkb/Pira1/Mafb/Pira12/Ceacam1/Ubash3b/Pirb/Gpr137b/Csf1r/Nfkbia/Lmo2	11
BP	GO:1900078	positive regulation of cellular response to insulin stimulus	6/1290	36/28564	0.005103358	0.023374032	0.014936447	Erfe/Gkap1/Src/Sorbs1/Sorl1/Ctsd	6
BP	GO:1904994	regulation of leukocyte adhesion to vascular endothelial cell	6/1290	36/28564	0.005103358	0.023374032	0.014936447	Ccr2/Ptafr/Klf4/Gcnt1/Alox5/Itga4	6
BP	GO:0048562	embryonic organ morphogenesis	26/1290	334/28564	0.005218745	0.023883386	0.015261933	Ccdc40/Folr1/Hlx/Celsr1/Rnf207/Ndst1/Whrn/Ppp1r35/Pax6/Runx2/Spry2/Mafb/Tgfbr1/Gli1/Hpn/Ahi1/Mycn/Efna1/Tulp3/Myo6/2610005L07Rik/Naglu/Tifab/Cited2/Epha2/Rbpj	26
BP	GO:0002040	sprouting angiogenesis	13/1290	128/28564	0.00529476	0.024211878	0.015471846	Nr4a1/Flt1/Ceacam1/Klf4/Epn2/Glul/Nrp1/Plk2/Alox5/S100a1/Epha2/Ptgs2/Anxa1	13
BP	GO:0001764	neuron migration	18/1290	204/28564	0.005329918	0.024333717	0.015549703	Ntng2/Celsr1/Pax6/Zswim6/Lrp12/Nr4a2/Fgf13/Bbs4/Zfp609/Rapgef2/Nrp1/Mapk8ip3/Ddit4/Stat3/Gas6/Flna/Neo1/Axl	18
BP	GO:0046578	regulation of Ras protein signal transduction	18/1290	204/28564	0.005329918	0.024333717	0.015549703	Lpar6/Ntrk1/Itpkb/Rasgrp4/Spry2/Src/Pik3cg/Igf1/Nrp1/Kctd13/Flot1/Dock2/Iqsec1/Mcf2l/Eps8l2/Dennd4a/Abl2/Stmn1	18
BP	GO:0046626	regulation of insulin receptor signaling pathway	10/1290	86/28564	0.005359831	0.024431256	0.015612032	Erfe/Gkap1/Il1b/Src/Sorbs1/Prkca/Pid1/Socs3/Sorl1/Ctsd	10
BP	GO:1902117	positive regulation of organelle assembly	10/1290	86/28564	0.005359831	0.024431256	0.015612032	Fscn1/Ppp1r35/Src/Bbs4/Dzip1/Snx7/Hap1/Gpsm2/Dynll1/Septin9	10
BP	GO:0031646	positive regulation of nervous system process	8/1290	60/28564	0.005378723	0.024450509	0.015624335	Egr2/Itgax/Mag/Ptafr/Fgfbp3/Igf1/Tnfrsf1b/Cst7	8
BP	GO:0042987	amyloid precursor protein catabolic process	8/1290	60/28564	0.005378723	0.024450509	0.015624335	Efna1/Hap1/Igf1/Ifngr1/Psen2/Flot2/App/Sorl1	8
BP	GO:0008654	phospholipid biosynthetic process	19/1290	220/28564	0.005381165	0.024450509	0.015624335	Dgke/Cds1/Itpkb/Impa2/Sla2/Mppe1/Pdgfb/Fabp3/Ttc7/Pik3cg/Plscr1/Pip5k1b/Cds2/Lpcat2/Pld2/Hexb/Idh1/Socs3/Pla2g5	19
BP	GO:0035265	organ growth	19/1290	220/28564	0.005381165	0.024450509	0.015624335	Hlx/Mapk11/Acacb/Spry2/Thbs3/Tgfbr1/Gli1/Bcl2l11/Rxra/Ext1/Ccnd2/Igf1/Anxa6/Cited2/Ddr2/Por/Rbpj/S1pr1/Rgs2	19
BP	GO:0051056	regulation of small GTPase mediated signal transduction	20/1290	236/28564	0.005386522	0.024455408	0.015627466	Lpar6/Ntrk1/Itpkb/Rasgrp4/Arhgap25/Spry2/Src/Pik3cg/Igf1/Nrp1/Kctd13/Flot1/Dock2/Iqsec1/Mcf2l/Eps8l2/Itgav/Dennd4a/Abl2/Stmn1	20
BP	GO:0010212	response to ionizing radiation	14/1290	143/28564	0.005396304	0.024458936	0.015629721	Snai2/Bbc3/Ercc1/Rhob/Ccnd2/Egr1/Usp28/Ifi211/Bcl2l1/Ifi204/Ifi203/Mndal/Apobec1/Anxa1	14
BP	GO:0001837	epithelial to mesenchymal transition	15/1290	158/28564	0.005404415	0.024458936	0.015629721	Snai2/Pdpn/Jag1/Klhl12/Il1b/Spry2/Tgfbr1/Hpn/Efna1/Glipr2/Phldb1/Spred3/Nfatc1/Rbpj/Flna	15
BP	GO:0030216	keratinocyte differentiation	15/1290	158/28564	0.005404415	0.024458936	0.015629721	Etv4/Exph5/Nfkbiz/Pax6/Cd109/Mafb/Fosl2/Srsf6/Ptgs1/Epha2/St14/Rbpj/Cstdc4/Ptgs2/Anxa1	15
BP	GO:2001056	positive regulation of cysteine-type endopeptidase activity	15/1290	158/28564	0.005404415	0.024458936	0.015629721	Hip1r/Bbc3/Nlrp1b/Bcl2l11/Uaca/Ifi211/Dapk1/Ddx3x/Ifi204/Dap/Ifi203/App/Mndal/Ctsd/Xdh	15
BP	GO:0002369	T cell cytokine production	7/1290	48/28564	0.00548928	0.024759724	0.01582193	Ccr2/Trpm4/Il1b/Il18rap/Hfe/Tnfrsf1b/Cd81	7
BP	GO:0042789	mRNA transcription by RNA polymerase II	7/1290	48/28564	0.00548928	0.024759724	0.01582193	Nfkbiz/Nr1h3/Rxra/Thra/Stat3/Flna/Anxa2	7
BP	GO:0002293	alpha-beta T cell differentiation involved in immune response	9/1290	73/28564	0.005492535	0.024759724	0.01582193	Hlx/Ccr2/Rorc/Il4ra/Nfkbiz/Il6ra/Bcl3/Stat3/Anxa1	9
BP	GO:0030888	regulation of B cell proliferation	9/1290	73/28564	0.005492535	0.024759724	0.01582193	Tlr4/Tnfrsf13b/Bst1/Tfrc/Slc39a10/Cd81/Cd300a/Fcgr2b/Tyrobp	9
BP	GO:0046579	positive regulation of Ras protein signal transduction	9/1290	73/28564	0.005492535	0.024759724	0.01582193	Lpar6/Ntrk1/Itpkb/Rasgrp4/Src/Pik3cg/Igf1/Dock2/Mcf2l	9
BP	GO:0002791	regulation of peptide secretion	22/1290	269/28564	0.005523069	0.024839251	0.015872749	Lif/Trpm4/Trpm2/Cacna1d/Gipr/Il1b/Pax6/Slc9b2/Nr0b2/Klf7/Nr1d1/Cpt1a/Hfe/Glul/Pfkm/Pde8b/Nos2/Dynll1/Alox5/Ccl5/Uqcc2/Anxa5	22
BP	GO:0006730	one-carbon metabolic process	5/1290	26/28564	0.005549287	0.024839251	0.015872749	Fpgs/Mthfd2l/Car6/Shmt1/Tyms	5
BP	GO:0010575	positive regulation of vascular endothelial growth factor production	5/1290	26/28564	0.005549287	0.024839251	0.015872749	Adora2b/Il1b/C3ar1/Ptgs2/C3	5
BP	GO:0042759	long-chain fatty acid biosynthetic process	5/1290	26/28564	0.005549287	0.024839251	0.015872749	Acsbg1/Ltc4s/Gstp1/Alox5/Gstm1	5
BP	GO:0045063	T-helper 1 cell differentiation	5/1290	26/28564	0.005549287	0.024839251	0.015872749	Hlx/Ccr2/Il4ra/Nfkbiz/Anxa1	5
BP	GO:0046386	deoxyribose phosphate catabolic process	5/1290	26/28564	0.005549287	0.024839251	0.015872749	Upp1/Cda/Dnph1/Gda/Xdh	5
BP	GO:0061744	motor behavior	5/1290	26/28564	0.005549287	0.024839251	0.015872749	Sgsh/Adarb1/Ext1/Mfsd2a/Naglu	5
BP	GO:0099623	regulation of cardiac muscle cell membrane repolarization	5/1290	26/28564	0.005549287	0.024839251	0.015872749	Rnf207/Cacna1d/Snta1/Ank2/Flna	5
BP	GO:2000647	negative regulation of stem cell proliferation	5/1290	26/28564	0.005549287	0.024839251	0.015872749	Snai2/Cebpa/Cd109/Nfatc1/Rbpj	5
BP	GO:0034284	response to monosaccharide	18/1290	205/28564	0.005603512	0.025062343	0.016015309	Trpm4/Cacna1d/Slc9b2/Nr0b2/Klf7/Runx2/Rasal2/Nr1d1/Rab34/Glul/Egr1/Igf1/Rab11b/Slc39a14/Pde8b/Dynll1/Gas6/Trem2	18
BP	GO:0016197	endosomal transport	20/1290	237/28564	0.005640674	0.025196248	0.016100877	Snx33/Btbd8/Rab13/Lmtk2/Als2cl/Ap5s1/Snx7/Rcsd1/Zfyve9/Lyst/Leprot/Ehd2/Snx9/Rab11b/Micall2/Ehd1/Bcl2l1/Laptm4b/Fcgr2b/Sorl1	20
BP	GO:0048017	inositol lipid-mediated signaling	16/1290	174/28564	0.005642267	0.025196248	0.016100877	Nyap1/Ntrk1/Adora3/Flt1/Ceacam1/Ptafr/Pdgfb/Klf4/Pik3cg/Igf1/Pld2/Csf1r/Ddr2/Ccl5/Fgr/Trem2	16
BP	GO:0009206	purine ribonucleoside triphosphate biosynthetic process	12/1290	115/28564	0.005834871	0.026036005	0.016637497	Entpd1/Dnajc30/Dmac2l/Nme3/Atp5d/Uqcc3/Ak3/Nme4/Stat3/Bcl2l1/Pid1/Trem2	12
BP	GO:0043543	protein acylation	21/1290	254/28564	0.005850182	0.026038292	0.016638959	Lif/Snai2/Supt7l/Nfkbiz/Pax6/Hint2/Jade2/Nfyc/Naa16/Zdhhc23/Kat6b/Usp22/Glul/Per1/Naa25/Nupr1/Camk1/Ddx3x/Por/Spi1/App	21
BP	GO:0002724	regulation of T cell cytokine production	6/1290	37/28564	0.005862716	0.026038292	0.016638959	Ccr2/Trpm4/Il1b/Hfe/Tnfrsf1b/Cd81	6
BP	GO:0031112	positive regulation of microtubule polymerization or depolymerization	6/1290	37/28564	0.005862716	0.026038292	0.016638959	Trpv4/Hspa1b/Pde4dip/Gda/Psrc1/Fes	6
BP	GO:0045672	positive regulation of osteoclast differentiation	6/1290	37/28564	0.005862716	0.026038292	0.016638959	Slc9b2/Csf1r/Ccl5/Tyrobp/Fos/Trem2	6
BP	GO:0061384	heart trabecula morphogenesis	6/1290	37/28564	0.005862716	0.026038292	0.016638959	Adamts1/Tgfbr1/Egln1/Nfatc1/Rbpj/S1pr1	6
BP	GO:0070542	response to fatty acid	6/1290	37/28564	0.005862716	0.026038292	0.016638959	Snhg20/Tlr4/Pid1/Cd36/Tlr2/Lpl	6
BP	GO:0034767	positive regulation of monoatomic ion transmembrane transport	18/1290	206/28564	0.005888464	0.026132346	0.016699061	Ccr2/Rnf207/Cacna1d/Cacnb3/Pink1/Ptafr/P2rx7/Hap1/Ank2/Lcn2/Stac2/Alox5/S100a1/P2ry6/Flna/Kcnj2/Ctss/Trem2	18
BP	GO:0006661	phosphatidylinositol biosynthetic process	11/1290	101/28564	0.005907808	0.026197853	0.016740921	Dgke/Cds1/Itpkb/Impa2/Sla2/Mppe1/Pdgfb/Ttc7/Pik3cg/Pip5k1b/Socs3	11
BP	GO:0006006	glucose metabolic process	19/1290	222/28564	0.005920204	0.026232469	0.016763041	Erfe/Adora2b/Pdk2/Rorc/Pgp/Acacb/Src/Sorbs1/Zfp692/Slc45a3/Cpt1a/Gpt2/Gpt/Pfkm/Igf1/Slc39a14/Igfbp4/Cbr2/Atf3	19
BP	GO:1903053	regulation of extracellular matrix organization	8/1290	61/28564	0.005951133	0.026349091	0.016837565	Lamb2/Pdpn/Fscn1/Phldb1/Tnfrsf1b/Lamc1/Abl2/Ddr2	8
BP	GO:0002287	alpha-beta T cell activation involved in immune response	9/1290	74/28564	0.006008536	0.026582656	0.016986817	Hlx/Ccr2/Rorc/Il4ra/Nfkbiz/Il6ra/Bcl3/Stat3/Anxa1	9
BP	GO:0090087	regulation of peptide transport	22/1290	271/28564	0.006014235	0.026587291	0.016989779	Lif/Trpm4/Trpm2/Cacna1d/Gipr/Il1b/Pax6/Slc9b2/Nr0b2/Klf7/Nr1d1/Cpt1a/Hfe/Glul/Pfkm/Pde8b/Nos2/Dynll1/Alox5/Ccl5/Uqcc2/Anxa5	22
BP	GO:0046631	alpha-beta T cell activation	17/1290	191/28564	0.006106148	0.02694056	0.017215525	Hlx/Ccr2/Rorc/Il4ra/Nfkbiz/Itpkb/Il6ra/Bcl3/Hfe/Cd80/Dock2/Ptpn22/Stat3/Abl2/Cd81/Cd300a/Anxa1	17
BP	GO:0036293	response to decreased oxygen levels	21/1290	255/28564	0.006112149	0.02694056	0.017215525	Plat/Slc2a4/Pink1/Tert/Flt1/Nr4a2/Cpeb1/Birc2/Egln1/Egr1/Ddit4/Fosl2/Pld2/Nos2/Cited2/Nfe2l2/Zfas1/Rbpj/Bnip3/Trem2/Cybb	21
BP	GO:0001767	establishment of lymphocyte polarity	4/1290	17/28564	0.006145992	0.02694056	0.017215525	Dock8/Dock2/Abl2/Flot2	4
BP	GO:0001768	establishment of T cell polarity	4/1290	17/28564	0.006145992	0.02694056	0.017215525	Dock8/Dock2/Abl2/Flot2	4
BP	GO:0001771	immunological synapse formation	4/1290	17/28564	0.006145992	0.02694056	0.017215525	Dock8/Dock2/Cd81/Lgals3	4
BP	GO:0002730	regulation of dendritic cell cytokine production	4/1290	17/28564	0.006145992	0.02694056	0.017215525	Tlr4/Ticam2/Tlr3/Tlr2	4
BP	GO:0002883	regulation of hypersensitivity	4/1290	17/28564	0.006145992	0.02694056	0.017215525	Fcgr2b/C3/Fcgr3/Fcer1g	4
BP	GO:0071498	cellular response to fluid shear stress	4/1290	17/28564	0.006145992	0.02694056	0.017215525	Src/Klf4/Nfe2l2/Ptgs2	4
BP	GO:1901522	positive regulation of transcription from RNA polymerase II promoter involved in cellular response to chemical stimulus	4/1290	17/28564	0.006145992	0.02694056	0.017215525	Runx2/Jun/Nfe2l2/Rbpj	4
BP	GO:1902001	fatty acid transmembrane transport	4/1290	17/28564	0.006145992	0.02694056	0.017215525	Abcd2/Abcd1/Abcd4/Cd36	4
BP	GO:2001171	positive regulation of ATP biosynthetic process	4/1290	17/28564	0.006145992	0.02694056	0.017215525	Stat3/Bcl2l1/Pid1/Trem2	4
BP	GO:0045732	positive regulation of protein catabolic process	18/1290	207/28564	0.006185116	0.027091281	0.017311839	Snx33/Crebrf/Il1b/Tnfsf12/Pttg1ip/Rnf144b/Tnfrsf1b/Plk2/Snx9/Hspa1b/Nupr1/Trim30a/Psen2/Cd81/App/Sorl1/Ier3/Trem2	18
BP	GO:0050807	regulation of synapse organization	24/1290	305/28564	0.006223934	0.02721959	0.01739383	Ntng2/Adgrl1/Ntrk1/Tanc1/Prkca/Egln1/Efna1/Rhob/Adgre5/Caprin2/Icam5/Etv5/Lrp8/Camk1/Ptprs/Dmpk/Psen2/Clstn3/Ptpro/Tlr2/App/Srgn/Fcgr2b/Trem2	24
BP	GO:0060070	canonical Wnt signaling pathway	24/1290	305/28564	0.006223934	0.02721959	0.01739383	Folr1/Snai2/Trpm4/Znrf3/Shisa3/Ccdc88c/Src/Gli1/Mllt3/Klf4/Caprin2/Tle3/Dixdc1/Ext1/Tle6/Egr1/Hhex/Thra/Wls/Ddx3x/Rbpj/Csnk1g1/Ptpro/App	24
BP	GO:0009145	purine nucleoside triphosphate biosynthetic process	12/1290	116/28564	0.006247925	0.027303622	0.017447528	Entpd1/Dnajc30/Dmac2l/Nme3/Atp5d/Uqcc3/Ak3/Nme4/Stat3/Bcl2l1/Pid1/Trem2	12
BP	GO:0030198	extracellular matrix organization	25/1290	322/28564	0.006278048	0.027408101	0.017514293	Lamb2/Pdpn/Mmp9/Aplp1/Adamts1/Fscn1/Adamts6/Ltbp4/Cav2/Tgfbr1/Bcl3/Hpn/Adamts7/Ext1/Phldb1/Tnfrsf1b/Flot1/Lamc1/Abl2/Ddr2/App/Anxa2/Ero1a/Ctss/Lgals3	25
BP	GO:0051494	negative regulation of cytoskeleton organization	16/1290	176/28564	0.006286218	0.027408101	0.017514293	Hip1r/Plekhh2/Svil/Tubb4a/Fgf13/Bbs4/Avil/Arpin/Sptbn1/Kank3/S1pr1/Stmn1/Gmfg/Tlr2/Tmsb4x/Tpm1	16
BP	GO:0071248	cellular response to metal ion	16/1290	176/28564	0.006286218	0.027408101	0.017514293	Rasgrp2/Cebpa/Trpm2/Mmp9/Syt11/Itpkb/Hvcn1/Jun/Hfe/Dlg4/Nfe2l2/Tfrc/Bnip3/Mt2/Fos/Fabp4	16
BP	GO:0014033	neural crest cell differentiation	11/1290	102/28564	0.006358874	0.027682654	0.017689737	Folr1/Snai2/Sema4g/Jag1/Klhl12/Pax6/Pax3/Ext1/Nrp1/Anxa6/Cited2	11
BP	GO:0060395	SMAD protein signal transduction	11/1290	102/28564	0.006358874	0.027682654	0.017689737	Runx2/Jade2/Tgfbr1/Jun/Fam89b/Afp/Gdf15/Rbpms/Sptbn1/Vim/Fos	11
BP	GO:0044782	cilium organization	30/1290	408/28564	0.006395665	0.027821632	0.017778546	Ccdc40/Cfap126/Kif17/Cplane2/Klc3/Rabl2/Ppp1r35/Pierce2/Gas8/Tsga10ip/Dync2h1/Bbs4/Syne1/Ccdc63/Dync2li1/Ahi1/Dzip1/Clcn4/Cc2d2a/Rilpl1/Avil/Bbs9/Rsph1/Hap1/Ehd2/Dynll1/Ehd1/Odf2/Flna/Septin9	30
BP	GO:0046488	phosphatidylinositol metabolic process	14/1290	146/28564	0.006466539	0.028108544	0.017961889	Dgke/Cds1/Itpkb/Inpp5a/Impa2/Sla2/Mppe1/Pdgfb/Pitpnc1/Ttc7/Pik3cg/Pip5k1b/Csf1r/Socs3	14
BP	GO:0015850	organic hydroxy compound transport	24/1290	306/28564	0.00647347	0.028117289	0.017967477	Adora2b/Entpd1/Syt11/Adora3/Apoc2/Pink1/Nr1h3/Slc10a3/Ceacam1/Abcc3/Tsku/Eepd1/Ptgs1/Msr1/Nfkbia/Cd36/Slc5a3/Cd300a/Anxa2/Pltp/Fcgr3/Fcer1g/Trem2/Lgals3	24
BP	GO:0046824	positive regulation of nucleocytoplasmic transport	9/1290	75/28564	0.006561069	0.028263071	0.018060634	Uaca/Ptpn5/Ptpn22/Dhx9/Zpr1/Camk1/Gas6/Flna/Ptgs2	9
BP	GO:2001259	positive regulation of cation channel activity	9/1290	75/28564	0.006561069	0.028263071	0.018060634	Rnf207/Cacnb3/Hap1/Ank2/Stac2/S100a1/P2ry6/Ctss/Trem2	9
BP	GO:0009264	deoxyribonucleotide catabolic process	5/1290	27/28564	0.006561423	0.028263071	0.018060634	Upp1/Cda/Dnph1/Gda/Xdh	5
BP	GO:0046039	GTP metabolic process	5/1290	27/28564	0.006561423	0.028263071	0.018060634	Nme3/Ak3/Nme4/Ampd3/Rhoq	5
BP	GO:0072567	chemokine (C-X-C motif) ligand 2 production	5/1290	27/28564	0.006561423	0.028263071	0.018060634	Klf4/Tlr4/Mcoln2/Ccl5/Lpl	5
BP	GO:0072677	eosinophil migration	5/1290	27/28564	0.006561423	0.028263071	0.018060634	Ccl6/Ccl5/Cd300a/Ccl22/Lgals3	5
BP	GO:0097396	response to interleukin-17	5/1290	27/28564	0.006561423	0.028263071	0.018060634	Nfkbiz/Il1b/Ikbke/Stat3/Socs3	5
BP	GO:0098581	detection of external biotic stimulus	5/1290	27/28564	0.006561423	0.028263071	0.018060634	Tlr4/Clec7a/Itgav/Tlr2/Trem2	5
BP	GO:1901071	glucosamine-containing compound metabolic process	5/1290	27/28564	0.006561423	0.028263071	0.018060634	Ovgp1/Chst1/Renbp/Hexb/Nagk	5
BP	GO:1904996	positive regulation of leukocyte adhesion to vascular endothelial cell	5/1290	27/28564	0.006561423	0.028263071	0.018060634	Ccr2/Ptafr/Gcnt1/Alox5/Itga4	5
BP	GO:2000341	regulation of chemokine (C-X-C motif) ligand 2 production	5/1290	27/28564	0.006561423	0.028263071	0.018060634	Klf4/Tlr4/Mcoln2/Ccl5/Lpl	5
BP	GO:0086001	cardiac muscle cell action potential	8/1290	62/28564	0.006568662	0.028272945	0.018066944	Rnf207/Trpm4/Cacna1d/Fgf13/Snta1/Ank2/Flna/Kcnj2	8
BP	GO:0009154	purine ribonucleotide catabolic process	6/1290	38/28564	0.006701204	0.028756818	0.018376148	Entpd1/Ampd3/Abcd1/Nudt3/Gda/Xdh	6
BP	GO:0036474	cell death in response to hydrogen peroxide	6/1290	38/28564	0.006701204	0.028756818	0.018376148	Epor/Pink1/Ripk1/Pycr1/Nfe2l2/Ddr2	6
BP	GO:0051491	positive regulation of filopodium assembly	6/1290	38/28564	0.006701204	0.028756818	0.018376148	Fscn1/Bcas3/Tgfbr1/Rhoq/Nrp1/Palm	6
BP	GO:0071402	cellular response to lipoprotein particle stimulus	6/1290	38/28564	0.006701204	0.028756818	0.018376148	Tlr4/Cd36/Cd81/Lpl/Fcer1g/Trem2	6
BP	GO:0051650	establishment of vesicle localization	17/1290	193/28564	0.006758836	0.028960649	0.0185064	Slc2a4/Syt11/Klhl12/Myo19/Dnm1/Ahi1/Kif13a/Steap3/Myo7b/Sec16b/Hap1/Myo6/Bloc1s6/Naglu/Rab11b/Myo1f/Itga4	17
BP	GO:0097553	calcium ion transmembrane import into cytosol	17/1290	193/28564	0.006758836	0.028960649	0.0185064	Cacna1b/Trpm2/Cacna1d/Cacnb3/Trpv4/Trpm1/Bbc3/Ubash3b/P2rx7/Hap1/Ank2/Cacna1a/Itgav/P2ry6/Flna/Ero1a/Cyba	17
BP	GO:0045229	external encapsulating structure organization	25/1290	324/28564	0.00677374	0.029002768	0.018533315	Lamb2/Pdpn/Mmp9/Aplp1/Adamts1/Fscn1/Adamts6/Ltbp4/Cav2/Tgfbr1/Bcl3/Hpn/Adamts7/Ext1/Phldb1/Tnfrsf1b/Flot1/Lamc1/Abl2/Ddr2/App/Anxa2/Ero1a/Ctss/Lgals3	25
BP	GO:0043270	positive regulation of monoatomic ion transport	22/1290	274/28564	0.006817949	0.02914348	0.018623233	Ccr2/Rnf207/Cacna1d/Cacnb3/Pink1/Ptafr/Pdgfb/P2rx7/Hap1/Ank2/Lcn2/Stac2/Alox5/Ccl5/S100a1/P2ry6/Flna/Kcnj2/Serpine1/Ctss/Trem2/Lgals3	22
BP	GO:0014032	neural crest cell development	10/1290	89/28564	0.006821967	0.02914348	0.018623233	Folr1/Snai2/Sema4g/Jag1/Klhl12/Pax6/Pax3/Nrp1/Anxa6/Cited2	10
BP	GO:0030641	regulation of cellular pH	10/1290	89/28564	0.006821967	0.02914348	0.018623233	Slc12a5/Atp6v0d2/Hvcn1/Slc9a5/Slc9a4/Lacc1/Slc4a8/Ppt1/Atp6v0c/Dmxl1	10
BP	GO:0032414	positive regulation of ion transmembrane transporter activity	13/1290	132/28564	0.006837195	0.02914348	0.018623233	Ccr2/Rnf207/Cacnb3/Pink1/Ptafr/Hap1/Ank2/Stac2/Alox5/S100a1/P2ry6/Ctss/Trem2	13
BP	GO:0043406	positive regulation of MAP kinase activity	13/1290	132/28564	0.006837195	0.02914348	0.018623233	Il1b/Flt1/Ceacam1/Src/Tnfrsf11a/Map2k6/Pdgfb/P2rx7/Tlr4/Fgd4/Pik3cg/Mapk8ip3/App	13
BP	GO:0045931	positive regulation of mitotic cell cycle	13/1290	132/28564	0.006837195	0.02914348	0.018623233	Adamts1/Tert/Aif1/Prkca/Pdgfb/Usp22/Ccnd2/Usp2/Ddx3x/Ddr2/Asns/App/Anxa1	13
BP	GO:0090207	regulation of triglyceride metabolic process	7/1290	50/28564	0.006889582	0.029344895	0.01875194	Apoc2/Nr1h3/Pik3cg/Mfsd2a/Apobec1/Sorl1/C3	7
BP	GO:0051961	negative regulation of nervous system development	16/1290	178/28564	0.006988223	0.029742875	0.019006257	Sema4g/Mag/Tert/Il1b/Pax6/Fgf13/Nr1d1/Mycn/Rapgef2/Ctdsp1/Nrp1/Ptprs/Atf5/Tlr2/Sorl1/Trem2	16
BP	GO:2000146	negative regulation of cell motility	25/1290	325/28564	0.007033435	0.02991303	0.019114989	Adora3/Jag1/Srgap3/Arid4a/Trp53inp1/Aif1/Dusp1/Pdgfb/Klf4/Adarb1/Rhob/Abhd2/Sap30/Abhd6/Sp100/Stat3/Cited2/Nfe2l2/Gstp1/Cd200r1/Egfl7/Cd300a/Serpine1/Tpm1/Cx3cr1	25
BP	GO:1901990	regulation of mitotic cell cycle phase transition	26/1290	342/28564	0.007039653	0.029917218	0.019117665	Tex14/Nacc2/Tm4sf5/Pdpn/Adamts1/Tert/Zc3h12d/Aven/Aif1/Klf4/Donson/Ctdsp1/Gpr132/Hacd1/Ccnd2/Ctdsp2/Zfp36l2/Rbm38/Ddx3x/Ddr2/Cdk2ap2/Zwilch/App/Ier3/Anxa1/Gpnmb	26
BP	GO:0006417	regulation of translation	30/1290	411/28564	0.007067041	0.030011297	0.019177784	Nanos1/Aplp1/Pink1/Lsm1/Zc3h12d/Msi1/Bcl3/Ptafr/Cpeb1/Prkca/Dnajc3/Caprin2/Rxra/Per1/Shmt1/Igf1/Ago2/Zfp36l2/Pus7/Dhx9/Igf2bp3/Dapk1/Tyms/Ddx3x/Bzw2/Uqcc2/Vim/App/Rplp1/Rgs2	30
BP	GO:0042594	response to starvation	18/1290	210/28564	0.007148747	0.030281106	0.019350196	Lrp11/Bmf/Tfeb/Bcas3/Jun/Hfe/Glul/Mfsd2a/Ifi211/Nfe2l2/Ifi204/Gas6/Dap/Asns/Ifi203/Mndal/Atf3/Plin2	18
BP	GO:0002712	regulation of B cell mediated immunity	9/1290	76/28564	0.007151766	0.030281106	0.019350196	Shld1/Slc15a4/Tnfsf13/Tfrc/Fcgr2b/C3/Fcgr3/Fcer1g/Trem2	9
BP	GO:0002889	regulation of immunoglobulin mediated immune response	9/1290	76/28564	0.007151766	0.030281106	0.019350196	Shld1/Slc15a4/Tnfsf13/Tfrc/Fcgr2b/C3/Fcgr3/Fcer1g/Trem2	9
BP	GO:0010822	positive regulation of mitochondrion organization	9/1290	76/28564	0.007151766	0.030281106	0.019350196	Hip1r/Mmp9/Bmf/Pink1/Bbc3/Bcl2l11/Spire1/Bnip3/Trem2	9
BP	GO:0001754	eye photoreceptor cell differentiation	8/1290	63/28564	0.007233474	0.030604395	0.019556785	Trpm1/Pax6/Bbs4/Ahi1/Pdgfb/Naglu/Stat3/Cfh	8
BP	GO:0046822	regulation of nucleocytoplasmic transport	13/1290	133/28564	0.00727358	0.030751318	0.019650671	Epm2a/Uaca/Ptpn5/Sp100/Ptpn22/Dhx9/Zpr1/Camk1/Gas6/Flna/Cd36/Ptgs2/Ier3	13
BP	GO:0070664	negative regulation of leukocyte proliferation	11/1290	104/28564	0.007341703	0.031016391	0.019820057	Zc3h12d/Glmn/Ceacam1/Tnfrsf13b/Cd80/Gstp1/Cd300a/Fcgr2b/Tyrobp/Pla2g5/Gpnmb	11
BP	GO:0006401	RNA catabolic process	23/1290	293/28564	0.00749843	0.031655114	0.020228213	Nanos1/Lsm1/Zc3h12d/Pop1/Slfn9/Isg20/Fastkd1/Oas2/Tnfrsf1b/Slfn8/Pcbp4/Ikbke/Ago2/Zfp36l2/Hspa1b/Rbm38/Dhx9/Igf2bp3/Zpr1/Gtpbp2/Vim/Apobec1/Slfn2	23
BP	GO:0002824	positive regulation of adaptive immune response based on somatic recombination of immune receptors built from immunoglobulin superfamily domains	15/1290	164/28564	0.007567447	0.031876122	0.020369442	Ccr2/Nfkbiz/Shld1/Il1b/Hfe/P2rx7/Raet1d/Tnfsf13/H2-T24/Tfrc/Cd81/C3/Fcgr3/Fcer1g/Trem2	15
BP	GO:0033135	regulation of peptidyl-serine phosphorylation	15/1290	164/28564	0.007567447	0.031876122	0.020369442	Lif/Nsd1/Il11/Sh2d3c/Pink1/Spry2/Epm2a/Caprin2/Ddit4/Irgm1/Camk1/Tfrc/Gas6/App/Ptgs2	15
BP	GO:0034976	response to endoplasmic reticulum stress	21/1290	260/28564	0.007570409	0.031876122	0.020369442	Parp16/Nccrp1/Dnajb9/Crebrf/Nr1h3/Yod1/Bbc3/Jun/Bcl2l11/Dnajc3/Flot1/Nupr1/Nfe2l2/Ddx3x/Alox5/Bcl2l1/App/Ero1a/Serinc3/Atf3/Fcgr2b	21
BP	GO:0001773	myeloid dendritic cell activation	6/1290	39/28564	0.007623276	0.031876122	0.020369442	Pirb/Dock2/Tnfsf9/Rbpj/Spi1/Clec4d	6
BP	GO:0050654	chondroitin sulfate proteoglycan metabolic process	6/1290	39/28564	0.007623276	0.031876122	0.020369442	Chpf/Dse/Ext1/Ugdh/Igf1/Hexb	6
BP	GO:0086004	regulation of cardiac muscle cell contraction	6/1290	39/28564	0.007623276	0.031876122	0.020369442	Trpm4/Pde4b/Myh7b/Fgf13/Ank2/Kcnj2	6
BP	GO:0030730	sequestering of triglyceride	4/1290	18/28564	0.007623278	0.031876122	0.020369442	Il1b/Lpl/Plin2/Trem2	4
BP	GO:0033194	response to hydroperoxide	4/1290	18/28564	0.007623278	0.031876122	0.020369442	Trpm2/Trp53inp1/Dapk1/Cd36	4
BP	GO:0034349	glial cell apoptotic process	4/1290	18/28564	0.007623278	0.031876122	0.020369442	Prkca/Igf1/Gas6/Trem2	4
BP	GO:0036035	osteoclast development	4/1290	18/28564	0.007623278	0.031876122	0.020369442	Slc9b2/Src/Tyrobp/Fam20c	4
BP	GO:0045779	negative regulation of bone resorption	4/1290	18/28564	0.007623278	0.031876122	0.020369442	Ceacam1/Ubash3b/P2rx7/Gpr137b	4
BP	GO:0047484	regulation of response to osmotic stress	4/1290	18/28564	0.007623278	0.031876122	0.020369442	Trpv4/Prkca/Tifab/Ptgs2	4
BP	GO:1902855	regulation of non-motile cilium assembly	4/1290	18/28564	0.007623278	0.031876122	0.020369442	Bbs4/Hap1/Dynll1/Septin9	4
BP	GO:0032350	regulation of hormone metabolic process	7/1290	51/28564	0.007681523	0.031916549	0.020395276	Clcn2/Hpn/Egr1/Igf1/Cacna1a/Pde8b/Por	7
BP	GO:0006925	inflammatory cell apoptotic process	5/1290	28/28564	0.007696081	0.031916549	0.020395276	Itpkb/St6gal1/Ccl5/Fcgr2b/Anxa1	5
BP	GO:0032878	regulation of establishment or maintenance of cell polarity	5/1290	28/28564	0.007696081	0.031916549	0.020395276	Bcas3/Igf1/Dock8/Abl2/Flot2	5
BP	GO:0043931	ossification involved in bone maturation	5/1290	28/28564	0.007696081	0.031916549	0.020395276	Phospho1/Thbs3/Adamts7/Ext1/Igf1	5
BP	GO:0045730	respiratory burst	5/1290	28/28564	0.007696081	0.031916549	0.020395276	Ncf1/Ncf4/Cyba/Trem2/Cybb	5
BP	GO:0045780	positive regulation of bone resorption	5/1290	28/28564	0.007696081	0.031916549	0.020395276	Src/Tnfrsf11a/Prkca/Fcgr4/Tfrc	5
BP	GO:0061437	renal system vasculature development	5/1290	28/28564	0.007696081	0.031916549	0.020395276	Il6ra/Pdgfb/Egr1/Nrp1/C3ar1	5
BP	GO:0061440	kidney vasculature development	5/1290	28/28564	0.007696081	0.031916549	0.020395276	Il6ra/Pdgfb/Egr1/Nrp1/C3ar1	5
BP	GO:0097062	dendritic spine maintenance	5/1290	28/28564	0.007696081	0.031916549	0.020395276	Tanc1/Abl2/App/Fcgr2b/Trem2	5
BP	GO:1900242	regulation of synaptic vesicle endocytosis	5/1290	28/28564	0.007696081	0.031916549	0.020395276	Syt11/Dnm1/Snx9/Bcl2l1/Actg1	5
BP	GO:1900745	positive regulation of p38MAPK cascade	5/1290	28/28564	0.007696081	0.031916549	0.020395276	Ccr2/Il1b/Gadd45b/Spi1/Xdh	5
BP	GO:1904019	epithelial cell apoptotic process	14/1290	149/28564	0.007699951	0.031916549	0.020395276	Jag2/Nfkbiz/Tert/Pik3cg/Igf1/Srsf6/Nupr1/Nfe2l2/Abl2/Bcl2l1/Mst1/Gas6/Serpine1/Itga4	14
BP	GO:0051100	negative regulation of binding	16/1290	180/28564	0.007751911	0.032108642	0.020518026	Tex14/Tmc8/Zfp462/Jun/Pdgfb/Hfe/Plscr1/Plk2/Ifi211/Sp100/Camk1/Ifi204/Ifi203/Mndal/Sorl1/Itga4	16
BP	GO:0140888	interferon-mediated signaling pathway	9/1290	77/28564	0.007782269	0.032211044	0.020583464	Parp14/Nmi/Oas2/Parp9/Ikbke/Irgm1/Ifngr1/Irf7/Ifitm6	9
BP	GO:0031641	regulation of myelination	8/1290	64/28564	0.007947746	0.032824651	0.020975569	Egr2/Itgax/Mag/Rxra/Igf1/Tnfrsf1b/Zpr1/Cst7	8
BP	GO:0032653	regulation of interleukin-10 production	8/1290	64/28564	0.007947746	0.032824651	0.020975569	Bcl3/Tlr4/Stat3/Tlr2/Fcgr2b/Tyrobp/Fcer1g/Trem2	8
BP	GO:0050854	regulation of antigen receptor-mediated signaling pathway	8/1290	64/28564	0.007947746	0.032824651	0.020975569	Sla2/Ptpn22/Cmtm3/Nfam1/Slc39a10/Cd81/Cd300a/Lgals3	8
BP	GO:0045665	negative regulation of neuron differentiation	10/1290	91/28564	0.007956479	0.032836994	0.020983457	Mag/Jag1/Lsm1/Il1b/Pax6/Fuom/Ctdsp1/Dixdc1/Hmg20a/App	10
BP	GO:0044772	mitotic cell cycle phase transition	32/1290	450/28564	0.008016289	0.033059962	0.021125938	Tex14/Nacc2/Tm4sf5/Pdpn/Adamts1/Bach1/Tert/Zc3h12d/Aven/Phf8/Aif1/Klf4/Donson/Ctdsp1/Gpr132/Hacd1/Ccnd2/Hinfp/Plk2/Ctdsp2/Zfp36l2/Nfatc1/Rbm38/Zpr1/Ddx3x/Ddr2/Cdk2ap2/Zwilch/App/Ier3/Anxa1/Gpnmb	32
BP	GO:0042593	glucose homeostasis	23/1290	295/28564	0.008107827	0.033413367	0.02135177	Cebpa/Pdk2/Trpm4/Slc2a4/Cacna1d/Trpv4/Pax6/Slc9b2/Klf7/Vgf/Nr1d1/Rab34/Pfkm/Igf1/Cacna1a/Rab11b/Slc39a14/Pde8b/Stat3/Dynll1/Alox5/Gas6/Trem2	23
BP	GO:0006066	alcohol metabolic process	26/1290	346/28564	0.008130142	0.033481191	0.021395111	Cebpa/Pgp/Clcn2/Rdh12/Itpkb/Inpp5a/Impa2/Gdpd3/Tsku/Ptafr/Dhrs9/Sec14l2/Nsdhl/Naaa/Sord/Gdpd1/Dhrs3/Slc37a2/Nudt3/Por/P2ry6/Slc5a3/Ephx1/Idh1/App/Akr1b3	26
BP	GO:0009201	ribonucleoside triphosphate biosynthetic process	12/1290	120/28564	0.008136344	0.03348261	0.021396018	Entpd1/Dnajc30/Dmac2l/Nme3/Atp5d/Uqcc3/Ak3/Nme4/Stat3/Bcl2l1/Pid1/Trem2	12
BP	GO:0048608	reproductive structure development	25/1290	329/28564	0.008155556	0.033537525	0.02143111	Ntrk1/Adamts1/Arid4a/Rab13/Vgf/Tgfbr1/Src/Bcl2l11/Ercc1/Afp/Immp2l/Rxra/2610005L07Rik/Igf1/Tifab/Cited2/Nupr1/Itgav/Bcl2l1/Flna/Serpine1/C3/Anxa1/Axl/Serpinb6b	25
BP	GO:0030705	cytoskeleton-dependent intracellular transport	18/1290	213/28564	0.008230395	0.033820947	0.021612222	Kif17/Klc3/Myo19/Ccdc88c/Dync2h1/Dync2li1/Kif13a/Myo7b/Hap1/Myo6/Dst/Bloc1s6/Mapk8ip3/Sfpq/Dynll1/Flot2/App/Myo1f	18
BP	GO:0033500	carbohydrate homeostasis	23/1290	296/28564	0.008427343	0.034542109	0.022073058	Cebpa/Pdk2/Trpm4/Slc2a4/Cacna1d/Trpv4/Pax6/Slc9b2/Klf7/Vgf/Nr1d1/Rab34/Pfkm/Igf1/Cacna1a/Rab11b/Slc39a14/Pde8b/Stat3/Dynll1/Alox5/Gas6/Trem2	23
BP	GO:0001938	positive regulation of endothelial cell proliferation	11/1290	106/28564	0.008439046	0.034542109	0.022073058	Adora2b/Nr4a1/Cav2/Jun/Prkca/Pdgfb/Igf1/Stat3/Egfl7/Cyba/Itga4	11
BP	GO:0150115	cell-substrate junction organization	11/1290	106/28564	0.008439046	0.034542109	0.022073058	Bcas3/Src/Rhod/Sorbs1/Dst/Nrp1/Iqsec1/Lamc1/Itgav/Peak1/Actg1	11
BP	GO:0002437	inflammatory response to antigenic stimulus	9/1290	78/28564	0.008454235	0.034542109	0.022073058	Cysltr1/Ext1/Rbpj/Cd81/Fcgr2b/C3/Fcgr3/Fcer1g/Trem2	9
BP	GO:0046635	positive regulation of alpha-beta T cell activation	9/1290	78/28564	0.008454235	0.034542109	0.022073058	Hlx/Ccr2/Il4ra/Nfkbiz/Itpkb/Cd80/Ptpn22/Cd81/Anxa1	9
BP	GO:0046847	filopodium assembly	9/1290	78/28564	0.008454235	0.034542109	0.022073058	Trpm2/Fscn1/Bcas3/Tgfbr1/Spata13/Fgd4/Rhoq/Nrp1/Palm	9
BP	GO:0061097	regulation of protein tyrosine kinase activity	9/1290	78/28564	0.008454235	0.034542109	0.022073058	Hbegf/Pdgfb/Efna1/Dlg4/Lrp8/Csf1r/Psen2/Gas6/App	9
BP	GO:1901184	regulation of ERBB signaling pathway	9/1290	78/28564	0.008454235	0.034542109	0.022073058	Hip1r/Mmp9/Fer/Hbegf/Ceacam1/Hap1/Mvb12b/Psen2/Rbpj	9
BP	GO:0050803	regulation of synapse structure or activity	24/1290	313/28564	0.008460858	0.034544475	0.022074569	Ntng2/Adgrl1/Ntrk1/Tanc1/Prkca/Egln1/Efna1/Rhob/Adgre5/Caprin2/Icam5/Etv5/Lrp8/Camk1/Ptprs/Dmpk/Psen2/Clstn3/Ptpro/Tlr2/App/Srgn/Fcgr2b/Trem2	24
BP	GO:0003197	endocardial cushion development	7/1290	52/28564	0.008538671	0.034787627	0.022229948	Snai2/Cplane2/Jag1/Tgfbr1/Cited2/Nfatc1/Rbpj	7
BP	GO:0019083	viral transcription	7/1290	52/28564	0.008538671	0.034787627	0.022229948	Trim21/Jun/Hpn/Trim14/Sp100/Dhx9/Ccl5	7
BP	GO:0045907	positive regulation of vasoconstriction	7/1290	52/28564	0.008538671	0.034787627	0.022229948	Faah/Trpm4/Pdgfb/Cysltr1/Ptgs1/Alox5/Ptgs2	7
BP	GO:0034110	regulation of homotypic cell-cell adhesion	6/1290	40/28564	0.008633338	0.035008246	0.022370928	Pdpn/Il6ra/Ceacam1/Ubash3b/Prkca/Ccl5	6
BP	GO:0042100	B cell proliferation	12/1290	121/28564	0.008671788	0.035008246	0.022370928	Nfkbiz/Il7r/Tlr4/Tnfrsf13b/Bst1/Tfrc/Cd180/Slc39a10/Cd81/Cd300a/Fcgr2b/Tyrobp	12
BP	GO:1902106	negative regulation of leukocyte differentiation	12/1290	121/28564	0.008671788	0.035008246	0.022370928	Hlx/Il4ra/Pira1/Mafb/Pira12/Ceacam1/Ubash3b/Pirb/Gpr137b/Tmem176a/Tmem176b/Anxa1	12
BP	GO:0010501	RNA secondary structure unwinding	3/1290	10/28564	0.008684691	0.035008246	0.022370928	Ago2/Dhx9/Ddx3x	3
BP	GO:0031666	positive regulation of lipopolysaccharide-mediated signaling pathway	3/1290	10/28564	0.008684691	0.035008246	0.022370928	Prkca/Cd180/Cd14	3
BP	GO:0033299	secretion of lysosomal enzymes	3/1290	10/28564	0.008684691	0.035008246	0.022370928	Nr1h3/Lyst/Bloc1s6	3
BP	GO:0042439	ethanolamine-containing compound metabolic process	3/1290	10/28564	0.008684691	0.035008246	0.022370928	Gdpd3/Naaa/Gdpd1	3
BP	GO:0044857	plasma membrane raft organization	3/1290	10/28564	0.008684691	0.035008246	0.022370928	Cav2/Flot1/Colec12	3
BP	GO:0046055	dGMP catabolic process	3/1290	10/28564	0.008684691	0.035008246	0.022370928	Dnph1/Gda/Xdh	3
BP	GO:0060136	embryonic process involved in female pregnancy	3/1290	10/28564	0.008684691	0.035008246	0.022370928	Abcg2/Tle6/Cited2	3
BP	GO:0071351	cellular response to interleukin-18	3/1290	10/28564	0.008684691	0.035008246	0.022370928	Il18rap/Pdgfb/Ticam2	3
BP	GO:0071545	inositol phosphate catabolic process	3/1290	10/28564	0.008684691	0.035008246	0.022370928	Inpp5a/Impa2/Nudt3	3
BP	GO:0072674	multinuclear osteoclast differentiation	3/1290	10/28564	0.008684691	0.035008246	0.022370928	Cd109/Tnfrsf11a/Cd81	3
BP	GO:0150078	positive regulation of neuroinflammatory response	3/1290	10/28564	0.008684691	0.035008246	0.022370928	Nupr1/Csf1r/Trem2	3
BP	GO:1904238	pericyte cell differentiation	3/1290	10/28564	0.008684691	0.035008246	0.022370928	Pdgfb/Epha2/Spi1	3
BP	GO:0071470	cellular response to osmotic stress	8/1290	65/28564	0.00871366	0.035100269	0.022429732	Slc2a4/Trpv4/Rcsd1/Tifab/Ddx3x/Ptgs2/Akr1b3/Serpinb6b	8
BP	GO:0010893	positive regulation of steroid biosynthetic process	5/1290	29/28564	0.008960239	0.035891187	0.022935144	Adora2b/Nr1d1/Igf1/Sec14l2/Por	5
BP	GO:0032305	positive regulation of icosanoid secretion	5/1290	29/28564	0.008960239	0.035891187	0.022935144	Ptges/Il1b/Tnfrsf11a/Map2k6/P2rx7	5
BP	GO:0042558	pteridine-containing compound metabolic process	5/1290	29/28564	0.008960239	0.035891187	0.022935144	Folr1/Fpgs/Mthfd2l/Shmt1/Tyms	5
BP	GO:0050820	positive regulation of coagulation	5/1290	29/28564	0.008960239	0.035891187	0.022935144	Plat/Nfe2l2/Psen2/Cd36/Serpine1	5
BP	GO:0051767	nitric-oxide synthase biosynthetic process	5/1290	29/28564	0.008960239	0.035891187	0.022935144	Cpeb1/Map2k6/Tlr4/Gstp1/Tlr2	5
BP	GO:0051769	regulation of nitric-oxide synthase biosynthetic process	5/1290	29/28564	0.008960239	0.035891187	0.022935144	Cpeb1/Map2k6/Tlr4/Gstp1/Tlr2	5
BP	GO:0090330	regulation of platelet aggregation	5/1290	29/28564	0.008960239	0.035891187	0.022935144	Pdpn/Il6ra/Ceacam1/Ubash3b/Prkca	5
BP	GO:1990000	amyloid fibril formation	5/1290	29/28564	0.008960239	0.035891187	0.022935144	Ripk1/Ripk3/Cd36/App/Trem2	5
BP	GO:0009749	response to glucose	17/1290	199/28564	0.009061482	0.036271312	0.023178051	Trpm4/Cacna1d/Slc9b2/Nr0b2/Klf7/Rasal2/Nr1d1/Rab34/Glul/Egr1/Igf1/Rab11b/Slc39a14/Pde8b/Dynll1/Gas6/Trem2	17
BP	GO:0045598	regulation of fat cell differentiation	14/1290	152/28564	0.009113047	0.036452187	0.023293633	Snai2/Cebpa/Cds1/Trpm4/Rorc/Jag1/Trpv4/Nr1d1/Igf1/Zfp36l2/Jdp2/Alox5/Ptgs2/Lpl	14
BP	GO:0051851	modulation by host of symbiont process	9/1290	79/28564	0.009169326	0.036651656	0.023421098	Sap30bp/Cav2/Jun/Hpn/Sap30/Igf2r/Csf1r/Ccl5/Cx3cr1	9
BP	GO:0006112	energy reserve metabolic process	10/1290	93/28564	0.009230872	0.036846133	0.023545373	Phkg1/Epm2a/Sorbs1/Nr1d1/Stk40/Pfkm/Igf1/Gbe1/Gys1/Gyg	10
BP	GO:0021675	nerve development	10/1290	93/28564	0.009230872	0.036846133	0.023545373	Egr2/Ntrk1/Mafb/Adarb1/Ext1/Nrp1/Naglu/Tifab/Cited2/Itga4	10
BP	GO:0016579	protein deubiquitination	13/1290	137/28564	0.009243747	0.036871779	0.023561761	Usp35/Supt7l/Trim21/Yod1/Usp20/Usp22/Otub2/Usp2/Usp3/Usp28/Usp45/Usp18/Mindy1	13
BP	GO:0030073	insulin secretion	21/1290	265/28564	0.009300232	0.036877541	0.023565443	Trpm4/Trpm2/Cacna1d/Gipr/Il1b/Slc9b2/Nr0b2/Klf7/Vgf/Nr1d1/Cpt1a/Glul/Pfkm/Rab11b/Pde8b/Nos2/Dynll1/Alox5/Ccl5/Uqcc2/Anxa1	21
BP	GO:0001820	serotonin secretion	4/1290	19/28564	0.00931616	0.036877541	0.023565443	Cd300a/Fcgr3/Fcer1g/Lgals3	4
BP	GO:0009220	pyrimidine ribonucleotide biosynthetic process	4/1290	19/28564	0.00931616	0.036877541	0.023565443	Upp1/Nme3/Cda/Nme4	4
BP	GO:0019363	pyridine nucleotide biosynthetic process	4/1290	19/28564	0.00931616	0.036877541	0.023565443	Haao/Kmo/Nmnat1/Qprt	4
BP	GO:0035633	maintenance of blood-brain barrier	4/1290	19/28564	0.00931616	0.036877541	0.023565443	Mfsd2a/Naglu/Ptgs1/Ptgs2	4
BP	GO:0042953	lipoprotein transport	4/1290	19/28564	0.00931616	0.036877541	0.023565443	Apoc2/Msr1/Cd36/Apobec1	4
BP	GO:0044321	response to leptin	4/1290	19/28564	0.00931616	0.036877541	0.023565443	Bbs4/Nr1d1/Stat3/Pid1	4
BP	GO:0046348	amino sugar catabolic process	4/1290	19/28564	0.00931616	0.036877541	0.023565443	Ovgp1/Npl/Renbp/Nagk	4
BP	GO:0086011	membrane repolarization during action potential	4/1290	19/28564	0.00931616	0.036877541	0.023565443	Rnf207/Cacnb3/Flna/Kcnj2	4
BP	GO:1902916	positive regulation of protein polyubiquitination	4/1290	19/28564	0.00931616	0.036877541	0.023565443	Birc2/Nmi/Ptpn22/Ddx3x	4
BP	GO:1904177	regulation of adipose tissue development	4/1290	19/28564	0.00931616	0.036877541	0.023565443	Trpm4/Klf7/Spi1/Sorl1	4
BP	GO:0050680	negative regulation of epithelial cell proliferation	15/1290	168/28564	0.009358269	0.037018592	0.023655577	Etv4/Snai2/Pax6/Cd109/Flt1/Cav2/Ceacam1/Tgfbr1/Lims2/Hpn/Nupr1/Nfatc1/Zfas1/Alox5/Xdh	15
BP	GO:0061458	reproductive system development	25/1290	333/28564	0.009420247	0.03723799	0.023795777	Ntrk1/Adamts1/Arid4a/Rab13/Vgf/Tgfbr1/Src/Bcl2l11/Ercc1/Afp/Immp2l/Rxra/2610005L07Rik/Igf1/Tifab/Cited2/Nupr1/Itgav/Bcl2l1/Flna/Serpine1/C3/Anxa1/Axl/Serpinb6b	25
BP	GO:0001881	receptor recycling	7/1290	53/28564	0.009464018	0.037385161	0.023889822	Rep15/Lmtk2/Rab11b/Psen2/Anxa2/Sorl1/Ctsd	7
BP	GO:0001763	morphogenesis of a branching structure	20/1290	249/28564	0.009533103	0.037607256	0.024031744	Etv4/Celsr1/Snai2/Il1b/Flt1/Spry2/Fgf13/Src/Pdgfb/Mycn/Rxra/Etv5/Ext1/Igf1/Hhex/Nrp1/Nfatc1/Epha2/St14/Socs3	20
BP	GO:0043331	response to dsRNA	8/1290	66/28564	0.0095334	0.037607256	0.024031744	Irak3/P2rx7/Rftn1/Ticam2/Flot1/Tlr3/Dhx9/Nfkbia	8
BP	GO:0002446	neutrophil mediated immunity	6/1290	41/28564	0.009735731	0.038273341	0.024457385	Ptafr/Lyst/Ncf1/Spi1/Anxa3/Myo1f	6
BP	GO:0002861	regulation of inflammatory response to antigenic stimulus	6/1290	41/28564	0.009735731	0.038273341	0.024457385	Cd81/Fcgr2b/C3/Fcgr3/Fcer1g/Trem2	6
BP	GO:0007431	salivary gland development	6/1290	41/28564	0.009735731	0.038273341	0.024457385	Snai2/Clcn2/Tfcp2l1/Pax6/Pdgfb/Nrp1	6
BP	GO:0030224	monocyte differentiation	6/1290	41/28564	0.009735731	0.038273341	0.024457385	Jun/Ifi211/Ifi204/Ifi203/Mndal/Fes	6
BP	GO:0045601	regulation of endothelial cell differentiation	6/1290	41/28564	0.009735731	0.038273341	0.024457385	Jag1/Il1b/Apold1/Ceacam1/Tgfbr1/Xdh	6
BP	GO:0072329	monocarboxylic acid catabolic process	13/1290	138/28564	0.009796128	0.038484307	0.024592196	Faah/Abhd1/Acacb/Fah/Cpt1a/Abcd2/Lpin3/Abhd2/Mfsd2a/Abcd1/Sord/Abcd4/Hexb	13
BP	GO:0009988	cell-cell recognition	9/1290	80/28564	0.009929209	0.038980327	0.024909163	Folr1/Adam3/Pcsk4/Ovgp1/Dock8/Dock2/Hspa1b/Cd81/Lgals3	9
BP	GO:0009612	response to mechanical stimulus	16/1290	185/28564	0.009955599	0.039030318	0.024941108	Lrp11/Whrn/Ntrk1/Cacnb3/Pkd1l2/Jun/Hpn/P2rx7/Tlr4/Igf1/Tifab/Strbp/Abl2/Abhd12/Nfkbia/Fos	16
BP	GO:0048592	eye morphogenesis	16/1290	185/28564	0.009955599	0.039030318	0.024941108	Jag1/Trpm1/Pax6/Fat1/Flt1/Nectin3/Bbs4/Tsku/Ahi1/Pdgfb/Mfsd2a/Naglu/Stat3/Cited2/Epha2/Cfh	16
BP	GO:0045926	negative regulation of growth	21/1290	267/28564	0.010075858	0.039474711	0.025225084	Myoz1/Sema4g/Mag/Mapk11/Zc3h12d/Bbc3/Fgf13/Cda/Gdf15/Caprin2/Nrp1/St7l/Hspa1b/Cited2/Zmat3/Ddx3x/Ptprs/Psrc1/Ppt1/Mndal/Rgs2	21
BP	GO:0007204	positive regulation of cytosolic calcium ion concentration	18/1290	218/28564	0.010322509	0.040283579	0.025741965	Lpar6/Trpm4/Epor/Cacnb3/Gipr/Trpv4/Il1b/P2rx7/Dlg4/Pik3cg/Ptgir/Cacna1a/C3ar1/Itgav/Abl2/Cxcl2/S1pr1/Cd36	18
BP	GO:0099173	postsynapse organization	20/1290	251/28564	0.0103537	0.040283579	0.025741965	Ntng2/Nptxr/Hip1r/Chrnb1/Tanc1/Sorbs1/Efna1/Caprin2/Dlg4/Etv5/Nrp1/Lrp8/Abl2/Ptprs/Psen2/Stk38l/App/Srgn/Fcgr2b/Trem2	20
BP	GO:0001516	prostaglandin biosynthetic process	5/1290	30/28564	0.010360625	0.040283579	0.025741965	Ptges/Il1b/Ptgs1/Ptgs2/Anxa1	5
BP	GO:0009218	pyrimidine ribonucleotide metabolic process	5/1290	30/28564	0.010360625	0.040283579	0.025741965	Upp1/Nme3/Cda/Ak3/Nme4	5
BP	GO:0015012	heparan sulfate proteoglycan biosynthetic process	5/1290	30/28564	0.010360625	0.040283579	0.025741965	Extl1/Ndst1/Ext1/Ugdh/Glce	5
BP	GO:0031664	regulation of lipopolysaccharide-mediated signaling pathway	5/1290	30/28564	0.010360625	0.040283579	0.025741965	Trim12c/Prkca/Trim30a/Cd180/Cd14	5
BP	GO:0043032	positive regulation of macrophage activation	5/1290	30/28564	0.010360625	0.040283579	0.025741965	Cebpa/Il4ra/Il1rl1/Tlr4/Trem2	5
BP	GO:0044346	fibroblast apoptotic process	5/1290	30/28564	0.010360625	0.040283579	0.025741965	Bbc3/Bcl2l11/Pik3cg/Nupr1/Gas6	5
BP	GO:0046457	prostanoid biosynthetic process	5/1290	30/28564	0.010360625	0.040283579	0.025741965	Ptges/Il1b/Ptgs1/Ptgs2/Anxa1	5
BP	GO:0070977	bone maturation	5/1290	30/28564	0.010360625	0.040283579	0.025741965	Phospho1/Thbs3/Adamts7/Ext1/Igf1	5
BP	GO:1901658	glycosyl compound catabolic process	5/1290	30/28564	0.010360625	0.040283579	0.025741965	Upp1/Cda/Gla/Gda/Xdh	5
BP	GO:0002832	negative regulation of response to biotic stimulus	13/1290	139/28564	0.010373938	0.040283579	0.025741965	Irak3/Trim21/Ceacam1/Parp14/Nmi/Ifi211/Spink5/Smpdl3b/Ptpn22/Ptprs/Ifi204/Ifi203/Mndal	13
BP	GO:0033559	unsaturated fatty acid metabolic process	13/1290	139/28564	0.010373938	0.040283579	0.025741965	Pdpn/Cyp2c55/Ptges/Il1b/Abcd2/Abcd1/Ptgs1/Gstp1/Alox5/Gstm1/Ephx1/Ptgs2/Anxa1	13
BP	GO:0032892	positive regulation of organic acid transport	8/1290	67/28564	0.010409145	0.040291402	0.025746964	Erfe/Ptges/Kmo/Il1b/Tnfrsf11a/Map2k6/Fabp3/P2rx7	8
BP	GO:0043470	regulation of carbohydrate catabolic process	8/1290	67/28564	0.010409145	0.040291402	0.025746964	P2rx7/Igf1/Ddit4/Stat3/Nupr1/Slc2a6/App/Ier3	8
BP	GO:0048286	lung alveolus development	8/1290	67/28564	0.010409145	0.040291402	0.025746964	Atxn1/Lif/Pdpn/Nkiras1/Stk40/Igf1/Mapk8ip3/Psen2	8
BP	GO:0009746	response to hexose	17/1290	202/28564	0.010427248	0.040291402	0.025746964	Trpm4/Cacna1d/Slc9b2/Nr0b2/Klf7/Rasal2/Nr1d1/Rab34/Glul/Egr1/Igf1/Rab11b/Slc39a14/Pde8b/Dynll1/Gas6/Trem2	17
BP	GO:0043534	blood vessel endothelial cell migration	12/1290	124/28564	0.010444143	0.040291402	0.025746964	Nr4a1/Prkca/Pdgfb/Klf4/Efna1/Igf1/Nrp1/Plk2/Nfe2l2/Epha2/Ptgs2/Anxa1	12
BP	GO:0060041	retina development in camera-type eye	16/1290	186/28564	0.010450661	0.040291402	0.025746964	Lif/Lamb2/Clcn2/Trpm1/Pax6/Nectin3/Bbs4/Ahi1/Pdgfb/Tgif2/Mfsd2a/Nrp1/Naglu/Stat3/Cfh/C3	16
BP	GO:0002714	positive regulation of B cell mediated immunity	7/1290	54/28564	0.010460539	0.040291402	0.025746964	Shld1/Tnfsf13/Tfrc/C3/Fcgr3/Fcer1g/Trem2	7
BP	GO:0002891	positive regulation of immunoglobulin mediated immune response	7/1290	54/28564	0.010460539	0.040291402	0.025746964	Shld1/Tnfsf13/Tfrc/C3/Fcgr3/Fcer1g/Trem2	7
BP	GO:0009161	ribonucleoside monophosphate metabolic process	7/1290	54/28564	0.010460539	0.040291402	0.025746964	Upp1/Cda/Ak3/Ampd3/Gda/Ak1/Xdh	7
BP	GO:0009299	mRNA transcription	7/1290	54/28564	0.010460539	0.040291402	0.025746964	Nfkbiz/Nr1h3/Rxra/Thra/Stat3/Flna/Anxa2	7
BP	GO:0032965	regulation of collagen biosynthetic process	7/1290	54/28564	0.010460539	0.040291402	0.025746964	Adora2b/Cbx8/Il6ra/Pdgfb/Ddr2/Vim/Serpine1	7
BP	GO:0060251	regulation of glial cell proliferation	7/1290	54/28564	0.010460539	0.040291402	0.025746964	Atxn1/Tert/Il1b/Flt1/Etv5/Igf1/Vim	7
BP	GO:0035914	skeletal muscle cell differentiation	10/1290	95/28564	0.010655649	0.040987679	0.026191898	Egr2/Nr4a1/Pax3/Egr1/Sap30/Cited2/Nupr1/Uqcc2/Atf3/Fos	10
BP	GO:0048644	muscle organ morphogenesis	10/1290	95/28564	0.010655649	0.040987679	0.026191898	Lif/Epor/Tgfbr1/Adarb1/Egln1/Rxra/Naglu/Rbpj/S1pr1/Tpm1	10
BP	GO:0051453	regulation of intracellular pH	9/1290	81/28564	0.010735551	0.041211828	0.026335134	Slc12a5/Atp6v0d2/Hvcn1/Slc9a5/Slc9a4/Slc4a8/Ppt1/Atp6v0c/Dmxl1	9
BP	GO:1990868	response to chemokine	9/1290	81/28564	0.010735551	0.041211828	0.026335134	Ccr2/Ccl6/Dusp1/Dock8/Ccl5/Cxcl2/Ccl22/Trem2/Cx3cr1	9
BP	GO:1990869	cellular response to chemokine	9/1290	81/28564	0.010735551	0.041211828	0.026335134	Ccr2/Ccl6/Dusp1/Dock8/Ccl5/Cxcl2/Ccl22/Trem2/Cx3cr1	9
BP	GO:0003009	skeletal muscle contraction	6/1290	42/28564	0.010934716	0.041891983	0.026769765	Chrnb1/Nr4a1/Rcsd1/Stac2/Dmpk/Kcnj2	6
BP	GO:0032733	positive regulation of interleukin-10 production	6/1290	42/28564	0.010934716	0.041891983	0.026769765	Bcl3/Tlr4/Stat3/Tlr2/Fcer1g/Trem2	6
BP	GO:0098703	calcium ion import across plasma membrane	6/1290	42/28564	0.010934716	0.041891983	0.026769765	Cacna1b/Trpm2/Cacna1d/Trpv4/Trpm1/Cacna1a	6
BP	GO:0032411	positive regulation of transporter activity	13/1290	140/28564	0.010977933	0.042001247	0.026839587	Ccr2/Rnf207/Cacnb3/Pink1/Ptafr/Hap1/Ank2/Stac2/Alox5/S100a1/P2ry6/Ctss/Trem2	13
BP	GO:0036294	cellular response to decreased oxygen levels	13/1290	140/28564	0.010977933	0.042001247	0.026839587	Slc2a4/Pink1/Tert/Cpeb1/Egln1/Egr1/Cited2/Nfe2l2/Zfas1/Rbpj/Bnip3/Trem2/Cybb	13
BP	GO:0051702	biological process involved in interaction with symbiont	11/1290	110/28564	0.011011118	0.042100035	0.026902715	Sap30bp/Cav2/Jun/Hpn/Sap30/Igf2r/Csf1r/Ccl5/Ncf1/Cx3cr1/Mpeg1	11
BP	GO:2000112	regulation of cellular macromolecule biosynthetic process	34/1290	497/28564	0.011187837	0.042364342	0.027071612	Nanos1/Aplp1/Pink1/Lsm1/Zc3h12d/Msi1/Hbegf/Bcl3/Sorbs1/Ptafr/Cpeb1/Prkca/Klf4/Dnajc3/Caprin2/Rxra/Per1/Shmt1/Igf1/Ago2/Zfp36l2/Pus7/Dhx9/Igf2bp3/Dapk1/Tyms/Atg13/Ddx3x/Bzw2/Uqcc2/Vim/App/Rplp1/Rgs2	34
BP	GO:0003159	morphogenesis of an endothelium	4/1290	20/28564	0.011235889	0.042364342	0.027071612	Itgax/Rhob/Lcn2/Rbpj	4
BP	GO:0030050	vesicle transport along actin filament	4/1290	20/28564	0.011235889	0.042364342	0.027071612	Myo19/Myo7b/Myo6/Myo1f	4
BP	GO:0030889	negative regulation of B cell proliferation	4/1290	20/28564	0.011235889	0.042364342	0.027071612	Tnfrsf13b/Cd300a/Fcgr2b/Tyrobp	4
BP	GO:0032495	response to muramyl dipeptide	4/1290	20/28564	0.011235889	0.042364342	0.027071612	Jag1/Ptpn22/Nfkbia/Vim	4
BP	GO:0035457	cellular response to interferon-alpha	4/1290	20/28564	0.011235889	0.042364342	0.027071612	Ifit3/Ifi204/Gas6/Axl	4
BP	GO:0035795	negative regulation of mitochondrial membrane permeability	4/1290	20/28564	0.011235889	0.042364342	0.027071612	Tmem14a/Bcl2l1/Bnip3/Ier3	4
BP	GO:0036120	cellular response to platelet-derived growth factor stimulus	4/1290	20/28564	0.011235889	0.042364342	0.027071612	Snai2/Src/Pdgfb/Tlr4	4
BP	GO:0038093	Fc receptor signaling pathway	4/1290	20/28564	0.011235889	0.042364342	0.027071612	Fer/Clec4e/Clec4d/Fcer1g	4
BP	GO:0044872	lipoprotein localization	4/1290	20/28564	0.011235889	0.042364342	0.027071612	Apoc2/Msr1/Cd36/Apobec1	4
BP	GO:0045064	T-helper 2 cell differentiation	4/1290	20/28564	0.011235889	0.042364342	0.027071612	Hlx/Il4ra/Bcl3/Anxa1	4
BP	GO:0045986	negative regulation of smooth muscle contraction	4/1290	20/28564	0.011235889	0.042364342	0.027071612	Adora2b/Ncf1/Ptgs2/Rgs2	4
BP	GO:0046851	negative regulation of bone remodeling	4/1290	20/28564	0.011235889	0.042364342	0.027071612	Ceacam1/Ubash3b/P2rx7/Gpr137b	4
BP	GO:0048712	negative regulation of astrocyte differentiation	4/1290	20/28564	0.011235889	0.042364342	0.027071612	Nr1d1/Mycn/Atf5/Trem2	4
BP	GO:0050665	hydrogen peroxide biosynthetic process	4/1290	20/28564	0.011235889	0.042364342	0.027071612	Stat3/Ncf1/Cyba/Cybb	4
BP	GO:0061154	endothelial tube morphogenesis	4/1290	20/28564	0.011235889	0.042364342	0.027071612	Itgax/Rhob/Lcn2/Rbpj	4
BP	GO:0061469	regulation of type B pancreatic cell proliferation	4/1290	20/28564	0.011235889	0.042364342	0.027071612	Nr4a1/Nr1d1/Igf1/Nupr1	4
BP	GO:0090030	regulation of steroid hormone biosynthetic process	4/1290	20/28564	0.011235889	0.042364342	0.027071612	Clcn2/Igf1/Pde8b/Por	4
BP	GO:1900227	positive regulation of NLRP3 inflammasome complex assembly	4/1290	20/28564	0.011235889	0.042364342	0.027071612	Tlr4/Ptpn22/Ddx3x/Cd36	4
BP	GO:1904754	positive regulation of vascular associated smooth muscle cell migration	4/1290	20/28564	0.011235889	0.042364342	0.027071612	Adamts1/Tert/Pdgfb/Ddr2	4
BP	GO:2001135	regulation of endocytic recycling	4/1290	20/28564	0.011235889	0.042364342	0.027071612	Ehd2/Rab11b/Ehd1/Sorl1	4
BP	GO:2000134	negative regulation of G1/S transition of mitotic cell cycle	8/1290	68/28564	0.011343067	0.04274026	0.02731183	Nacc2/Zc3h12d/Klf4/Ctdsp1/Ctdsp2/Rbm38/Cdk2ap2/Gpnmb	8
BP	GO:0050672	negative regulation of lymphocyte proliferation	10/1290	96/28564	0.011427737	0.042849728	0.027381783	Zc3h12d/Glmn/Ceacam1/Tnfrsf13b/Cd80/Cd300a/Fcgr2b/Tyrobp/Pla2g5/Gpnmb	10
BP	GO:1901019	regulation of calcium ion transmembrane transporter activity	10/1290	96/28564	0.011427737	0.042849728	0.027381783	Gem/Cacnb3/Pde4b/Hap1/Ank2/Cacna1a/Stac2/Zfas1/S100a1/P2ry6	10
BP	GO:0002821	positive regulation of adaptive immune response	15/1290	172/28564	0.01146868	0.042849728	0.027381783	Ccr2/Nfkbiz/Shld1/Il1b/Hfe/P2rx7/Raet1d/Tnfsf13/H2-T24/Tfrc/Cd81/C3/Fcgr3/Fcer1g/Trem2	15
BP	GO:0048872	homeostasis of number of cells	28/1290	391/28564	0.011475817	0.042849728	0.027381783	Ccr2/Nfkbiz/Itpkb/Pde4b/Arid4a/Slc15a4/Mafb/Il7r/Bcl2l11/P2rx7/Ripk3/Tnfrsf13b/Ext1/Ampd3/Thra/Pirb/Hspa1b/Stat3/Cited2/Csf1r/Cfh/Lmo2/Spi1/Fcgr2b/Anxa1/Fcer1g/Axl/Cx3cr1	28
BP	GO:0042531	positive regulation of tyrosine phosphorylation of STAT protein	7/1290	55/28564	0.011531174	0.042849728	0.027381783	Lif/Il6ra/Parp14/Igf1/Parp9/Csf1r/Ccl5	7
BP	GO:0071709	membrane assembly	7/1290	55/28564	0.011531174	0.042849728	0.027381783	Syt11/Cav2/Mafb/Rftn1/Reep3/Flot1/Sptbn1	7
BP	GO:0002246	wound healing involved in inflammatory response	3/1290	11/28564	0.011544538	0.042849728	0.027381783	Ccr2/Tlr4/Clec10a	3
BP	GO:0002357	defense response to tumor cell	3/1290	11/28564	0.011544538	0.042849728	0.027381783	Klf4/Dapk1/Spi1	3
BP	GO:0009133	nucleoside diphosphate biosynthetic process	3/1290	11/28564	0.011544538	0.042849728	0.027381783	Cmpk2/Ak3/Ak1	3
BP	GO:0009172	purine deoxyribonucleoside monophosphate catabolic process	3/1290	11/28564	0.011544538	0.042849728	0.027381783	Dnph1/Gda/Xdh	3
BP	GO:0032225	regulation of synaptic transmission, dopaminergic	3/1290	11/28564	0.011544538	0.042849728	0.027381783	Pink1/Flot1/Ptgs2	3
BP	GO:0032908	regulation of transforming growth factor beta1 production	3/1290	11/28564	0.011544538	0.042849728	0.027381783	Tsku/Laptm4b/Tyrobp	3
BP	GO:0035701	hematopoietic stem cell migration	3/1290	11/28564	0.011544538	0.042849728	0.027381783	Ccr2/Ext1/Gas6	3
BP	GO:0045602	negative regulation of endothelial cell differentiation	3/1290	11/28564	0.011544538	0.042849728	0.027381783	Jag1/Tgfbr1/Xdh	3
BP	GO:0046051	UTP metabolic process	3/1290	11/28564	0.011544538	0.042849728	0.027381783	Nme3/Ak3/Nme4	3
BP	GO:0060385	axonogenesis involved in innervation	3/1290	11/28564	0.011544538	0.042849728	0.027381783	Ntrk1/Nrp1/Itga4	3
BP	GO:0072526	pyridine-containing compound catabolic process	3/1290	11/28564	0.011544538	0.042849728	0.027381783	Pdxp/Qprt/Ncf1	3
BP	GO:0090091	positive regulation of extracellular matrix disassembly	3/1290	11/28564	0.011544538	0.042849728	0.027381783	Pdpn/Fscn1/Ddr2	3
BP	GO:0110011	regulation of basement membrane organization	3/1290	11/28564	0.011544538	0.042849728	0.027381783	Lamb2/Phldb1/Lamc1	3
BP	GO:1902231	positive regulation of intrinsic apoptotic signaling pathway in response to DNA damage	3/1290	11/28564	0.011544538	0.042849728	0.027381783	Nacc2/Steap3/Plscr1	3
BP	GO:1902959	regulation of aspartic-type endopeptidase activity involved in amyloid precursor protein catabolic process	3/1290	11/28564	0.011544538	0.042849728	0.027381783	Efna1/App/Sorl1	3
BP	GO:1903564	regulation of protein localization to cilium	3/1290	11/28564	0.011544538	0.042849728	0.027381783	Gas8/Lztfl1/Dzip1	3
BP	GO:2001214	positive regulation of vasculogenesis	3/1290	11/28564	0.011544538	0.042849728	0.027381783	Ceacam1/Rapgef2/Rin2	3
BP	GO:1905477	positive regulation of protein localization to membrane	11/1290	111/28564	0.011739012	0.043543279	0.027824975	Cacnb3/Bbc3/Sorbs1/Dlg4/Stac2/Sptbn1/Epha2/Slc5a3/Cd81/Trem2/Lgals3	11
BP	GO:0050796	regulation of insulin secretion	18/1290	221/28564	0.011768233	0.04362336	0.027876148	Trpm4/Trpm2/Cacna1d/Gipr/Il1b/Slc9b2/Nr0b2/Klf7/Nr1d1/Cpt1a/Glul/Pfkm/Pde8b/Nos2/Dynll1/Alox5/Ccl5/Uqcc2	18
BP	GO:0006882	intracellular zinc ion homeostasis	5/1290	31/28564	0.011903687	0.044039791	0.028142255	Tmc8/Slc30a4/Slc39a14/Slc39a10/Mt2	5
BP	GO:0035767	endothelial cell chemotaxis	5/1290	31/28564	0.011903687	0.044039791	0.028142255	Snai2/Nr4a1/Rab13/Pdgfb/Nrp1	5
BP	GO:0048535	lymph node development	5/1290	31/28564	0.011903687	0.044039791	0.028142255	Rorc/Pdpn/Il7r/Tnfrsf11a/Ripk3	5
BP	GO:1905475	regulation of protein localization to membrane	17/1290	205/28564	0.011951476	0.044187994	0.02823696	Cacnb3/Lztfl1/Bbc3/Epm2a/Sorbs1/Dlg4/Rhoq/Stac2/Sptbn1/Bcl2l1/Epha2/Pid1/Vamp8/Slc5a3/Cd81/Trem2/Lgals3	17
BP	GO:0050768	negative regulation of neurogenesis	15/1290	173/28564	0.012050427	0.044525041	0.028452339	Sema4g/Mag/Tert/Il1b/Pax6/Fgf13/Nr1d1/Mycn/Rapgef2/Ctdsp1/Nrp1/Ptprs/Atf5/Sorl1/Trem2	15
BP	GO:0002021	response to dietary excess	6/1290	43/28564	0.012234457	0.045055878	0.028791554	Trpv4/Rasal2/Vgf/Gdf15/Cfh/Sorl1	6
BP	GO:0060219	camera-type eye photoreceptor cell differentiation	6/1290	43/28564	0.012234457	0.045055878	0.028791554	Trpm1/Bbs4/Ahi1/Naglu/Stat3/Cfh	6
BP	GO:0072595	maintenance of protein localization in organelle	6/1290	43/28564	0.012234457	0.045055878	0.028791554	Kdelr3/Supt7l/Pink1/Bbs4/Syne1/Sp100	6
BP	GO:0098751	bone cell development	6/1290	43/28564	0.012234457	0.045055878	0.028791554	Slc9b2/Src/Rabgap1l/Flna/Tyrobp/Fam20c	6
BP	GO:2000516	positive regulation of CD4-positive, alpha-beta T cell activation	6/1290	43/28564	0.012234457	0.045055878	0.028791554	Hlx/Ccr2/Il4ra/Nfkbiz/Cd81/Anxa1	6
BP	GO:0032945	negative regulation of mononuclear cell proliferation	10/1290	97/28564	0.012241389	0.045055878	0.028791554	Zc3h12d/Glmn/Ceacam1/Tnfrsf13b/Cd80/Cd300a/Fcgr2b/Tyrobp/Pla2g5/Gpnmb	10
BP	GO:0010676	positive regulation of cellular carbohydrate metabolic process	8/1290	69/28564	0.012337323	0.045350573	0.028979869	Src/Sorbs1/Ptafr/Slc45a3/Gpt2/Gpt/Igf1/P2ry6	8
BP	GO:0060350	endochondral bone morphogenesis	8/1290	69/28564	0.012337323	0.045350573	0.028979869	Trpv4/Runx2/Phospho1/Thbs3/Ext1/Nab2/Anxa6/Por	8
BP	GO:0002090	regulation of receptor internalization	9/1290	83/28564	0.012494282	0.04586854	0.029310861	Ahi1/Napb/Dlg4/Hap1/Plk2/Flot1/Ptpn5/Iqsec1/App	9
BP	GO:0006766	vitamin metabolic process	9/1290	83/28564	0.012494282	0.04586854	0.029310861	Folr1/Snai2/Btd/Pdxp/Ugt1a6a/Shmt1/Abcd4/Pltp/Akr1b3	9
BP	GO:0007292	female gamete generation	15/1290	174/28564	0.01265497	0.046428632	0.02966877	Plat/Nanos1/Adamts1/Src/Ercc1/Afp/Diaph2/Immp2l/Spire2/Igf1/Spire1/Fosl1/Hexb/Ptgs2/H3f3a	15
BP	GO:0045687	positive regulation of glial cell differentiation	7/1290	56/28564	0.012678825	0.046456514	0.029686587	Egr2/Lif/Mag/Il1b/Tnfrsf1b/Csf1r/Tlr2	7
BP	GO:0051293	establishment of spindle localization	7/1290	56/28564	0.012678825	0.046456514	0.029686587	Gpsm1/Pax6/Spry2/Gpsm2/Spire2/Tle6/Spire1	7
BP	GO:0060271	cilium assembly	27/1290	377/28564	0.012859358	0.047087822	0.030090005	Ccdc40/Cplane2/Klc3/Rabl2/Ppp1r35/Pierce2/Gas8/Dync2h1/Bbs4/Syne1/Ccdc63/Dync2li1/Ahi1/Dzip1/Clcn4/Cc2d2a/Rilpl1/Avil/Bbs9/Rsph1/Hap1/Ehd2/Dynll1/Ehd1/Odf2/Flna/Septin9	27
BP	GO:0003018	vascular process in circulatory system	19/1290	240/28564	0.013033855	0.047696234	0.030478791	Faah/Adora2b/Trpm4/Trpv4/Ceacam1/Snta1/Abcg2/Fgfbp3/Pdgfb/Cysltr1/Adcy6/Dusp5/Ext1/Mfsd2a/Ptgs1/Alox5/Cd36/Ptgs2/Rgs2	19
BP	GO:0002312	B cell activation involved in immune response	10/1290	98/28564	0.013097928	0.047838824	0.030569909	Nfkbiz/Shld1/Slc15a4/Bcl3/Ercc1/Tlr4/Tnfsf13/Tfrc/Cd180/Spi1	10
BP	GO:0019319	hexose biosynthetic process	10/1290	98/28564	0.013097928	0.047838824	0.030569909	Erfe/Pdk2/Pgp/Zfp692/Gpt2/Gpt/Sord/Slc39a14/Atf3/Akr1b3	10
BP	GO:0045824	negative regulation of innate immune response	10/1290	98/28564	0.013097928	0.047838824	0.030569909	Irak3/Trim21/Ceacam1/Parp14/Nmi/Ifi211/Smpdl3b/Ifi204/Ifi203/Mndal	10
BP	GO:0051283	negative regulation of sequestering of calcium ion	12/1290	128/28564	0.013228007	0.04828307	0.030853791	Trpm2/Bbc3/Ubash3b/P2rx7/Hap1/Ank2/Anxa6/Itgav/P2ry6/Flna/Ero1a/Cyba	12
BP	GO:0001956	positive regulation of neurotransmitter secretion	4/1290	21/28564	0.013392641	0.048548129	0.031023168	Cacna1b/Kmo/Slc4a8/Bcl2l1	4
BP	GO:0002577	regulation of antigen processing and presentation	4/1290	21/28564	0.013392641	0.048548129	0.031023168	H2-Oa/H2-Ob/Hfe/Trem2	4
BP	GO:0002863	positive regulation of inflammatory response to antigenic stimulus	4/1290	21/28564	0.013392641	0.048548129	0.031023168	Cd81/C3/Fcgr3/Fcer1g	4
BP	GO:0034755	iron ion transmembrane transport	4/1290	21/28564	0.013392641	0.048548129	0.031023168	Hfe/Steap3/Lcn2/Slc39a14	4
BP	GO:0045820	negative regulation of glycolytic process	4/1290	21/28564	0.013392641	0.048548129	0.031023168	Ddit4/Stat3/Nupr1/Ier3	4
BP	GO:0048569	post-embryonic animal organ development	4/1290	21/28564	0.013392641	0.048548129	0.031023168	Flt1/Bcl2l11/Ercc1/Klf4	4
BP	GO:0051546	keratinocyte migration	4/1290	21/28564	0.013392641	0.048548129	0.031023168	Mmp9/Hbegf/Iqsec1/Serpine1	4
BP	GO:0090050	positive regulation of cell migration involved in sprouting angiogenesis	4/1290	21/28564	0.013392641	0.048548129	0.031023168	Nrp1/Plk2/Ptgs2/Anxa1	4
BP	GO:2000251	positive regulation of actin cytoskeleton reorganization	4/1290	21/28564	0.013392641	0.048548129	0.031023168	Bcas3/Nrp1/Hck/Fes	4
BP	GO:0006749	glutathione metabolic process	8/1290	70/28564	0.013394052	0.048548129	0.031023168	Ggt7/Gstt3/Nfe2l2/Gstp1/Mgst2/Gstm1/Idh1/Gstt1	8
BP	GO:0015695	organic cation transport	8/1290	70/28564	0.013394052	0.048548129	0.031023168	Adora2b/Adora3/Slc25a42/Slc25a19/Pou2f2/Cacna1a/Ptgs1/Slc44a2	8
BP	GO:0014855	striated muscle cell proliferation	9/1290	84/28564	0.013449988	0.048719981	0.031132985	Mapk11/Cav2/Tgfbr1/Gli1/Rxra/Ccnd2/Stat3/Cited2/Rbpj	9
BP	GO:0030204	chondroitin sulfate metabolic process	5/1290	32/28564	0.013595564	0.04906076	0.031350749	Chpf/Dse/Ext1/Ugdh/Hexb	5
BP	GO:0043372	positive regulation of CD4-positive, alpha-beta T cell differentiation	5/1290	32/28564	0.013595564	0.04906076	0.031350749	Hlx/Ccr2/Il4ra/Nfkbiz/Anxa1	5
BP	GO:0050996	positive regulation of lipid catabolic process	5/1290	32/28564	0.013595564	0.04906076	0.031350749	Apoc2/Il1b/Cpt1a/Abcd2/Abcd1	5
BP	GO:0060317	cardiac epithelial to mesenchymal transition	5/1290	32/28564	0.013595564	0.04906076	0.031350749	Snai2/Jag1/Tgfbr1/Efna1/Rbpj	5
BP	GO:1902914	regulation of protein polyubiquitination	5/1290	32/28564	0.013595564	0.04906076	0.031350749	Birc2/Otub2/Nmi/Ptpn22/Ddx3x	5
BP	GO:2000352	negative regulation of endothelial cell apoptotic process	5/1290	32/28564	0.013595564	0.04906076	0.031350749	Tert/Nfe2l2/Abl2/Gas6/Serpine1	5
BP	GO:0045747	positive regulation of Notch signaling pathway	6/1290	44/28564	0.013639003	0.049150117	0.03140785	Jag2/Jag1/Src/Epn2/Stat3/Rbpj	6
BP	GO:0045880	positive regulation of smoothened signaling pathway	6/1290	44/28564	0.013639003	0.049150117	0.03140785	Ndst1/Gas8/Dync2h1/Gli1/Rab34/Por	6
BP	GO:0030308	negative regulation of cell growth	17/1290	208/28564	0.013646122	0.049150117	0.03140785	Sema4g/Mag/Zc3h12d/Bbc3/Fgf13/Cda/Caprin2/Nrp1/St7l/Hspa1b/Zmat3/Ddx3x/Ptprs/Psrc1/Ppt1/Mndal/Rgs2	17
BP	GO:1901988	negative regulation of cell cycle phase transition	20/1290	258/28564	0.013681101	0.04924507	0.031468527	Tex14/Nacc2/Eme2/Zc3h12d/Aven/Klf4/Donson/Ctdsp1/Gpr132/Hinfp/Ctdsp2/Parp9/Usp28/Zfp36l2/Rbm38/Atf5/Cdk2ap2/Zwilch/Ier3/Gpnmb	20
BP	GO:0021545	cranial nerve development	7/1290	57/28564	0.013906346	0.049930071	0.031906255	Egr2/Mafb/Adarb1/Ext1/Nrp1/Tifab/Cited2	7
BP	GO:0031113	regulation of microtubule polymerization	7/1290	57/28564	0.013906346	0.049930071	0.031906255	Tubb4a/Hspa1b/Pde4dip/Gda/Psrc1/Stmn1/Fes	7
BP	GO:0052372	modulation by symbiont of entry into host	7/1290	57/28564	0.013906346	0.049930071	0.031906255	Trim34a/Trim34b/Trim21/Trim12c/Itgav/Trim30a/Ifitm6	7
BP	GO:0061383	trabecula morphogenesis	7/1290	57/28564	0.013906346	0.049930071	0.031906255	Adamts1/Thbs3/Tgfbr1/Egln1/Nfatc1/Rbpj/S1pr1	7
BP	GO:0016358	dendrite development	24/1290	327/28564	0.01392735	0.049969274	0.031931306	Slc12a5/Klf7/Btbd3/Bbs4/Scarf1/Efna1/Rapgef2/Caprin2/Dlg4/Myo6/Mfsd2a/Cacna1a/Nrp1/Plk2/Lrp8/Wls/Spire1/Iqsec1/Palm/Camk1/Abl2/Ptprs/App/Fcgr2b	24
BP	GO:0051896	regulation of protein kinase B signaling	15/1290	176/28564	0.013934749	0.049969274	0.031931306	Ntrk1/Meis3/Hbegf/Spry2/Tgfbr1/Src/Klf4/Gdf15/Pik3cg/Igf1/Epha2/Gas6/Xdh/Axl/Cx3cr1	15
BP	GO:0007044	cell-substrate junction assembly	10/1290	99/28564	0.013998674	0.049970773	0.031932265	Bcas3/Src/Rhod/Sorbs1/Dst/Nrp1/Lamc1/Itgav/Peak1/Actg1	10
BP	GO:0008589	regulation of smoothened signaling pathway	10/1290	99/28564	0.013998674	0.049970773	0.031932265	Ndst1/Cplane2/Gas8/Runx2/Kctd6/Dync2h1/Gli1/Rab34/Tulp3/Por	10
BP	GO:0010717	regulation of epithelial to mesenchymal transition	10/1290	99/28564	0.013998674	0.049970773	0.031932265	Pdpn/Jag1/Il1b/Spry2/Tgfbr1/Hpn/Efna1/Glipr2/Phldb1/Spred3	10
BP	GO:0048864	stem cell development	10/1290	99/28564	0.013998674	0.049970773	0.031932265	Folr1/Snai2/Sema4g/Jag1/Klhl12/Pax6/Pax3/Nrp1/Anxa6/Cited2	10
BP	GO:0001676	long-chain fatty acid metabolic process	12/1290	129/28564	0.014005105	0.049970773	0.031932265	Cyp2c55/Acot1/Cpt1a/Abcd1/Acsbg1/Ptgs1/Ltc4s/Gstp1/Alox5/Gstm1/Ephx1/Ptgs2	12
BP	GO:0009308	amine metabolic process	12/1290	129/28564	0.014005105	0.049970773	0.031932265	Haao/Npr1/Kmo/Hdc/Gdpd3/Aoc2/Nr4a2/Naaa/Gdpd1/Sat1/Akr1b3/Odc1	12
BP	GO:0035601	protein deacylation	12/1290	129/28564	0.014005105	0.049970773	0.031932265	Ndst1/Pink1/Rcor2/Sap30bp/Ripk3/Prmt6/Per1/Sfpq/Jdp2/Abhd12/Ppt1/Flna	12
BP	GO:0098732	macromolecule deacylation	12/1290	129/28564	0.014005105	0.049970773	0.031932265	Ndst1/Pink1/Rcor2/Sap30bp/Ripk3/Prmt6/Per1/Sfpq/Jdp2/Abhd12/Ppt1/Flna	12
CC	GO:0015629	actin cytoskeleton	57/1287	500/28585	1.42E-10	7.90E-08	6.12E-08	Septin5/Myoz1/Whrn/Bmf/Fer/Trpv4/Fscn1/Mylpf/Myh7b/Flt1/Plekhh2/Lancl2/Svil/Spry2/Myo19/Pdxp/Src/Sorbs1/Aif1/Zyx/Diaph2/Hfe/Avil/Msra/Fblim1/Myo7b/Myo6/Nexn/Dst/Rhoq/Csrp1/Snx9/Parvb/Flot1/Micall2/Limd2/Sptbn1/Dhx9/Cotl1/Dapk1/Tpm2/Abl2/Peak1/Hck/Ddr2/Flot2/Flna/Stk38l/Fgr/Tpm1/Anxa2/Cyba/Septin9/Anxa1/Actg1/Myo1f/Axl	57
CC	GO:0031252	cell leading edge	48/1287	412/28585	1.98E-09	5.49E-07	4.26E-07	Slc12a5/Hip1r/Tln2/Pdpn/Cacna1d/Fer/Trpv4/Fscn1/Rab13/Fat1/Bcas3/Plekhh2/Pdxp/Src/Aif1/Fam89b/Rab34/Itgb5/Spata13/Avil/Adgre5/Myo6/Fgd4/Dst/Cdc42bpg/Arpin/Dock8/Mapk8ip3/Wls/Parvb/Flot1/Pld2/Mcf2l/Eps8l2/Arhgap31/Palm/Sptbn1/Frmd4b/Ddx3x/Itgav/Abl2/Epha2/Flot2/Vim/Fgr/App/Tpm1/Anxa2	48
CC	GO:0045121	membrane raft	45/1287	390/28585	8.48E-09	9.03E-07	7.01E-07	Tnfrsf10b/L1cam/Prkar2b/Tfpi/Pdpn/Slc2a4/Adam3/Prtn3/Cav2/Tgfbr1/Src/Abcg2/Sorbs1/Prkca/Adcy6/P2rx7/Ripk1/Birc2/Rftn1/Tlr4/Ank2/Plscr1/Cd48/Rhoq/Tnfrsf1b/Lrp8/Ehd2/Flot1/Pld2/Hspa1b/Nfam1/Hck/Psen2/Ppt1/Flot2/Cd36/Tlr2/App/Anxa2/Ptgs2/Fcgr2b/Ctsd/Cd14/Fcer1g/Trem2	45
CC	GO:0030139	endocytic vesicle	31/1287	213/28585	8.65E-09	9.03E-07	7.01E-07	Rab43/Syt11/Rab13/Zyx/Rin1/Rab34/Rapgef2/Epn2/Myo6/Fth1/Ehd2/Rin2/Sh3kbp1/Irgm1/Rab11b/Csf3r/Ehd1/Igf2r/Clec4e/Rab32/Vamp8/Flot2/Unc93b1/Vim/Tlr7/Anxa3/Pla2g5/Actg1/Ctss/Cybb/Mpeg1	31
CC	GO:0098857	membrane microdomain	45/1287	391/28585	9.18E-09	9.03E-07	7.01E-07	Tnfrsf10b/L1cam/Prkar2b/Tfpi/Pdpn/Slc2a4/Adam3/Prtn3/Cav2/Tgfbr1/Src/Abcg2/Sorbs1/Prkca/Adcy6/P2rx7/Ripk1/Birc2/Rftn1/Tlr4/Ank2/Plscr1/Cd48/Rhoq/Tnfrsf1b/Lrp8/Ehd2/Flot1/Pld2/Hspa1b/Nfam1/Hck/Psen2/Ppt1/Flot2/Cd36/Tlr2/App/Anxa2/Ptgs2/Fcgr2b/Ctsd/Cd14/Fcer1g/Trem2	45
CC	GO:0043235	receptor complex	47/1287	419/28585	9.76E-09	9.03E-07	7.01E-07	Itgax/Itgal/Il11ra1/Il4ra/Chrnb1/Ntrk1/Npr1/Csf2rb2/Itga7/Nr1h3/Flt1/Plxdc1/Il6ra/Ceacam1/Tgfbr1/Il18rap/Hfe/Itgb5/Ripk1/Birc2/Caprin2/Tlr4/Dlg4/Rxra/Gpr84/Ticam2/Lrp8/Traf4/Abhd6/Traf1/Cd200r1/Itgav/Csf2ra/Csf1r/Tfrc/Abhd12/Ddr2/Epha2/Flna/Cd36/Tlr7/Tlr2/App/Cd14/Itgb7/Itga4/Axl	47
CC	GO:0030055	cell-substrate junction	27/1287	188/28585	1.03E-07	8.13E-06	6.31E-06	Tln2/Sorbs3/Trpv4/Itga7/Slc9a5/Cav2/Lims2/Src/Sorbs1/Zyx/Neurl2/Il1rl1/Itgb5/Avil/Fblim1/Nexn/Dst/Nrp1/Parvb/Anxa6/Itgav/Peak1/Hck/Epha2/Cyba/Fes/Itgb7	27
CC	GO:0005925	focal adhesion	25/1287	174/28585	2.99E-07	2.07E-05	1.61E-05	Tln2/Sorbs3/Trpv4/Slc9a5/Cav2/Lims2/Src/Sorbs1/Zyx/Il1rl1/Itgb5/Avil/Fblim1/Nexn/Dst/Nrp1/Parvb/Anxa6/Itgav/Peak1/Hck/Epha2/Cyba/Fes/Itgb7	25
CC	GO:0005770	late endosome	29/1287	244/28585	2.01E-06	0.000107026	8.30E-05	Atp13a4/Tmem25/Ntrk1/Slc2a4/Sla2/Slc30a4/Src/Ap5s1/Siglec1/Rab34/Rhob/Rapgef2/Steap3/Ticam2/Abhd6/Anxa6/Irgm1/Slc39a14/Mvb12b/Mfsd12/Rnf128/Igf2r/Rnf149/Laptm4b/Vamp8/Cst7/Anxa2/Sorl1/Ctss	29
CC	GO:0030027	lamellipodium	24/1287	180/28585	2.01E-06	0.000107026	8.30E-05	Pdpn/Fer/Trpv4/Fscn1/Rab13/Fat1/Plekhh2/Pdxp/Aif1/Fam89b/Spata13/Avil/Fgd4/Arpin/Parvb/Flot1/Pld2/Mcf2l/Arhgap31/Itgav/Abl2/Epha2/Flot2/App	24
CC	GO:0016323	basolateral plasma membrane	30/1287	258/28585	2.12E-06	0.000107026	8.30E-05	Folr1/Slc7a8/Entpd1/Alpk2/Slc29a2/Pdpn/Slc9b2/Ceacam1/Tgfbr1/Abcc3/Slc26a10/Pdgfb/Ank2/Slc16a12/Flot1/Slc39a14/Hspa1b/Palm/Pianp/Tfrc/Slc4a8/P2ry6/St14/Vamp8/Flot2/Slc43a3/Slc5a3/Cd81/Car12/Anxa2	30
CC	GO:0005769	early endosome	36/1287	347/28585	3.21E-06	0.0001486	0.000115273	Atp13a4/Ntrk1/Atp6v0d2/Lmtk2/Slc15a4/Siglec1/Rabgap1l/Clcn4/Rab34/Hfe/Snx7/Rhob/Ppp1r21/Rcsd1/Zfyve9/Rusc1/Mib2/Ticam2/Nrp1/Ehd2/Wls/Flot1/Slc39a14/Mvb12b/Ehd1/Igf2r/Samd9l/Tfrc/Rab32/Laptm4b/Psen2/Vamp8/App/Anxa2/Sorl1/Ctss	36
CC	GO:0045335	phagocytic vesicle	18/1287	115/28585	3.87E-06	0.000165069	0.000128048	Rab43/Syt11/Zyx/Rab34/Irgm1/Rab11b/Clec4e/Rab32/Vamp8/Unc93b1/Vim/Tlr7/Anxa3/Pla2g5/Actg1/Ctss/Cybb/Mpeg1	18
CC	GO:0098802	plasma membrane signaling receptor complex	25/1287	201/28585	4.44E-06	0.000175866	0.000136423	Itgax/Itgal/Chrnb1/Csf2rb2/Itga7/Il6ra/Ceacam1/Tgfbr1/Il18rap/Hfe/Itgb5/Birc2/Dlg4/Ticam2/Traf4/Abhd6/Traf1/Itgav/Csf2ra/Tfrc/Abhd12/Flna/Tlr2/Itgb7/Itga4	25
CC	GO:0042383	sarcolemma	22/1287	166/28585	5.84E-06	0.000216068	0.000167609	Slc2a4/Cacna1d/Cacnb3/Sgcb/Itga7/Fkrp/Cav2/Utrn/Snta1/Adcy6/Ank2/Chrm4/Dst/Flot1/Anxa6/Pld2/Alox5/Kcnj2/Cd36/Anxa2/Anxa5/Anxa1	22
CC	GO:0031256	leading edge membrane	21/1287	159/28585	9.96E-06	0.000345504	0.000268016	Slc12a5/Hip1r/Pdpn/Cacna1d/Trpv4/Pdxp/Src/Aif1/Spata13/Adgre5/Myo6/Dock8/Mapk8ip3/Wls/Eps8l2/Palm/Sptbn1/Itgav/Epha2/Fgr/Tpm1	21
CC	GO:0045178	basal part of cell	32/1287	316/28585	1.81E-05	0.000589705	0.000457448	Folr1/Slc7a8/Entpd1/Alpk2/Slc29a2/Pdpn/Slc9b2/Ceacam1/Tgfbr1/Abcc3/Slc26a10/Pdgfb/Hfe/Ank2/Phldb1/Slc16a12/Flot1/Slc39a14/Hspa1b/Palm/Pianp/Tfrc/Slc4a8/P2ry6/St14/Vamp8/Flot2/Slc43a3/Slc5a3/Cd81/Car12/Anxa2	32
CC	GO:0009925	basal plasma membrane	30/1287	292/28585	2.48E-05	0.000764138	0.00059276	Folr1/Slc7a8/Entpd1/Alpk2/Slc29a2/Pdpn/Slc9b2/Ceacam1/Tgfbr1/Abcc3/Slc26a10/Pdgfb/Ank2/Slc16a12/Flot1/Slc39a14/Hspa1b/Palm/Pianp/Tfrc/Slc4a8/P2ry6/St14/Vamp8/Flot2/Slc43a3/Slc5a3/Cd81/Car12/Anxa2	30
CC	GO:0031253	cell projection membrane	32/1287	325/28585	3.15E-05	0.000920618	0.000714145	Slc12a5/Folr1/Hip1r/Slc7a8/Slc28a2/Pdpn/Cacna1d/Trpv4/Fscn1/Pdxp/Ceacam1/Utrn/Src/Bbs4/Abcg2/Aif1/Adcy6/Spata13/Bbs9/Myo6/Mapk8ip3/Wls/Pld2/Eps8l2/Palm/Sptbn1/Ehd1/Itgav/Anpep/Cd36/Fgr/Tpm1	32
CC	GO:0055037	recycling endosome	19/1287	159/28585	0.000103378	0.002564834	0.001989601	Rep15/Atp13a4/Ntrk1/Syt11/Rab13/Lmtk2/Slc9a5/Clcn4/Hfe/Ehd2/Mcoln2/Rab11b/Micall2/Ehd1/Tfrc/Vamp8/App/Fcgr2b/Sorl1	19
CC	GO:0034358	plasma lipoprotein particle	9/1287	43/28585	0.000104288	0.002564834	0.001989601	Apoc2/Apol9a/Apol9b/Msr1/Saa3/App/Hp/Lpl/Pltp	9
CC	GO:1990777	lipoprotein particle	9/1287	43/28585	0.000104288	0.002564834	0.001989601	Apoc2/Apol9a/Apol9b/Msr1/Saa3/App/Hp/Lpl/Pltp	9
CC	GO:0005635	nuclear envelope	38/1287	440/28585	0.00010629	0.002564834	0.001989601	Parp16/Tfdp2/Tmc8/Ptges/Nr4a1/Repin1/Spag4/Cav2/Syne1/Phf8/Hpn/P2rx7/Uaca/Dpy19l1/Myo6/Ccnd2/Dusp2/Dst/Cenpv/Syne3/Tor1aip1/Ranbp3l/Nup210/Ptgs1/Ltc4s/Igf2r/Cmtm3/Dmpk/Alox5/Mgst2/Psen2/Bnip3/Mgst3/App/Anxa4/Ptgs2/Sorl1/Cybb	38
CC	GO:0032587	ruffle membrane	12/1287	75/28585	0.000124568	0.00288064	0.002234579	Hip1r/Pdpn/Trpv4/Pdxp/Src/Aif1/Spata13/Myo6/Eps8l2/Itgav/Fgr/Tpm1	12
CC	GO:0098858	actin-based cell projection	24/1287	232/28585	0.000138849	0.003082447	0.002391125	Slc7a8/Whrn/Pdpn/Trpv4/Fscn1/Fat1/Zswim6/Utrn/Fgf13/Src/Adcy6/Spata13/Myo7b/Myo6/Fgd4/Eps8l2/Palm/Stard10/Itgav/App/Myo1f/Akr1b3/Lyz2/Lyz1	24
CC	GO:0005641	nuclear envelope lumen	5/1287	13/28585	0.000174465	0.00370966	0.002877669	Ptges/Igf2r/Alox5/App/Sorl1	5
CC	GO:0032994	protein-lipid complex	9/1287	46/28585	0.00018047	0.00370966	0.002877669	Apoc2/Apol9a/Apol9b/Msr1/Saa3/App/Hp/Lpl/Pltp	9
CC	GO:0098636	protein complex involved in cell adhesion	10/1287	57/28585	0.000206852	0.004100096	0.003180539	Itgax/Itgal/Lamb2/Itga7/Itgb5/Cd80/Lamc1/Itgav/Itgb7/Itga4	10
CC	GO:0030863	cortical cytoskeleton	15/1287	119/28585	0.000299259	0.005727199	0.004442721	Trpv4/Plekhh2/Lancl2/Hfe/Dlg4/Snx9/Flot1/Nos2/Sptbn1/Cotl1/Pde4dip/Flot2/Flna/Mpp1/Myo1f	15
CC	GO:0030133	transport vesicle	32/1287	368/28585	0.000318561	0.005893371	0.004571624	Septin5/Entpd1/Slc2a4/Btbd8/Syt11/Klhl12/Pde4b/Slc9b2/Rab13/Cav2/Dnm1/Syn1/Unc13d/Clcn4/Sec16b/Dlg4/Igf1/Bloc1s6/Rab11b/Ptpn5/Syngr1/Igf2r/Ptprs/Slc4a8/Bcl2l1/Psen2/Ppt1/Atp6v0c/App/Anxa5/Lyz2/Lyz1	32
CC	GO:0001891	phagocytic cup	6/1287	22/28585	0.000329697	0.005902644	0.004578818	Syt11/Arhgap25/Aif1/Tlr4/Ticam2/Abl2	6
CC	GO:0010008	endosome membrane	27/1287	294/28585	0.000389957	0.006460629	0.005011659	Rep15/Mrc1/Atp13a4/Slc9b2/Slc9a5/Slc15a4/Slc30a4/Clcn4/Rhob/Kif13a/Zfyve9/Vps37a/Ehd2/Rab15/Abhd6/Anxa6/Rab11b/Slc39a14/Mvb12b/Ehd1/Igf2r/Tfrc/Laptm4b/Vamp8/Ncf4/Anxa2/Ctsd	27
CC	GO:0090575	RNA polymerase II transcription regulator complex	24/1287	249/28585	0.00040024	0.006460629	0.005011659	Cebpa/Mxd4/Tfdp2/Med16/Bach1/Nr1h3/Mafb/Jun/Nfyc/Tle3/Usp22/Rxra/Thra/Fosl2/Sfpq/Stat3/Jdp2/Nfe2l2/Fosl1/Atf5/Anxa2/Atf3/Fos/Hmga1	24
CC	GO:0098562	cytoplasmic side of membrane	21/1287	205/28585	0.000402694	0.006460629	0.005011659	Gem/Fer/Cav2/Cnr2/Src/Epm2a/Gng8/Birc2/Ank2/Dst/Cisd1/Stac2/Traf1/Mcf2l/Ptpn22/Ptpn7/Rgs1/Hck/Fgr/Fes/Rgs2	21
CC	GO:0005901	caveola	13/1287	97/28585	0.000407427	0.006460629	0.005011659	Tfpi/Cav2/Tgfbr1/Src/Sorbs1/Lrp8/Ehd2/Flot1/Pld2/Hck/Flot2/Cd36/Ptgs2	13
CC	GO:0009898	cytoplasmic side of plasma membrane	19/1287	178/28585	0.000447395	0.006897335	0.005350422	Gem/Fer/Cav2/Cnr2/Src/Gng8/Birc2/Ank2/Dst/Stac2/Traf1/Mcf2l/Ptpn22/Ptpn7/Rgs1/Hck/Fgr/Fes/Rgs2	19
CC	GO:0005938	cell cortex	27/1287	300/28585	0.000533915	0.008008724	0.006212552	Hip1r/Septin5/Gpsm1/Trpv4/Plekhh2/Lancl2/Hfe/Dlg4/Gpsm2/Spire2/Tle6/Phldb1/Snx9/Spire1/Spink5/Flot1/Nos2/Sptbn1/Cotl1/Pde4dip/Psen2/Flot2/Flna/Mpp1/Anxa2/Septin9/Myo1f	27
CC	GO:0008305	integrin complex	7/1287	33/28585	0.000562695	0.008022994	0.006223621	Itgax/Itgal/Itga7/Itgb5/Itgav/Itgb7/Itga4	7
CC	GO:0030016	myofibril	22/1287	225/28585	0.000563778	0.008022994	0.006223621	Myoz1/Cacna1d/Pde4b/Myh7b/Csrp2/Svil/Syne1/Myom1/Ank2/Nexn/Dst/Csrp1/Sptbn1/Pde4dip/Tpm2/S100a1/Psen2/Ak1/Flna/Tpm1/Anxa5/Actg1	22
CC	GO:0001726	ruffle	17/1287	154/28585	0.000595761	0.008266179	0.006412266	Hip1r/Tln2/Pdpn/Trpv4/Fscn1/Pdxp/Src/Aif1/Rab34/Spata13/Myo6/Eps8l2/Frmd4b/Itgav/Fgr/Tpm1/Anxa2	17
CC	GO:0005884	actin filament	15/1287	128/28585	0.000656338	0.008471336	0.006571411	Whrn/Src/Aif1/Diaph2/Avil/Myo6/Rhoq/Cotl1/Tpm2/Hck/Flna/Tpm1/Anxa1/Actg1/Myo1f	15
CC	GO:0043230	extracellular organelle	15/1287	128/28585	0.000656338	0.008471336	0.006571411	Slc2a4/Phospho1/Arrdc4/Naglu/Sord/Ago2/Tfrc/Anpep/Cd81/Serpine1/Anxa2/Acy1/Anxa1/Actg1/Itga4	15
CC	GO:0065010	extracellular membrane-bounded organelle	15/1287	128/28585	0.000656338	0.008471336	0.006571411	Slc2a4/Phospho1/Arrdc4/Naglu/Sord/Ago2/Tfrc/Anpep/Cd81/Serpine1/Anxa2/Acy1/Anxa1/Actg1/Itga4	15
CC	GO:0034364	high-density lipoprotein particle	7/1287	35/28585	0.000818859	0.010328796	0.008012285	Apoc2/Apol9a/Apol9b/Saa3/App/Hp/Pltp	7
CC	GO:0070062	extracellular exosome	13/1287	105/28585	0.000876719	0.010812864	0.008387788	Slc2a4/Naglu/Sord/Ago2/Tfrc/Anpep/Cd81/Serpine1/Anxa2/Acy1/Anxa1/Actg1/Itga4	13
CC	GO:1903561	extracellular vesicle	14/1287	119/28585	0.000942298	0.011322681	0.008783265	Slc2a4/Arrdc4/Naglu/Sord/Ago2/Tfrc/Anpep/Cd81/Serpine1/Anxa2/Acy1/Anxa1/Actg1/Itga4	14
CC	GO:0031970	organelle envelope lumen	13/1287	106/28585	0.000958858	0.011322681	0.008783265	Chchd2/Pink1/Ptges/Prelid3a/Ak3/Nme4/Prelid2/Igf2r/Ggnbp1/Alox5/Uqcc2/App/Sorl1	13
CC	GO:0001931	uropod	4/1287	11/28585	0.00104636	0.011977263	0.009291039	Pip5k1b/Flot1/Bst1/Flot2	4
CC	GO:0044853	plasma membrane raft	15/1287	134/28585	0.001057452	0.011977263	0.009291039	Tfpi/Prtn3/Cav2/Tgfbr1/Src/Sorbs1/Lrp8/Ehd2/Flot1/Pld2/Hck/Flot2/Cd36/Ptgs2/Trem2	15
CC	GO:0031234	extrinsic component of cytoplasmic side of plasma membrane	12/1287	95/28585	0.001143676	0.012694804	0.009847652	Fer/Cav2/Cnr2/Src/Gng8/Ank2/Stac2/Mcf2l/Rgs1/Hck/Fgr/Fes	12
CC	GO:0043292	contractile fiber	22/1287	238/28585	0.001186703	0.012914126	0.010017785	Myoz1/Cacna1d/Pde4b/Myh7b/Csrp2/Svil/Syne1/Myom1/Ank2/Nexn/Dst/Csrp1/Sptbn1/Pde4dip/Tpm2/S100a1/Psen2/Ak1/Flna/Tpm1/Anxa5/Actg1	22
CC	GO:0032432	actin filament bundle	12/1287	97/28585	0.001374114	0.014666026	0.011376775	Septin5/Fscn1/Sorbs1/Zyx/Fblim1/Dst/Micall2/Flna/Tpm1/Anxa2/Cyba/Septin9	12
CC	GO:0031254	cell trailing edge	4/1287	12/28585	0.001513791	0.015558409	0.012069017	Pip5k1b/Flot1/Bst1/Flot2	4
CC	GO:0043020	NADPH oxidase complex	4/1287	12/28585	0.001513791	0.015558409	0.012069017	Ncf1/Ncf4/Cyba/Cybb	4
CC	GO:0070382	exocytic vesicle	24/1287	275/28585	0.00160528	0.015736405	0.012207093	Septin5/Entpd1/Btbd8/Syt11/Pde4b/Slc9b2/Rab13/Dnm1/Syn1/Unc13d/Clcn4/Dlg4/Igf1/Rab11b/Ptpn5/Syngr1/Ptprs/Slc4a8/Bcl2l1/Psen2/Ppt1/Atp6v0c/App/Anxa5	24
CC	GO:0005765	lysosomal membrane	19/1287	198/28585	0.001616171	0.015736405	0.012207093	Tm4sf5/Trpm2/Tfeb/Cyb561/Tecpr1/Slc15a4/Clcn4/Abcd1/Abhd6/Anxa6/Slc39a14/Abcd4/Gpr137b/Laptm4b/Psen2/Vamp8/Slc2a6/Anxa2/Ctsd	19
CC	GO:0098852	lytic vacuole membrane	19/1287	198/28585	0.001616171	0.015736405	0.012207093	Tm4sf5/Trpm2/Tfeb/Cyb561/Tecpr1/Slc15a4/Clcn4/Abcd1/Abhd6/Anxa6/Slc39a14/Abcd4/Gpr137b/Laptm4b/Psen2/Vamp8/Slc2a6/Anxa2/Ctsd	19
CC	GO:0030175	filopodium	12/1287	100/28585	0.001790603	0.017134217	0.013291408	Pdpn/Trpv4/Fscn1/Fat1/Utrn/Fgf13/Src/Spata13/Fgd4/Palm/Itgav/App	12
CC	GO:0001725	stress fiber	11/1287	88/28585	0.001970963	0.018231105	0.014142289	Septin5/Fscn1/Sorbs1/Zyx/Fblim1/Dst/Micall2/Tpm1/Anxa2/Cyba/Septin9	11
CC	GO:0097517	contractile actin filament bundle	11/1287	88/28585	0.001970963	0.018231105	0.014142289	Septin5/Fscn1/Sorbs1/Zyx/Fblim1/Dst/Micall2/Tpm1/Anxa2/Cyba/Septin9	11
CC	GO:0005774	vacuolar membrane	22/1287	248/28585	0.002003779	0.018231105	0.014142289	Tm4sf5/Trpm2/Tfeb/Cyb561/Atp6v0d2/Tecpr1/Slc15a4/Slc9a4/Clcn4/Abcd1/Abhd6/Anxa6/Slc39a14/Abcd4/Gpr137b/Laptm4b/Psen2/Vamp8/Slc2a6/Atp6v0c/Anxa2/Ctsd	22
CC	GO:0098685	Schaffer collateral - CA1 synapse	15/1287	144/28585	0.00217815	0.019497958	0.015125016	Ntng2/Adora2b/L1cam/Plat/Cacna1b/Syt11/Adora3/Syn1/Rhob/Myo6/Iqsec1/Stat3/Ptprs/Srgn/Actg1	15
CC	GO:0044291	cell-cell contact zone	11/1287	90/28585	0.002361967	0.020807802	0.016141092	Tln2/Nectin3/Fgf13/Prkca/Ank2/Dst/Flot1/Anxa6/Flot2/Kcnj2/Anxa5	11
CC	GO:0098791	Golgi apparatus subcompartment	26/1287	317/28585	0.002514565	0.021661965	0.016803686	Ndst1/Slc2a4/Syt11/Chpf/Ap4s1/Rab13/Pcsk4/Rab34/Kif13a/Wls/St6gal1/Snx9/Gcnt1/Mgat2/Lpcat2/Igf2r/Golph3l/Rab32/Flna/Sorl1/Ms4a6b/Slc24a5/Ms4a6d/Ms4a6c/Lyz2/Lyz1	26
CC	GO:0031965	nuclear membrane	22/1287	253/28585	0.002566069	0.021661965	0.016803686	Tmc8/Nr4a1/Repin1/Cav2/Syne1/Phf8/Hpn/P2rx7/Dpy19l1/Myo6/Ccnd2/Dusp2/Cenpv/Syne3/Tor1aip1/Ltc4s/Cmtm3/Dmpk/Alox5/Psen2/Anxa4/Ptgs2	22
CC	GO:0032838	plasma membrane bounded cell projection cytoplasm	18/1287	191/28585	0.002576017	0.021661965	0.016803686	Ccdc40/Hip1r/Kif17/Gas8/Tubb4a/Spef1l/Dync2h1/Gli1/Ccdc63/Dync2li1/Tulp3/Dlg4/Wls/Sfpq/Dynll1/Abhd12/Septin9/Akr1b3	18
CC	GO:0032009	early phagosome	4/1287	14/28585	0.002848131	0.023426072	0.018172145	Syt11/Unc93b1/Tlr7/Pla2g5	4
CC	GO:0097386	glial cell projection	7/1287	43/28585	0.002870221	0.023426072	0.018172145	Pink1/Aif1/Glul/Slc4a8/App/Akr1b3/Lgals3	7
CC	GO:0005902	microvillus	12/1287	106/28585	0.002935217	0.023609357	0.018314324	Slc7a8/Pdpn/Fscn1/Adcy6/Myo7b/Myo6/Stard10/Itgav/Myo1f/Akr1b3/Lyz2/Lyz1	12
CC	GO:0019898	extrinsic component of membrane	26/1287	321/28585	0.002978971	0.023618984	0.018321791	Snx33/Fer/Sla2/Rab13/Cav2/Cnr2/Src/Syn1/Gng8/Noa1/Ank2/Pik3cg/Bloc1s6/Ehd2/Naaa/Stac2/Mcf2l/Bst1/Atg13/Rgs1/Hck/Ncf1/Fgr/Socs3/Fes/Anxa1	26
CC	GO:0032839	dendrite cytoplasm	6/1287	33/28585	0.003206221	0.025062715	0.019441727	Hip1r/Kif17/Dlg4/Wls/Sfpq/Abhd12	6
CC	GO:0008021	synaptic vesicle	22/1287	258/28585	0.003256127	0.025099314	0.019470117	Septin5/Entpd1/Btbd8/Syt11/Pde4b/Slc9b2/Rab13/Dnm1/Syn1/Clcn4/Dlg4/Rab11b/Ptpn5/Syngr1/Ptprs/Slc4a8/Bcl2l1/Psen2/Ppt1/Atp6v0c/App/Anxa5	22
CC	GO:0031594	neuromuscular junction	12/1287	108/28585	0.00342758	0.026058996	0.020214565	Lamb2/Chrnb1/Adora3/Itga7/Utrn/Snta1/P2rx7/Dlg4/Syngr1/Lamc1/Psen2/App	12
CC	GO:0150034	distal axon	30/1287	397/28585	0.004186782	0.031042125	0.024080093	Adgrl1/L1cam/Septin5/Cacna1b/Syt11/Pink1/Trpv4/Fscn1/Lmtk2/Tanc1/Fgf13/Src/Cpeb1/Prkca/P2rx7/Tspoap1/Glul/Hap1/Chrm4/Dixdc1/Nrp1/Zpr1/Slc4a8/Psen2/Flna/Neo1/App/Anxa5/Actg1/Itga4	30
CC	GO:0030017	sarcomere	18/1287	200/28585	0.004208257	0.031042125	0.024080093	Myoz1/Cacna1d/Pde4b/Csrp2/Syne1/Myom1/Ank2/Nexn/Dst/Csrp1/Sptbn1/Tpm2/S100a1/Psen2/Ak1/Flna/Tpm1/Anxa5	18
CC	GO:0042641	actomyosin	11/1287	97/28585	0.004250814	0.031042125	0.024080093	Septin5/Fscn1/Sorbs1/Zyx/Fblim1/Dst/Micall2/Tpm1/Anxa2/Cyba/Septin9	11
CC	GO:0030864	cortical actin cytoskeleton	10/1287	84/28585	0.00443436	0.031961946	0.02479362	Trpv4/Plekhh2/Lancl2/Hfe/Snx9/Flot1/Sptbn1/Cotl1/Flot2/Myo1f	10
CC	GO:0099568	cytoplasmic region	20/1287	236/28585	0.005211842	0.037084261	0.028767118	Ccdc40/Hip1r/Kif17/Gas8/Tubb4a/Spef1l/Dync2h1/Gli1/Ccdc63/Dync2li1/Tulp3/Dlg4/Gpsm2/Phldb1/Wls/Sfpq/Dynll1/Abhd12/Septin9/Akr1b3	20
CC	GO:0030135	coated vesicle	18/1287	205/28585	0.005433699	0.037938873	0.02943006	Copz2/Kdelr3/Hip1r/Slc28a2/Slc2a4/Klhl12/Rab13/Vwf/Syn1/Unc13d/Epn2/Sec16b/Myo6/Snx9/Igf2r/App/Lyz2/Lyz1	18
CC	GO:0030427	site of polarized growth	19/1287	221/28585	0.005468666	0.037938873	0.02943006	Adgrl1/L1cam/Pink1/Trpv4/Fscn1/Trpm1/Lmtk2/Fgf13/Src/Cpeb1/Hap1/Nrp1/Cotl1/Zpr1/Psen2/Flna/Neo1/App/Itga4	19
CC	GO:0016324	apical plasma membrane	30/1287	406/28585	0.005733389	0.039284333	0.030473764	Folr1/Hip1r/Slc7a8/Cfap126/Pdpn/Cacna1d/Cacnb3/Jag1/Atp6v0d2/Hvcn1/Fat1/Il6ra/Ceacam1/Tgfbr1/Abcg2/Rapgef2/Pfkm/Anxa6/Slc39a14/Hspa1b/Ddr2/P2ry6/Psen2/Slc5a3/Cd81/Ptpro/Car12/Anxa4/Cyba/Anxa1	30
CC	GO:0014069	postsynaptic density	32/1287	442/28585	0.005963008	0.040171073	0.031161629	Hip1r/Adgrl1/Entpd1/Bcas1/Syt11/Rps27rt/Pde4b/Tanc1/Nectin3/Src/Syn1/Cpeb1/Rpl12/Egln1/Dlg4/Ank2/Chrm4/Myo6/Dst/Lrp8/Sh2d5/Ifngr1/Iqsec1/Stat3/Palm/Sptbn1/Dapk1/Camk1/Ptprs/Clstn3/Bnip3/Ptpro	32
CC	GO:0120111	neuron projection cytoplasm	7/1287	49/28585	0.00605984	0.040171073	0.031161629	Hip1r/Kif17/Dlg4/Wls/Sfpq/Dynll1/Abhd12	7
CC	GO:0031527	filopodium membrane	4/1287	17/28585	0.006079946	0.040171073	0.031161629	Pdpn/Utrn/Palm/Itgav	4
CC	GO:0032279	asymmetric synapse	33/1287	462/28585	0.006443436	0.0413261	0.03205761	Hip1r/Adgrl1/Entpd1/Bcas1/Syt11/Rps27rt/Pde4b/Tanc1/Nectin3/Src/Syn1/Cpeb1/Rpl12/Egln1/Dlg4/Ank2/Chrm4/Myo6/Dst/Lrp8/Sh2d5/Ifngr1/Iqsec1/Stat3/Palm/Sptbn1/Dapk1/Camk1/Ptprs/Slc4a8/Clstn3/Bnip3/Ptpro	33
CC	GO:0034361	very-low-density lipoprotein particle	5/1287	27/28585	0.006478145	0.0413261	0.03205761	Apoc2/Apol9a/Apol9b/App/Lpl	5
CC	GO:0034385	triglyceride-rich plasma lipoprotein particle	5/1287	27/28585	0.006478145	0.0413261	0.03205761	Apoc2/Apol9a/Apol9b/App/Lpl	5
CC	GO:0030136	clathrin-coated vesicle	12/1287	119/28585	0.007452267	0.047000093	0.036459058	Hip1r/Slc2a4/Rab13/Vwf/Syn1/Unc13d/Epn2/Myo6/Snx9/Igf2r/Lyz2/Lyz1	12
CC	GO:0031430	M band	4/1287	18/28585	0.007542183	0.047032713	0.036484362	Myom1/Ank2/Sptbn1/S100a1	4
CC	GO:0035869	ciliary transition zone	9/1287	77/28585	0.007634657	0.047066485	0.036510559	Whrn/Kif17/Cplane2/Tsga10ip/Bbs4/Dync2li1/Ahi1/Cc2d2a/Bbs9	9
CC	GO:0036464	cytoplasmic ribonucleoprotein granule	20/1287	245/28585	0.007796634	0.047066485	0.036510559	Nfkbiz/Mcrip2/Lsm1/Zc3h12d/Serpinb1b/Trim12c/Syne1/Serpinb1c/Usp3/Rbpms/Ago2/Dhx9/Igf2bp3/Tial1/Ddx3x/Trim30a/Atxn2l/Ddx3y/Serpinb1a/Zc3h12c	20
CC	GO:0099572	postsynaptic specialization	34/1287	486/28585	0.007802012	0.047066485	0.036510559	Hip1r/Adgrl1/Entpd1/Chrnb1/Bcas1/Syt11/Rps27rt/Pde4b/Tanc1/Nectin3/Src/Syn1/Cpeb1/Rpl12/Egln1/Dlg4/Ank2/Chrm4/Myo6/Dst/Lrp8/Sh2d5/Ifngr1/Iqsec1/Stat3/Palm/Sptbn1/Dapk1/Camk1/Ptprs/Clstn3/Bnip3/Ptpro/Srgn	34
CC	GO:0035770	ribonucleoprotein granule	21/1287	263/28585	0.008298426	0.049522865	0.03841603	Nfkbiz/Mcrip2/Lsm1/Zc3h12d/Serpinb1b/Trim12c/Syne1/Fastkd1/Serpinb1c/Usp3/Rbpms/Ago2/Dhx9/Igf2bp3/Tial1/Ddx3x/Trim30a/Atxn2l/Ddx3y/Serpinb1a/Zc3h12c	21
CC	GO:0001520	outer dense fiber	3/1287	10/28585	0.008611563	0.0497856	0.03861984	Rsph1/Odf2/Ak1	3
CC	GO:0016600	flotillin complex	3/1287	10/28585	0.008611563	0.0497856	0.03861984	Sorbs1/Flot1/Flot2	3
CC	GO:0097180	serine protease inhibitor complex	3/1287	10/28585	0.008611563	0.0497856	0.03861984	Plat/Serpine1/Serpinb6b	3
MF	GO:0005543	phospholipid binding	55/1281	480/28171	3.53E-10	3.66E-07	2.84E-07	Faah/Hip1r/Septin5/Snx33/Phlda1/Syt11/Jag1/Bcas3/Lancl2/Tecpr1/Svil/Ceacam1/Ptafr/Pitpnc1/Uqcc3/Tom1l2/Tulp3/Snx7/Avil/Rapgef2/Epn2/Rcsd1/Nme4/Zfyve9/Adap1/Ticam2/Snx9/Arap3/Anxa6/Pld2/Agap1/Mcf2l/Sptbn1/Esyt1/Fcgr4/Sgk3/Golph3l/Laptm4b/Ppt1/Gas6/Ncf1/Kcnj2/Ncf4/Cd300a/Anxa4/Anxa2/Anxa3/Anxa5/Fes/Mfge8/Pltp/Pla2g5/Anxa1/Axl/Trem2	55
MF	GO:0038187	pattern recognition receptor activity	12/1281	32/28171	7.20E-09	3.73E-06	2.90E-06	Trim12c/Ptafr/Tlr4/Clec7a/Trim30a/Clec4e/Clec4d/Cd36/Tlr7/Tlr2/Colec12/Cd14	12
MF	GO:0003779	actin binding	49/1281	447/28171	1.37E-08	4.73E-06	3.67E-06	Hip1r/Tln2/Myoz1/Fer/Coro6/Trpv4/Fscn1/Myh7b/Plekhh2/Ctnnal1/Svil/Myo19/Ceacam1/Utrn/Snta1/Syne1/Aif1/Diaph2/Avil/Myo7b/Rcsd1/Myo6/Dixdc1/Fgd4/Spire2/Rusc1/Nexn/Dst/Bloc1s6/Mib2/Syne3/Parvb/Spire1/Anxa6/Micall2/Limd2/Eps8l2/Nos2/Sptbn1/Cotl1/Tpm2/S100a4/Flna/Stk38l/Gmfg/Tmsb4x/Tpm1/Lsp1/Myo1f	49
MF	GO:0005178	integrin binding	24/1281	154/28171	1.31E-07	3.39E-05	2.63E-05	Itgax/L1cam/Itgal/Tln2/Lamb2/Itga7/Il1b/Vwf/Utrn/Src/Prkca/Itgb5/Icam5/Tcam1/Igf1/Dst/Jaml/Itgav/Cd81/App/Mfge8/Itgb7/Itga4/Gpnmb	24
MF	GO:0050839	cell adhesion molecule binding	36/1281	305/28171	1.85E-07	3.83E-05	2.98E-05	Itgax/Adgrl1/L1cam/Itgal/Tln2/Lamb2/Fer/Arvcf/Itga7/Il1b/Vwf/Ctnnal1/Utrn/Nectin3/Src/Prkca/Itgb5/Icam5/Tcam1/Nexn/Igf1/Dst/Pirb/Jaml/Nos2/Cd200r1/Itgav/Cd81/Ptpro/Neo1/App/Mfge8/Itgb7/Itga4/Sirpa/Gpnmb	36
MF	GO:0051015	actin filament binding	29/1281	221/28171	3.11E-07	5.37E-05	4.17E-05	Hip1r/Tln2/Coro6/Trpv4/Fscn1/Myh7b/Ctnnal1/Svil/Myo19/Syne1/Aif1/Avil/Myo7b/Rcsd1/Myo6/Fgd4/Nexn/Bloc1s6/Syne3/Anxa6/Micall2/Limd2/Eps8l2/Sptbn1/Cotl1/Tpm2/Flna/Tpm1/Myo1f	29
MF	GO:0140375	immune receptor activity	21/1281	132/28171	5.52E-07	6.77E-05	5.26E-05	Ccr2/Il11ra1/Epor/Il4ra/Csf2rb2/Il6ra/Pira12/Il7r/Il18rap/Il1rl1/Pirb/Ifngr1/Csf3r/C3ar1/Il10rb/Fcgr4/Csf2ra/Fcgr2b/Fcgr3/Fcer1g/Cx3cr1	21
MF	GO:0030695	GTPase regulator activity	44/1281	432/28171	5.88E-07	6.77E-05	5.26E-05	Rasgrp2/Sh2d3c/Gpsm1/Srgap3/Rasgrp4/Rgl3/Tagap/Arhgap25/Arhgap15/Ccdc88c/Dock6/Dock1/Jun/Als2cl/Rabgap1l/Rin1/Tiam2/Rasgef1b/Spata13/Rapgef2/Gpsm2/Chrm4/Fgd4/Adap1/Nrp1/Dock8/Rin2/Acap1/Ranbp3l/Arap3/Dock9/Agap1/Dock2/Iqsec1/Mcf2l/Eps8l2/Arhgap31/Rapgef5/Rgs1/Dennd4a/Rgl1/Rasgrp3/Rgs2/Sirpa	44
MF	GO:0060589	nucleoside-triphosphatase regulator activity	44/1281	432/28171	5.88E-07	6.77E-05	5.26E-05	Rasgrp2/Sh2d3c/Gpsm1/Srgap3/Rasgrp4/Rgl3/Tagap/Arhgap25/Arhgap15/Ccdc88c/Dock6/Dock1/Jun/Als2cl/Rabgap1l/Rin1/Tiam2/Rasgef1b/Spata13/Rapgef2/Gpsm2/Chrm4/Fgd4/Adap1/Nrp1/Dock8/Rin2/Acap1/Ranbp3l/Arap3/Dock9/Agap1/Dock2/Iqsec1/Mcf2l/Eps8l2/Arhgap31/Rapgef5/Rgs1/Dennd4a/Rgl1/Rasgrp3/Rgs2/Sirpa	44
MF	GO:0042578	phosphoric ester hydrolase activity	37/1281	346/28171	1.44E-06	0.000149518	0.000116217	Ppm1l/Pgp/Inpp5a/Impa2/Pde4b/Gdpd3/Phospho1/Mppe1/Pdxp/Plcd3/Ubash3b/Epm2a/Plppr2/Dusp1/Smpdl3a/Ctdsp1/Dusp5/Lpin3/Ptpn18/Dusp2/Plpp5/Ctdsp2/Acp2/Lhpp/Gdpd1/Pld2/Smpdl3b/Ptpn5/Dusp14/Pde8b/Ptpn22/Ptpn7/Ptprs/Ccl5/Ptpro/Ppm1j/Acp5	37
MF	GO:0005085	guanyl-nucleotide exchange factor activity	26/1281	203/28171	1.98E-06	0.00018672	0.000145134	Rasgrp2/Sh2d3c/Rasgrp4/Rgl3/Tagap/Ccdc88c/Dock6/Dock1/Rin1/Tiam2/Rasgef1b/Spata13/Rapgef2/Chrm4/Fgd4/Dock8/Rin2/Dock9/Dock2/Iqsec1/Mcf2l/Eps8l2/Rapgef5/Dennd4a/Rgl1/Rasgrp3	26
MF	GO:0030246	carbohydrate binding	32/1281	283/28171	2.23E-06	0.000192136	0.000149344	Adgrl1/Mrc1/Mag/Pkd1l2/Siglece/Epm2a/Siglec1/Lgalsl/Egln1/Fuom/Clec10a/Pfkm/Gbe1/Mgat2/Clec4a2/Clec7a/Klrg2/Galnt3/Clec5a/Igf2r/Clec4a3/Gys1/Hexb/Cd209c/Clec4e/Clec4d/Cd72/Gyg/Cd33/Colec12/Clec12a/Lgals3	32
MF	GO:0016829	lyase activity	25/1281	195/28171	3.04E-06	0.000242546	0.000188527	Hal/Fahd2a/Npr1/Hdc/Mocs1/Hacd4/Npl/Adcy6/Car6/Srr/Hacd1/Shmt1/Cenpv/Neil1/Bst1/Ltc4s/Mgst2/Ppcdc/Car12/Mgst3/Hacd2/Me1/Hmga1b/Hmga1/Odc1	25
MF	GO:0003725	double-stranded RNA binding	15/1281	82/28171	3.84E-06	0.000284076	0.000220807	Ddx60/Zfr2/Nlrp1b/Adarb1/Rftn1/Oas2/Ago2/Oasl2/Tlr3/Strbp/Dhx9/Tfrc/Zfp346/Vim/Tlr7	15
MF	GO:0071813	lipoprotein particle binding	9/1281	30/28171	4.86E-06	0.000314739	0.000244641	Scarf1/Lrp8/Msr1/Cd36/Sorl1/Lpl/Colec12/Pltp/Trem2	9
MF	GO:0071814	protein-lipid complex binding	9/1281	30/28171	4.86E-06	0.000314739	0.000244641	Scarf1/Lrp8/Msr1/Cd36/Sorl1/Lpl/Colec12/Pltp/Trem2	9
MF	GO:0030169	low-density lipoprotein particle binding	7/1281	18/28171	8.09E-06	0.000492927	0.000383143	Scarf1/Msr1/Cd36/Sorl1/Colec12/Pltp/Trem2	7
MF	GO:0035091	phosphatidylinositol binding	31/1281	290/28171	1.01E-05	0.00057942	0.000450372	Hip1r/Septin5/Snx33/Phlda1/Bcas3/Lancl2/Tecpr1/Svil/Ceacam1/Pitpnc1/Tom1l2/Tulp3/Snx7/Avil/Rcsd1/Zfyve9/Adap1/Snx9/Arap3/Pld2/Mcf2l/Esyt1/Fcgr4/Sgk3/Golph3l/Laptm4b/Ncf1/Kcnj2/Ncf4/Anxa2/Fes	31
MF	GO:0019838	growth factor binding	20/1281	146/28171	1.07E-05	0.000583387	0.000453455	Il11ra1/Ntrk1/Cd109/Ltbp4/Flt1/Il6ra/Pdxp/Tgfbr1/Tsku/Fgfbp3/Dusp1/Pdgfb/Hap1/Nrp1/Igf2r/Itgav/Csf1r/Epha2/Igfbp4/Cd36	20
MF	GO:0019955	cytokine binding	19/1281	135/28171	1.19E-05	0.000606978	0.000471792	Ccr2/Il11ra1/Pdpn/Tmc8/Cd109/Ltbp4/Il6ra/Tgfbr1/Tsku/Tnfrsf11a/Il1rl1/Tnfrsf1b/Ifngr1/Csf3r/Itgav/Csf1r/Cd36/Itga4/Cx3cr1	19
MF	GO:0005324	long-chain fatty acid transporter activity	7/1281	19/28171	1.23E-05	0.000606978	0.000471792	Fabp3/Abcd2/Mfsd2a/Abcd1/Abcd4/Cd36/Fabp4	7
MF	GO:0016798	hydrolase activity, acting on glycosyl bonds	19/1281	137/28171	1.47E-05	0.000694449	0.000539782	Pgghg/Cemip2/Ovgp1/Il18rap/Man1c1/Afp/Il1rl1/Glb1l/Ugt1a6a/Gla/Dnph1/Gbe1/Naglu/Smpdl3b/Neil1/Bst1/Hexb/Lyz2/Lyz1	19
MF	GO:0046982	protein heterodimerization activity	32/1281	313/28171	1.81E-05	0.000758388	0.00058948	Hip1r/Cebpa/Supt7l/Irak3/Tfeb/Nr4a1/Cav2/Ceacam1/Nr4a2/Sgtb/H2aj/Nfyc/Pdgfb/H2bc21/Ugt1a6a/Abcd2/Tlr4/Ext1/Ticam2/Abcd1/Qtrt1/Ugt1a7c/Jdp2/Tpm2/Bcl2l1/Bhlhe41/App/Tpm1/Atf3/Cyba/Fcer1g/Cybb	32
MF	GO:0016298	lipase activity	18/1281	127/28171	1.82E-05	0.000758388	0.00058948	Faah/Abhd1/Gdpd3/Plcd3/Abhd16a/Smpdl3a/Abhd2/Pnpla7/Pla2g12a/Abhd6/Gdpd1/Pld2/Smpdl3b/Plbd2/Abhd12/Ccl5/Lpl/Pla2g5	18
MF	GO:0019865	immunoglobulin binding	8/1281	27/28171	1.83E-05	0.000758388	0.00058948	Vwf/Pira12/Dlg4/Fcgr4/Fcgr2b/Fcgr3/Fcer1g/Lgals3	8
MF	GO:0047372	acylglycerol lipase activity	6/1281	14/28171	1.91E-05	0.000762902	0.000592989	Faah/Abhd1/Abhd16a/Abhd2/Abhd6/Abhd12	6
MF	GO:0005525	GTP binding	35/1281	361/28171	2.33E-05	0.000895337	0.000695928	Rab43/Septin5/Hcar2/Rab2b/Gem/Cplane2/Npr1/Nkiras1/Rabl2/Rhebl1/Rab13/Mocs1/Tubb4a/Dnm1/Rhod/Rab34/Gbp8/Noa1/Rhob/Srl/Ak3/Rhoq/Ehd2/Rab15/Anxa6/Irgm1/Rab11b/Agap1/Dapk1/Ehd1/Gtpbp2/Rab32/Arl11/Septin9/Eif2s3y	35
MF	GO:0004620	phospholipase activity	15/1281	96/28171	2.78E-05	0.00102812	0.000799138	Gdpd3/Plcd3/Abhd16a/Smpdl3a/Pnpla7/Pla2g12a/Abhd6/Gdpd1/Pld2/Smpdl3b/Plbd2/Abhd12/Ccl5/Lpl/Pla2g5	15
MF	GO:0034987	immunoglobulin receptor binding	6/1281	16/28171	4.72E-05	0.001686114	0.001310585	Clec4d/Flna/Fgr/Fes/Fcgr3/Lgals3	6
MF	GO:0004364	glutathione transferase activity	8/1281	31/28171	5.53E-05	0.001894738	0.001472744	Ptges/Gstt3/Ltc4s/Gstp1/Mgst2/Gstm1/Mgst3/Gstt1	8
MF	GO:0016791	phosphatase activity	27/1281	259/28171	5.67E-05	0.001894738	0.001472744	Ppm1l/Pgp/Inpp5a/Impa2/Phospho1/Pdxp/Ubash3b/Epm2a/Plppr2/Dusp1/Ctdsp1/Dusp5/Lpin3/Ptpn18/Dusp2/Plpp5/Ctdsp2/Acp2/Lhpp/Ptpn5/Dusp14/Ptpn22/Ptpn7/Ptprs/Ptpro/Ppm1j/Acp5	27
MF	GO:0004896	cytokine receptor activity	14/1281	91/28171	6.07E-05	0.001965873	0.001528036	Ccr2/Il11ra1/Epor/Il4ra/Csf2rb2/Il6ra/Il7r/Il18rap/Il1rl1/Ifngr1/Csf3r/Il10rb/Csf2ra/Cx3cr1	14
MF	GO:0031490	chromatin DNA binding	16/1281	115/28171	6.55E-05	0.002056774	0.001598692	Cebpa/Pax6/Nr1h3/Repin1/Runx2/Kdm6b/Zfp692/Klf4/Rxra/Per1/Thra/Uty/Sbno1/Stat3/Dhx9/H3f3a	16
MF	GO:0048029	monosaccharide binding	14/1281	92/28171	6.87E-05	0.002092127	0.001626171	Mrc1/Siglece/Egln1/Fuom/Clec10a/Pfkm/Clec4a2/Igf2r/Clec4a3/Gys1/Cd209c/Clec4d/Gyg/Lgals3	14
MF	GO:0061629	RNA polymerase II-specific DNA-binding transcription factor binding	35/1281	382/28171	7.43E-05	0.002200248	0.001710211	Egr2/Cebpa/Nsd1/Med16/Nr4a1/Nr0b2/Bcas3/Nr1h3/Nr4a2/Src/Bbs4/Jun/Klf4/Spen/Rxra/Parp9/Dnmt3a/Kdm5d/Sp100/Hspa1b/Stat3/Cited2/Nfatc1/Nfe2l2/Dhx9/Setd6/Nfkbia/Rbpj/Lmo2/Spi1/Bhlhe41/Anxa4/Fos/Hmga1b/Hmga1	35
MF	GO:0015085	calcium ion transmembrane transporter activity	17/1281	129/28171	7.86E-05	0.002263303	0.001759222	Atp13a4/Trpm4/Cacna1b/Trpm2/Cacna1d/Cacnb3/Trpv4/Trpm1/Pkd1l2/Tspoap1/Cacna1a/Mcoln2/Anxa6/Itgav/Anxa2/Anxa5/Slc24a5	17
MF	GO:1901505	carbohydrate derivative transmembrane transporter activity	10/1281	51/28171	8.49E-05	0.002307501	0.001793577	Slc28a2/Slc29a2/Slc35a5/Slc15a4/Abcc3/Slc25a42/Slc17a9/Mfsd2a/Abcd1/Slc37a2	10
MF	GO:0019001	guanyl nucleotide binding	35/1281	385/28171	8.69E-05	0.002307501	0.001793577	Rab43/Septin5/Hcar2/Rab2b/Gem/Cplane2/Npr1/Nkiras1/Rabl2/Rhebl1/Rab13/Mocs1/Tubb4a/Dnm1/Rhod/Rab34/Gbp8/Noa1/Rhob/Srl/Ak3/Rhoq/Ehd2/Rab15/Anxa6/Irgm1/Rab11b/Agap1/Dapk1/Ehd1/Gtpbp2/Rab32/Arl11/Septin9/Eif2s3y	35
MF	GO:0032561	guanyl ribonucleotide binding	35/1281	385/28171	8.69E-05	0.002307501	0.001793577	Rab43/Septin5/Hcar2/Rab2b/Gem/Cplane2/Npr1/Nkiras1/Rabl2/Rhebl1/Rab13/Mocs1/Tubb4a/Dnm1/Rhod/Rab34/Gbp8/Noa1/Rhob/Srl/Ak3/Rhoq/Ehd2/Rab15/Anxa6/Irgm1/Rab11b/Agap1/Dapk1/Ehd1/Gtpbp2/Rab32/Arl11/Septin9/Eif2s3y	35
MF	GO:0016757	glycosyltransferase activity	27/1281	267/28171	9.52E-05	0.002465117	0.001916089	Extl1/Parp16/B4galt6/Chpf/B3galnt1/B3gnt3/Upp1/Gbgt1/Epm2a/Ugt1a6a/Dpy19l1/Parp14/St6galnac4/Ext1/Parp9/Qtrt1/Gbe1/St6gal1/Gcnt1/Ugt1a7c/Mgat2/Galnt3/Lacc1/Gys1/Hexb/Qprt/Gyg	27
MF	GO:0031625	ubiquitin protein ligase binding	31/1281	329/28171	0.000112807	0.002850439	0.002215592	Egr2/Prkar2b/Syt11/Pink1/Cul9/Pax6/Glmn/Yod1/Tgfbr1/Ubash3b/Jun/Sorbs1/Ripk1/Per1/Usp2/Cul5/Tnfrsf1b/Ube2l6/Traf4/Ifi211/Ikbke/Snx9/Sh3kbp1/Traf1/Hspa1b/Ptpn22/Laptm4b/Ifi204/Nfkbia/Atp6v0c/Actg1	31
MF	GO:0004721	phosphoprotein phosphatase activity	19/1281	159/28171	0.000117469	0.002897561	0.002252219	Ppm1l/Pgp/Pdxp/Ubash3b/Epm2a/Dusp1/Ctdsp1/Dusp5/Ptpn18/Dusp2/Ctdsp2/Acp2/Ptpn5/Dusp14/Ptpn22/Ptpn7/Ptprs/Ptpro/Ppm1j	19
MF	GO:0016765	transferase activity, transferring alkyl or aryl (other than methyl) groups	11/1281	64/28171	0.000133251	0.003210415	0.002495395	Ptges/Dtwd2/Trit1/Sec14l2/Gstt3/Ltc4s/Gstp1/Mgst2/Gstm1/Mgst3/Gstt1	11
MF	GO:0044389	ubiquitin-like protein ligase binding	32/1281	348/28171	0.000138735	0.003266585	0.002539054	Egr2/Prkar2b/Syt11/Pink1/Cul9/Pax6/Glmn/Yod1/Tgfbr1/Ubash3b/Jun/Sorbs1/Ripk1/Per1/Usp2/Cul5/Tnfrsf1b/Ube2l6/Parp9/Traf4/Ifi211/Ikbke/Snx9/Sh3kbp1/Traf1/Hspa1b/Ptpn22/Laptm4b/Ifi204/Nfkbia/Atp6v0c/Actg1	32
MF	GO:0005262	calcium channel activity	15/1281	111/28171	0.000152962	0.003444974	0.002677713	Trpm4/Cacna1b/Trpm2/Cacna1d/Cacnb3/Trpv4/Trpm1/Pkd1l2/Tspoap1/Cacna1a/Mcoln2/Anxa6/Itgav/Anxa2/Slc24a5	15
MF	GO:0051219	phosphoprotein binding	15/1281	111/28171	0.000152962	0.003444974	0.002677713	Plat/Lrp11/Sh2d3c/Cav2/Src/Ubash3b/Acp2/Grap/Ptpn5/Igf2r/Abl2/Hck/Fgr/Socs3/Sirpa	15
MF	GO:0016209	antioxidant activity	13/1281	88/28171	0.000167959	0.003702247	0.002877686	Ptges/Trp53inp1/Nxn/Ptgs1/Ltc4s/Gstp1/Selenow/Mgst2/Mgst3/Ptgs2/Hp/Prxl2a/Gstt1	13
MF	GO:0035325	Toll-like receptor binding	5/1281	13/28171	0.000182766	0.003864205	0.003003573	Ceacam1/Cd36/Unc93b1/Saa3/Tlr2	5
MF	GO:0052650	NADP-retinol dehydrogenase activity	5/1281	13/28171	0.000182766	0.003864205	0.003003573	Rdh12/Dhrs4/Dhrs3/Akr1b8/Akr1b3	5
MF	GO:0003924	GTPase activity	28/1281	295/28171	0.00020957	0.004342298	0.003375186	9930111J21Rik1/Rab43/Septin5/Rab2b/Gem/Cplane2/Nkiras1/Rabl2/Gm5431/Rhebl1/Rab13/Dnm1/Rhod/Ifi47/Rab34/Gbp8/Rhob/Rhoq/Rab15/Irgm1/Rab11b/Agap1/Ddx3x/Gtpbp2/Rab32/Arl11/Septin9/Eif2s3y	28
MF	GO:0004725	protein tyrosine phosphatase activity	13/1281	91/28171	0.000236523	0.004804661	0.003734572	Pgp/Ubash3b/Epm2a/Dusp1/Dusp5/Ptpn18/Dusp2/Ptpn5/Dusp14/Ptpn22/Ptpn7/Ptprs/Ptpro	13
MF	GO:0016814	hydrolase activity, acting on carbon-nitrogen (but not peptide) bonds, in cyclic amidines	7/1281	29/28171	0.000255629	0.005092915	0.003958626	Cda/Adarb1/Mthfd2l/Ampd3/Lacc1/Gda/Apobec1	7
MF	GO:0022804	active transmembrane transporter activity	35/1281	414/28171	0.000349682	0.0068353	0.005312949	Slc12a5/Slc7a8/Slc28a2/Atp13a4/Slc2a4/Cox7a1/Atp6v0d2/Slc9b2/Slc9a5/Cyb561d2/Slc15a4/Slc10a3/Slc30a4/Abcc3/Slc26a10/Abcg2/Slc9a4/Clcn4/Slc45a3/Slc25a19/Abcd2/Slc1a4/Mfsd2a/Abcd1/Slc16a12/Slc39a14/Ank/Mfsd12/Abcd4/Slc37a2/Slc4a8/Slc5a3/Atp6v0c/Anxa5/Slc24a5	35
MF	GO:0016854	racemase and epimerase activity	5/1281	15/28171	0.00039516	0.00735854	0.005719653	Dse/Fuom/Srr/Glce/Renbp	5
MF	GO:0015605	organophosphate ester transmembrane transporter activity	7/1281	31/28171	0.000397759	0.00735854	0.005719653	Slc25a42/Slc25a19/Slc25a33/Slc17a9/Mfsd2a/Abcd1/Slc37a2	7
MF	GO:0051861	glycolipid binding	7/1281	31/28171	0.000397759	0.00735854	0.005719653	Mag/Ceacam1/Lamc1/Fcgr4/Clec4e/Ppt1/Trem2	7
MF	GO:0005319	lipid transporter activity	19/1281	176/28171	0.000437974	0.007960377	0.00618745	Osbp2/Atp10d/Slc10a3/Ceacam1/Abcc3/Prelid3a/Pitpnc1/Fabp3/Abcd2/Plscr1/Mfsd2a/Abcd1/Prelid2/Abcd4/Esyt1/Slc43a3/Cd36/Pltp/Fabp4	19
MF	GO:0071837	HMG box domain binding	6/1281	23/28171	0.000452419	0.008081147	0.006281322	Egr2/Cebpa/Pax6/Pax3/Jun/Hhex	6
MF	GO:0051020	GTPase binding	29/1281	329/28171	0.000557561	0.009790397	0.00760989	Exph5/Fer/Rgl3/Gas8/Rab11fip1/Dock1/Unc13d/Als2cl/Rabgap1l/Rin1/Diaph2/Rab34/Rilpl1/Pkn3/Kctd13/Plk2/Rin2/Dock9/Micall2/Dock2/Sptbn1/Ehd1/Odf2/Bcl2l1/Bnip3/Flna/Rasgrp3/Anxa2/Sorl1	29
MF	GO:0005537	mannose binding	7/1281	33/28171	0.000596883	0.010306186	0.008010803	Mrc1/Clec10a/Clec4a2/Igf2r/Clec4a3/Cd209c/Clec4d	7
MF	GO:0003727	single-stranded RNA binding	13/1281	101/28171	0.000662665	0.011254437	0.00874786	Ddx60/Atxn1/Cbx8/Msi1/Zfr2/Thra/Rbpms/Ago2/Strbp/Dhx9/Ddx3x/Tlr7/Anxa1	13
MF	GO:0016857	racemase and epimerase activity, acting on carbohydrates and derivatives	4/1281	10/28171	0.000716768	0.01197696	0.009309464	Dse/Fuom/Glce/Renbp	4
MF	GO:0004553	hydrolase activity, hydrolyzing O-glycosyl compounds	13/1281	103/28171	0.000799548	0.013148129	0.010219792	Pgghg/Cemip2/Ovgp1/Man1c1/Afp/Glb1l/Ugt1a6a/Gla/Gbe1/Naglu/Hexb/Lyz2/Lyz1	13
MF	GO:0004602	glutathione peroxidase activity	6/1281	26/28171	0.000918055	0.014861007	0.011551179	Ptges/Ltc4s/Gstp1/Mgst2/Mgst3/Gstt1	6
MF	GO:0015291	secondary active transmembrane transporter activity	24/1281	262/28171	0.000946816	0.015090798	0.011729791	Slc12a5/Slc7a8/Slc28a2/Slc2a4/Slc9b2/Slc9a5/Slc15a4/Slc10a3/Slc30a4/Slc26a10/Slc9a4/Clcn4/Slc45a3/Slc25a19/Slc1a4/Mfsd2a/Slc16a12/Slc39a14/Ank/Mfsd12/Slc37a2/Slc4a8/Slc5a3/Slc24a5	24
MF	GO:0004713	protein tyrosine kinase activity	15/1281	132/28171	0.00099976	0.015493307	0.012042654	Ntrk1/Fer/Flt1/Src/Map2k6/Nrp1/Abl2/Csf1r/Peak1/Hck/Ddr2/Epha2/Fgr/Fes/Axl	15
MF	GO:0003712	transcription coregulator activity	38/1281	489/28171	0.00100198	0.015493307	0.012042654	Nsd1/Supt7l/Nfkbiz/Med16/Trim21/Nr0b2/Mycbp/Rcor2/Trim12c/Bcl3/Phf8/Bclaf3/Kat6b/Birc2/Zbtb32/Tle3/Spen/Usp22/Parp14/Nmi/Lpin3/Tle6/Parp9/Irf2bpl/Sap30/Nab2/Rbpms/Trim14/Cited2/Nupr1/Dhx9/Trim30a/Basp1/Ifi204/Lmo2/Bhlhe41/Hmga1b/Hmga1	38
MF	GO:0005035	death receptor activity	4/1281	11/28171	0.001085883	0.01581637	0.012293764	Tnfrsf10b/Tnfrsf11a/Eda2r/Tnfrsf1b	4
MF	GO:0008035	high-density lipoprotein particle binding	4/1281	11/28171	0.001085883	0.01581637	0.012293764	Lrp8/Cd36/Pltp/Trem2	4
MF	GO:0008331	high voltage-gated calcium channel activity	4/1281	11/28171	0.001085883	0.01581637	0.012293764	Cacna1b/Cacna1d/Cacnb3/Cacna1a	4
MF	GO:0004857	enzyme inhibitor activity	32/1281	392/28171	0.001097933	0.01581637	0.012293764	Myoz1/Tsacc/Tfpi/Apoc2/Ppp1r35/Glmn/Cd109/Lmtk2/Serpinb1b/Birc2/Serpinb1c/Dnajc3/Parp9/Cep43/Spink5/Ugt1a7c/Lxn/Renbp/Dynll1/Bcl2l1/Gas6/Serpinb1a/Cst7/Cstdc4/App/Serpine1/Anxa2/Anxa3/Rgs2/C3/Anxa1/Serpinb6b	32
MF	GO:0016616	oxidoreductase activity, acting on the CH-OH group of donors, NAD or NADP as acceptor	16/1281	147/28171	0.001099207	0.01581637	0.012293764	Sdr42e1/Rdh12/Dhrs9/Dhrs4/Hsd17b14/Ugdh/Nsdhl/Sord/Hsd17b11/Dhrs3/Akr1c13/Akr1b8/Cbr2/Idh1/Me1/Akr1b3	16
MF	GO:0019239	deaminase activity	6/1281	27/28171	0.001135356	0.016024534	0.012455567	Cda/Adarb1/Ampd3/Lacc1/Gda/Apobec1	6
MF	GO:0031406	carboxylic acid binding	21/1281	220/28171	0.00114461	0.016024534	0.012455567	Folr1/Tm4sf5/L1cam/Mag/Acacb/Hdc/Siglece/Fabp3/Egln1/Srr/Glul/Rxra/Shmt1/Ugt1a7c/Nos2/Igf2r/Tyms/Gstp1/Cd36/Cd33/Fabp4	21
MF	GO:0008194	UDP-glycosyltransferase activity	16/1281	148/28171	0.001181551	0.016321154	0.012686123	Extl1/B4galt6/Chpf/B3galnt1/B3gnt3/Gbgt1/Epm2a/Ugt1a6a/Ext1/Gcnt1/Ugt1a7c/Mgat2/Galnt3/Gys1/Hexb/Gyg	16
MF	GO:0001530	lipopolysaccharide binding	7/1281	37/28171	0.001227721	0.016735771	0.013008398	Ptafr/H2bc21/P2rx7/Tlr4/Tlr2/Cd14/Trem2	7
MF	GO:0001784	phosphotyrosine residue binding	8/1281	48/28171	0.001333224	0.017916584	0.013926221	Sh2d3c/Acp2/Grap/Ptpn5/Abl2/Hck/Fgr/Socs3	8
MF	GO:0001540	amyloid-beta binding	10/1281	71/28171	0.001348932	0.017916584	0.013926221	Ldlrad3/Lrp8/Pirb/Msr1/Clstn3/Cd36/Tlr2/Fcgr2b/Sorl1/Trem2	10
MF	GO:0005200	structural constituent of cytoskeleton	10/1281	72/28171	0.001503793	0.019340338	0.015032878	Tln2/Tubb4a/Myom1/Ank2/Sptbn1/Tpm2/Odf2/Vim/Tpm1/Actg1	10
MF	GO:0017018	myosin phosphatase activity	10/1281	72/28171	0.001503793	0.019340338	0.015032878	Ppm1l/Pdxp/Epm2a/Dusp1/Ctdsp1/Dusp5/Dusp2/Ctdsp2/Dusp14/Ppm1j	10
MF	GO:0004879	nuclear receptor activity	8/1281	49/28171	0.001530799	0.019340338	0.015032878	Rorc/Nr4a1/Nr1h3/Nr4a2/Nr1d1/Rxra/Thra/Stat3	8
MF	GO:0098531	ligand-activated transcription factor activity	8/1281	49/28171	0.001530799	0.019340338	0.015032878	Rorc/Nr4a1/Nr1h3/Nr4a2/Nr1d1/Rxra/Thra/Stat3	8
MF	GO:0016846	carbon-sulfur lyase activity	4/1281	12/28171	0.0015704	0.019461222	0.015126839	Cenpv/Ltc4s/Mgst2/Mgst3	4
MF	GO:0005096	GTPase activator activity	22/1281	241/28171	0.001577937	0.019461222	0.015126839	Srgap3/Tagap/Arhgap25/Arhgap15/Jun/Als2cl/Rabgap1l/Rin1/Tiam2/Rapgef2/Adap1/Nrp1/Rin2/Acap1/Ranbp3l/Arap3/Agap1/Dock2/Arhgap31/Rgs1/Rasgrp3/Rgs2	22
MF	GO:0031267	small GTPase binding	25/1281	290/28171	0.001759193	0.021441452	0.016666034	Exph5/Fer/Rgl3/Gas8/Rab11fip1/Dock1/Unc13d/Als2cl/Rabgap1l/Rin1/Diaph2/Rab34/Rilpl1/Pkn3/Kctd13/Rin2/Dock9/Micall2/Dock2/Ehd1/Odf2/Flna/Rasgrp3/Anxa2/Sorl1	25
MF	GO:0001221	transcription coregulator binding	15/1281	140/28171	0.001813714	0.021848928	0.016982758	Rorc/Tert/Pax6/Pax3/Fam89b/Nr1d1/Klf4/Rxra/Per1/Nfatc1/Nfe2l2/Lmo2/Fos/Hmga1b/Hmga1	15
MF	GO:0061134	peptidase regulator activity	24/1281	276/28171	0.001916781	0.022825113	0.017741527	Tnfrsf10b/Tfpi/Cd109/Serpinb1b/Nlrp1b/Birc2/Serpinb1c/Clpx/Tifab/Spink5/Lxn/Renbp/Bcl2l1/Gas6/Serpinb1a/Cst7/Cstdc4/App/Serpine1/Anxa2/C3/Ctss/Serpinb6b/Ctsk	24
MF	GO:0016614	oxidoreductase activity, acting on CH-OH group of donors	16/1281	156/28171	0.002047893	0.024104914	0.018736292	Sdr42e1/Rdh12/Dhrs9/Dhrs4/Hsd17b14/Ugdh/Nsdhl/Sord/Hsd17b11/Dhrs3/Akr1c13/Akr1b8/Cbr2/Idh1/Me1/Akr1b3	16
MF	GO:0045309	protein phosphorylated amino acid binding	9/1281	63/28171	0.002092908	0.024104914	0.018736292	Sh2d3c/Acp2/Grap/Ptpn5/Abl2/Hck/Fgr/Socs3/Sirpa	9
MF	GO:0004550	nucleoside diphosphate kinase activity	5/1281	21/28171	0.002132766	0.024104914	0.018736292	Nme3/Cmpk2/Ak3/Nme4/Ak1	5
MF	GO:0017017	MAP kinase tyrosine/serine/threonine phosphatase activity	4/1281	13/28171	0.002187125	0.024104914	0.018736292	Dusp1/Dusp5/Dusp2/Dusp14	4
MF	GO:0033691	sialic acid binding	4/1281	13/28171	0.002187125	0.024104914	0.018736292	L1cam/Mag/Siglece/Cd33	4
MF	GO:0055102	lipase inhibitor activity	4/1281	13/28171	0.002187125	0.024104914	0.018736292	Apoc2/Anxa2/Anxa3/Anxa1	4
MF	GO:0070513	death domain binding	4/1281	13/28171	0.002187125	0.024104914	0.018736292	Ripk1/Irgm1/Bcl2l1/Dap	4
MF	GO:0048306	calcium-dependent protein binding	10/1281	76/28171	0.002273837	0.024705691	0.019203265	Spaca9/Syn1/Lrp8/Anxa6/S100a4/S100a1/Anxa4/Anxa2/Anxa3/Anxa1	10
MF	GO:0001965	G-protein alpha-subunit binding	7/1281	41/28171	0.00228933	0.024705691	0.019203265	Gpsm1/Pkd1l2/Ccdc88c/Gpsm2/Igf2r/Rgs1/Rgs2	7
MF	GO:0005544	calcium-dependent phospholipid binding	8/1281	53/28171	0.002563813	0.027382578	0.021283959	Syt11/Anxa6/Esyt1/Anxa4/Anxa2/Anxa3/Anxa5/Anxa1	8
MF	GO:0120014	phospholipid transfer activity	5/1281	22/28171	0.002657784	0.028096573	0.021838933	Prelid3a/Pitpnc1/Prelid2/Esyt1/Pltp	5
MF	GO:0043177	organic acid binding	21/1281	236/28171	0.002707009	0.028327895	0.022018736	Folr1/Tm4sf5/L1cam/Mag/Acacb/Hdc/Siglece/Fabp3/Egln1/Srr/Glul/Rxra/Shmt1/Ugt1a7c/Nos2/Igf2r/Tyms/Gstp1/Cd36/Cd33/Fabp4	21
MF	GO:0008106	alcohol dehydrogenase (NADP+) activity	6/1281	32/28171	0.002863465	0.029665501	0.023058432	Rdh12/Dhrs4/Dhrs3/Akr1c13/Akr1b8/Akr1b3	6
MF	GO:1901611	phosphatidylglycerol binding	4/1281	14/28171	0.002952509	0.030285141	0.023540066	Pitpnc1/Uqcc3/Nme4/Pltp	4
MF	GO:0016758	hexosyltransferase activity	18/1281	192/28171	0.003025428	0.030519489	0.02372222	Extl1/B4galt6/Chpf/B3galnt1/B3gnt3/Gbgt1/Epm2a/Ugt1a6a/Dpy19l1/Ext1/Gbe1/Gcnt1/Ugt1a7c/Mgat2/Galnt3/Gys1/Hexb/Gyg	18
MF	GO:0072341	modified amino acid binding	11/1281	92/28171	0.003034274	0.030519489	0.02372222	Folr1/Syt11/Anxa6/Tyms/Gas6/Cd300a/Anxa2/Anxa5/Mfge8/Axl/Trem2	11
MF	GO:0008028	monocarboxylic acid transmembrane transporter activity	9/1281	67/28171	0.003217227	0.031963387	0.024844535	Slc10a3/Ceacam1/Abcc3/Abcg2/Slc1a4/Mfsd2a/Slc16a12/Slc43a3/Cd36	9
MF	GO:0046965	nuclear retinoid X receptor binding	5/1281	23/28171	0.003270385	0.031963387	0.024844535	Nsd1/Nr0b2/Nr1h3/Hmga1b/Hmga1	5
MF	GO:0050431	transforming growth factor beta binding	5/1281	23/28171	0.003270385	0.031963387	0.024844535	Cd109/Ltbp4/Tgfbr1/Tsku/Cd36	5
MF	GO:0001786	phosphatidylserine binding	9/1281	68/28171	0.003561506	0.034483369	0.026803269	Syt11/Anxa6/Gas6/Cd300a/Anxa2/Anxa5/Mfge8/Axl/Trem2	9
MF	GO:0052689	carboxylic ester hydrolase activity	16/1281	165/28171	0.003600051	0.034533824	0.026842487	Faah/Abhd1/Ndst1/Gdpd3/Acot1/Abhd16a/Abhd2/Pnpla7/Pla2g12a/Abhd6/Gdpd1/Aoah/Abhd12/Lars2/Lpl/Pla2g5	16
MF	GO:0050664	oxidoreductase activity, acting on NAD(P)H, oxygen as acceptor	4/1281	15/28171	0.003882454	0.03651966	0.028386039	Kmo/Ncf1/Cyba/Cybb	4
MF	GO:0004843	cysteine-type deubiquitinase activity	11/1281	95/28171	0.003897989	0.03651966	0.028386039	Usp35/Yod1/Usp20/Usp22/Otub2/Usp2/Usp3/Usp28/Usp45/Usp18/Mindy1	11
MF	GO:0042974	nuclear retinoic acid receptor binding	6/1281	34/28171	0.00393388	0.03651966	0.028386039	Nsd1/Nr0b2/Nr1h3/Rxra/Hmga1b/Hmga1	6
MF	GO:0004715	non-membrane spanning protein tyrosine kinase activity	7/1281	45/28171	0.003948071	0.03651966	0.028386039	Fer/Src/Abl2/Peak1/Hck/Fgr/Fes	7
MF	GO:0038024	cargo receptor activity	10/1281	82/28171	0.003992078	0.036599939	0.028448438	Folr1/Mrc1/Scarf1/Lrp8/Tfrc/Cxcl16/Msr1/Cd36/Lgals3bp/Colec12	10
MF	GO:0033764	steroid dehydrogenase activity, acting on the CH-OH group of donors, NAD or NADP as acceptor	7/1281	46/28171	0.004477411	0.040689458	0.031627145	Sdr42e1/Dhrs9/Hsd17b14/Nsdhl/Hsd17b11/Akr1c13/Akr1b8	7
MF	GO:0016722	oxidoreductase activity, acting on metal ions	4/1281	16/28171	0.004992164	0.044972887	0.034956572	Cyb561d2/Steap3/Fth1/Cp	4
MF	GO:0004033	aldo-keto reductase (NADP) activity	6/1281	36/28171	0.005274733	0.047108824	0.036616796	Rdh12/Dhrs4/Dhrs3/Akr1c13/Akr1b8/Akr1b3	6
MF	GO:0004601	peroxidase activity	8/1281	60/28171	0.005600233	0.048905427	0.038013261	Ptges/Ptgs1/Ltc4s/Gstp1/Mgst2/Mgst3/Ptgs2/Gstt1	8
MF	GO:0004722	protein serine/threonine phosphatase activity	10/1281	86/28171	0.005617515	0.048905427	0.038013261	Ppm1l/Pdxp/Epm2a/Dusp1/Ctdsp1/Dusp5/Dusp2/Ctdsp2/Dusp14/Ppm1j	10
MF	GO:0008081	phosphoric diester hydrolase activity	10/1281	86/28171	0.005617515	0.048905427	0.038013261	Pde4b/Gdpd3/Mppe1/Plcd3/Smpdl3a/Gdpd1/Pld2/Smpdl3b/Pde8b/Ccl5	10
