# Supplementary material for: H2S‐Releasing Versatile Montmorillonite Nanoformulation Trilogically Renovates the Gut Microenvironment for Inflammatory Bowel Disease Modulation
Source: Adv Sci (Weinh). 2024 Feb 2;11(14):2308092. doi: 10.1002/advs.202308092 (PMC11005690; doi:10.1002/advs.202308092)
Supplement: Supplementary file 2 — Supporting Information [file ADVS-11-2308092-s001.zip › Supporting information/Supporting information 7. KEGG analysis (RAW264.7).xls]

ID	Description	GeneRatio	BgRatio	pvalue	p.adjust	qvalue	geneID	Count
mmu04380	Osteoclast differentiation - Mus musculus (house mouse)	31/610	128/9270	1.25E-10	4.02E-08	3.28E-08	19094/18722/16176/100038909/21812/16476/21934/26399/18733/100038947/14284/15979/320832/18018/14283/246256/12978/18035/17969/20375/17972/12702/13057/14130/22177/11433/14281/14131/83433/19261/13038	31
mmu05140	Leishmaniasis - Mus musculus (house mouse)	20/610	70/9270	1.22E-08	1.97E-06	1.61E-06	15001/19094/16176/15002/16476/21898/15979/18126/246256/18035/17969/17972/24088/19225/13057/14281/12266/14131/16401/13058	20
mmu04145	Phagosome - Mus musculus (house mouse)	31/610	182/9270	8.04E-07	8.63E-05	7.05E-05	15001/17533/242341/15002/22153/21827/110350/16419/21898/56644/50909/15042/246256/16410/22042/20288/170776/17969/12491/17972/11984/24088/13057/14130/12266/140792/12475/11465/13040/14131/13058	31
mmu05323	Rheumatoid arthritis - Mus musculus (house mouse)	19/610	87/9270	2.71E-06	0.000217865	0.000178053	15001/16408/16156/242341/16176/14254/15002/16476/21934/21898/12519/69583/20304/20310/11984/24088/11433/14281/13038	19
mmu04668	TNF signaling pathway - Mus musculus (house mouse)	22/610	115/9270	4.67E-06	0.000300527	0.000245609	231991/16878/17395/16449/19094/432555/16176/12051/16476/26399/15953/19766/11797/56532/21938/22029/20304/20310/18035/19225/12702/14281	22
mmu05417	Lipid and atherosclerosis - Mus musculus (house mouse)	32/610	216/9270	1.17E-05	0.000625247	0.00051099	21933/17395/19094/16176/20779/16476/18750/26399/18987/21898/20181/76580/225471/56489/15511/54123/20848/18018/18024/20304/12048/20310/18035/17969/12491/17972/24088/50527/13057/14281/12475/13058	32
mmu05202	Transcriptional misregulation in cancer - Mus musculus (house mouse)	32/610	224/9270	2.47E-05	0.001137459	0.000929601	18612/18791/12606/18211/17395/80859/18505/16599/14254/12393/19696/70122/212980/17873/18109/11797/20181/104156/12444/16000/15242/22290/27015/22029/56312/12978/12048/16909/20375/15078/12475/16421	32
mmu04640	Hematopoietic cell lineage - Mus musculus (house mouse)	18/610	94/9270	3.35E-05	0.001348335	0.001101941	15001/16157/13857/16190/16156/16176/15002/16194/16197/12986/12982/12978/22042/16790/12491/12489/12475/16401	18
mmu05152	Tuberculosis - Mus musculus (house mouse)	27/610	180/9270	4.47E-05	0.00160053	0.00130805	15001/16411/17533/19094/242341/16176/15002/20779/18046/21898/15979/56644/18126/16155/246256/170776/56619/11984/24088/16985/14130/13033/12266/12475/13040/14131/14127	27
mmu04620	Toll-like receptor signaling pathway - Mus musculus (house mouse)	18/610	100/9270	7.87E-05	0.00225584	0.001843609	19094/16176/16476/26399/19766/21898/225471/56489/12519/142980/54123/20304/18035/170743/24088/14281/12475/13038	18
mmu05145	Toxoplasmosis - Mus musculus (house mouse)	19/610	109/9270	7.90E-05	0.00225584	0.001843609	15001/16779/19094/15002/26399/11797/21898/30955/15944/15979/15511/18126/20848/16155/226519/11689/12048/18035/24088	19
mmu05418	Fluid shear stress and atherosclerosis - Mus musculus (house mouse)	23/610	147/9270	8.41E-05	0.00225584	0.001843609	18791/17395/19094/63873/16176/12390/20779/16476/19252/26399/18591/103140/18024/14870/16410/211666/17969/14862/66447/13057/14281/11465/14871	23
mmu04060	Cytokine-cytokine receptor interaction - Mus musculus (house mouse)	35/610	294/9270	0.000439462	0.010885129	0.008895986	21933/85030/16878/12772/16157/13857/16190/16156/12984/16176/20305/21944/16194/21812/16197/21934/16174/17082/23886/57916/245527/21938/15979/12986/69583/16155/12982/12978/66102/20304/21950/20310/21942/20299/13051	35
mmu05321	Inflammatory bowel disease - Mus musculus (house mouse)	12/610	62/9270	0.000610409	0.014039413	0.011473858	15001/19885/16190/16176/15002/16476/16174/21898/15979/20848/18018/24088	12
mmu04010	MAPK signaling pathway - Mus musculus (house mouse)	35/610	301/9270	0.000679488	0.014586341	0.011920841	19395/12287/18211/12289/12297/19094/233046/15370/16176/14254/21812/16476/19252/18750/26399/18591/17873/13636/76089/240672/13537/16000/12286/30957/19259/15511/320139/18018/12978/13836/16765/192176/240168/14281/12475	35
mmu04510	Focal adhesion - Mus musculus (house mouse)	26/610	203/9270	0.00079672	0.016033998	0.013103954	70549/16779/17907/16404/14254/22371/21827/12390/20779/330662/16476/18750/22793/18591/16419/11797/12444/18719/16000/170736/226519/16410/192176/11465/16421/16401	26
mmu01240	Biosynthesis of cofactors - Mus musculus (house mouse)	21/610	152/9270	0.000939227	0.017547258	0.014340682	107766/77974/98256/56738/66454/57028/79059/14287/665563/22169/94284/56248/56520/22235/20425/29858/394432/20148/67375/11636/66812	21
mmu04625	C-type lectin receptor signaling pathway - Mus musculus (house mouse)	17/610	112/9270	0.000980903	0.017547258	0.014340682	13654/19094/16176/12051/20779/16476/56489/56644/18018/170776/56619/18035/17474/19225/16985/14127/20299	17
mmu01232	Nucleotide metabolism - Mus musculus (house mouse)	14/610	84/9270	0.001066715	0.018078009	0.014774444	12495/22271/79059/72269/13178/22169/56248/56520/11717/210808/22171/14544/11636/22436	14
mmu01523	Antifolate resistance - Mus musculus (house mouse)	7/610	29/9270	0.002251123	0.036095233	0.02949921	14275/16176/76408/14287/26357/20425/22171	7
mmu04151	PI3K-Akt signaling pathway - Mus musculus (house mouse)	38/610	359/9270	0.002354037	0.036095233	0.02949921	231991/67168/16779/13857/16190/18211/381810/15370/16404/14254/22371/16194/21827/16197/12125/14709/18750/18591/16419/13636/21898/20181/30955/12444/16000/263803/74747/12986/226519/14936/16410/170755/12978/12048/13836/24088/16421/16401	38
mmu04142	Lysosome - Mus musculus (house mouse)	18/610	135/9270	0.003148746	0.046086197	0.037664431	13034/11782/242341/27029/11605/11432/27419/16004/15212/229445/114128/19063/11984/240283/13033/11433/13040/13038	18
mmu04210	Apoptosis - Mus musculus (house mouse)	18/610	136/9270	0.00341344	0.046853062	0.038291159	21933/18211/12984/170770/16476/12125/17873/19766/11797/22029/229445/12048/18035/13033/14281/11465/13040/13038	18
mmu04659	Th17 cell differentiation - Mus musculus (house mouse)	15/610	105/9270	0.003492154	0.046853062	0.038291159	15001/19885/16190/19094/16176/15002/16194/21812/16476/20181/15979/20848/18018/18035/14281	15
mmu05132	Salmonella infection - Mus musculus (house mouse)	28/610	253/9270	0.00460078	0.059258042	0.04842926	21933/235406/232943/19094/17907/16176/22153/110350/16476/213575/26399/19766/11797/11852/56532/21898/17920/30955/74764/66616/56455/18035/192176/24088/12306/14281/12475/11465	28
mmu05161	Hepatitis B - Mus musculus (house mouse)	20/610	163/9270	0.005047471	0.062510991	0.051087766	13654/231991/17395/19094/21812/20779/16476/18750/26399/21898/225471/56489/142980/54123/20848/18018/13205/18035/24088/14281	20
mmu00983	Drug metabolism - other enzymes - Mus musculus (house mouse)	13/610	92/9270	0.006937645	0.080436277	0.065737395	22271/79059/72269/94284/56520/394432/103140/14870/211666/14862/66447/22436/14871	13
mmu05171	Coronavirus disease - COVID-19 - Mus musculus (house mouse)	27/610	249/9270	0.006994459	0.080436277	0.065737395	12263/19094/100043813/16176/15200/22371/16194/16476/270106/18750/269261/21898/246728/18186/56489/142980/50909/12267/20848/18035/170743/24088/56040/14281/12266/14131/13058	27
mmu05222	Small cell lung cancer - Mus musculus (house mouse)	13/610	93/9270	0.007595638	0.08433777	0.068925931	16779/17873/11797/20181/22032/27015/22029/18126/226519/16410/12048/18035/19225	13
mmu00220	Arginine biosynthesis - Mus musculus (house mouse)	5/610	20/9270	0.008219124	0.0862333	0.070475073	108682/76282/14645/18126/109652	5
mmu05414	Dilated cardiomyopathy - Mus musculus (house mouse)	13/610	94/9270	0.008301964	0.0862333	0.070475073	12289/12297/24051/16404/11512/16419/16000/22004/16410/22003/11465/16421/16401	13
mmu04064	NF-kappa B signaling pathway - Mus musculus (house mouse)	14/610	105/9270	0.008660901	0.087150312	0.071224512	16176/21934/17873/19766/11797/21898/245527/225471/22029/12048/20310/18035/19225/12475	14
mmu05133	Pertussis - Mus musculus (house mouse)	11/610	77/9270	0.011541057	0.112612742	0.092033951	12263/19094/16176/16476/21898/225471/50909/18126/14281/12266/12475	11
mmu04658	Th1 and Th2 cell differentiation - Mus musculus (house mouse)	12/610	88/9270	0.012227056	0.115797409	0.094636653	15001/16450/16190/16449/19094/15002/16476/15979/18018/18035/19664/14281	12
mmu03320	PPAR signaling pathway - Mus musculus (house mouse)	12/610	89/9270	0.013317394	0.122520024	0.100130782	22259/20411/14077/12894/20181/94180/12491/17436/16956/18830/11770/11520	12
mmu05162	Measles - Mus musculus (house mouse)	17/610	145/9270	0.014303164	0.125012698	0.102167945	16176/170770/16476/21898/12444/246728/56489/15511/54123/20848/170776/12048/18035/170743/24088/14130/14281	17
mmu04216	Ferroptosis - Mus musculus (house mouse)	7/610	40/9270	0.014364813	0.125012698	0.102167945	68428/14319/213053/20229/22042/12870/13058	7
mmu05410	Hypertrophic cardiomyopathy - Mus musculus (house mouse)	12/610	91/9270	0.015719167	0.130561792	0.106703001	12289/12297/24051/16404/16419/16000/22004/16410/22003/11465/16421/16401	12
mmu05134	Legionellosis - Mus musculus (house mouse)	9/610	60/9270	0.015813385	0.130561792	0.106703001	16176/21898/15511/20310/18035/12176/24088/12266/12475	9
mmu04920	Adipocytokine signaling pathway - Mus musculus (house mouse)	10/610	71/9270	0.017177375	0.132891482	0.108606965	20528/100705/12894/20181/21938/94180/20848/18035/12491/12702	10
mmu05142	Chagas disease - Mus musculus (house mouse)	13/610	103/9270	0.017230169	0.132891482	0.108606965	19094/16176/21812/16476/21898/15979/18126/20304/18035/24088/18787/14281/12266	13
mmu00520	Amino sugar and nucleotide sugar metabolism - Mus musculus (house mouse)	8/610	51/9270	0.017333672	0.132891482	0.108606965	12763/74091/227620/22235/29858/19703/15212/56174	8
mmu04613	Neutrophil extracellular trap formation - Mus musculus (house mouse)	22/610	208/9270	0.018298138	0.133141338	0.108811162	16408/19094/319181/22371/20779/232440/12727/18750/319190/21898/56644/246256/17969/17972/170743/24088/13057/15078/12266/11465/14131/13058	22
mmu04657	IL-17 signaling pathway - Mus musculus (house mouse)	12/610	93/9270	0.018435025	0.133141338	0.108811162	17395/19094/16176/16476/16819/22032/56489/14283/20310/18035/19225/14281	12
mmu00480	Glutathione metabolism - Mus musculus (house mouse)	10/610	72/9270	0.018815939	0.133141338	0.108811162	207182/103140/14870/211666/16790/14862/66447/15926/14871/18263	10
mmu05164	Influenza A - Mus musculus (house mouse)	19/610	173/9270	0.019020191	0.133141338	0.108811162	21933/15001/16176/15002/18750/100037258/21898/246728/56489/19326/15979/142980/54123/20304/18035/170743/12702/11465/170722	19
mmu04662	B cell receptor signaling pathway - Mus musculus (house mouse)	11/610	83/9270	0.019574692	0.134107467	0.109600742	18722/100038909/16476/18733/18018/18035/12517/12520/240168/14130/14281	11
mmu00980	Metabolism of xenobiotics by cytochrome P450 - Mus musculus (house mouse)	10/610	73/9270	0.020566428	0.135668571	0.11087657	94284/394432/103140/14870/211666/12409/14862/13849/66447/14871	10
mmu04672	Intestinal immune network for IgA production - Mus musculus (house mouse)	7/610	43/9270	0.020958533	0.135668571	0.11087657	15001/15002/57916/12519/69583/16421/16401	7
mmu05204	Chemical carcinogenesis - DNA adducts - Mus musculus (house mouse)	11/610	84/9270	0.021238193	0.135668571	0.11087657	72082/94284/394432/103140/14870/211666/14862/13849/66447/19225/14871	11
mmu04061	Viral protein interaction with cytokine and cytokine receptor - Mus musculus (house mouse)	12/610	95/9270	0.021487879	0.135668571	0.11087657	21933/12772/20305/16194/16174/21938/16155/12978/20304/20310/20299/13051	12
mmu00603	Glycosphingolipid biosynthesis - globo and isoglobo series - Mus musculus (house mouse)	4/610	17/9270	0.022207824	0.137517682	0.112387776	26879/227671/11605/15212	4
mmu00040	Pentose and glucuronate interconversions - Mus musculus (house mouse)	6/610	36/9270	0.028450095	0.170150804	0.139057538	94284/22235/20322/394432/14187/11677	6
mmu05235	PD-L1 expression and PD-1 checkpoint pathway in cancer - Mus musculus (house mouse)	11/610	88/9270	0.028940723	0.170150804	0.139057538	19094/16476/26399/21898/225471/15979/20848/18018/18035/24088/14281	11
mmu00240	Pyrimidine metabolism - Mus musculus (house mouse)	8/610	56/9270	0.029063026	0.170150804	0.139057538	12495/22271/79059/72269/13178/22169/56520/22171	8
mmu00920	Sulfur metabolism - Mus musculus (house mouse)	3/610	11/9270	0.031432553	0.180737179	0.147709365	20342/59010/20341	3
mmu04630	JAK-STAT signaling pathway - Mus musculus (house mouse)	18/610	171/9270	0.03211741	0.18097111	0.147900547	16878/16157/13857/16190/16156/213043/12984/16194/16197/18591/12444/15979/12986/20848/16155/12982/12048/12702	18
mmu00670	One carbon pool by folate - Mus musculus (house mouse)	4/610	19/9270	0.032597281	0.18097111	0.147900547	69606/665563/20425/22171	4
mmu01521	EGFR tyrosine kinase inhibitor resistance - Mus musculus (house mouse)	10/610	79/9270	0.033635267	0.183568746	0.150023493	16194/20779/12125/18750/18591/16000/20848/12048/14456/26362	10
mmu01524	Platinum drug resistance - Mus musculus (house mouse)	10/610	80/9270	0.036274447	0.191619058	0.156602695	170770/13870/11797/103140/14870/211666/12048/14862/66447/14871	10
mmu04066	HIF-1 signaling pathway - Mus musculus (house mouse)	13/610	114/9270	0.036300505	0.191619058	0.156602695	14254/16194/18750/112405/21898/18642/16000/15979/18126/20848/22042/18787/13058	13
mmu05167	Kaposi sarcoma-associated herpesvirus infection - Mus musculus (house mouse)	22/610	224/9270	0.038257368	0.194733821	0.159148268	19094/20779/16476/14709/26399/18591/30955/56489/15979/142980/54123/20848/18018/15042/57781/15162/20310/18035/271375/19225/14281/12266	22
mmu01210	2-Oxocarboxylic acid metabolism - Mus musculus (house mouse)	4/610	20/9270	0.03869182	0.194733821	0.159148268	108682/76282/15926/109652	4
mmu00062	Fatty acid elongation - Mus musculus (house mouse)	5/610	29/9270	0.038704859	0.194733821	0.159148268	26897/66775/30963/19063/70757	5
mmu05207	Chemical carcinogenesis - receptor activation - Mus musculus (house mouse)	22/610	225/9270	0.0398966	0.19764162	0.161524698	231991/12287/12289/16449/20779/16476/18750/16600/11512/94284/20181/12286/56489/394432/103140/20848/211666/14862/13849/66447/14281/14871	22
mmu00982	Drug metabolism - cytochrome P450 - Mus musculus (house mouse)	9/610	71/9270	0.042257489	0.202351372	0.165373792	213043/94284/394432/103140/14870/211666/14862/66447/14871	9
mmu04015	Rap1 signaling pathway - Mus musculus (house mouse)	21/610	214/9270	0.042543094	0.202351372	0.165373792	11541/16408/19395/70549/381810/19094/14254/20779/18750/26399/18591/11512/13636/76089/16000/106952/217944/12978/13836/240168/11465	21
mmu04921	Oxytocin signaling pathway - Mus musculus (house mouse)	16/610	153/9270	0.04384196	0.202351372	0.165373792	28240/12289/12297/18160/20779/16476/18750/11512/30955/18018/52163/16518/19225/19735/14281/11465	16
mmu04610	Complement and coagulation cascades - Mus musculus (house mouse)	11/610	94/9270	0.043968022	0.202351372	0.165373792	16411/18791/21788/12263/22371/50909/12267/12628/18787/19124/12266	11
mmu04936	Alcoholic liver disease - Mus musculus (house mouse)	15/610	141/9270	0.043989429	0.202351372	0.165373792	12263/19094/100705/16176/26399/12894/19766/21898/64899/56489/12267/20310/18035/12266/12475	15
mmu04621	NOD-like receptor signaling pathway - Mus musculus (house mouse)	21/610	216/9270	0.046252165	0.20976334	0.171431301	28240/19094/16176/637515/16476/18439/19766/11797/56532/21898/246728/56489/15944/54123/20304/12048/15951/20310/18035/13057/13058	21
mmu04115	p53 signaling pathway - Mus musculus (house mouse)	9/610	73/9270	0.049127512	0.21970915	0.179559619	21933/170770/17873/68428/12444/16000/22401/12048/18787	9
mmu05169	Epstein-Barr virus infection - Mus musculus (house mouse)	22/610	231/9270	0.05083456	0.221944049	0.181386114	15001/16408/12495/19094/15002/16476/12125/26399/17873/19766/12444/246728/60406/27015/56489/54123/20848/15042/18035/19664/22352/24088	22
mmu04928	Parathyroid hormone synthesis, secretion and action - Mus musculus (house mouse)	12/610	108/9270	0.051005775	0.221944049	0.181386114	231991/18578/15200/12393/16658/18227/18750/11512/20181/13653/18806/14281	12
mmu00561	Glycerolipid metabolism - Mus musculus (house mouse)	8/610	63/9270	0.053284696	0.225028807	0.183907165	56077/193742/11605/64899/71910/14187/16956/11677	8
mmu04330	Notch signaling pathway - Mus musculus (house mouse)	8/610	63/9270	0.053284696	0.225028807	0.183907165	20238/16450/16449/21887/56381/114606/19165/19664	8
mmu04144	Endocytosis - Mus musculus (house mouse)	25/610	271/9270	0.053811236	0.225028807	0.183907165	14275/12390/13429/21812/75767/20779/216724/13855/230597/52348/18719/259300/216859/58194/106952/19326/72543/18806/347722/232227/15511/15042/13660/16004/22042	25
mmu00564	Glycerophospholipid metabolism - Mus musculus (house mouse)	11/610	98/9270	0.056540037	0.232984754	0.190409246	56077/74596/237928/64899/71910/241274/110911/66350/270084/18806/18784	11
mmu00230	Purine metabolism - Mus musculus (house mouse)	14/610	134/9270	0.057160856	0.232984754	0.190409246	12495/18160/18578/79059/13178/11512/56248/56520/11717/218461/210808/14544/11636/22436	14
mmu04014	Ras signaling pathway - Mus musculus (house mouse)	22/610	235/9270	0.05923028	0.238401878	0.194836448	19395/18211/233046/14254/226525/19696/14709/18750/18591/225870/13636/16000/66350/18806/217944/11352/12978/19731/12048/13836/240168/18784	22
mmu05135	Yersinia infection - Mus musculus (house mouse)	14/610	135/9270	0.060114202	0.238972506	0.1953028	19094/16176/20779/330662/16476/26399/21898/18719/18018/18035/14281/11465/14131/16401	14
mmu05412	Arrhythmogenic right ventricular cardiomyopathy - Mus musculus (house mouse)	9/610	77/9270	0.06498268	0.249451344	0.203866741	12289/12297/24051/16404/16419/16410/11465/16421/16401	9
mmu04962	Vasopressin-regulated water reabsorption - Mus musculus (house mouse)	6/610	44/9270	0.066538753	0.249451344	0.203866741	231991/110350/213575/11512/19326/56455	6
mmu04512	ECM-receptor interaction - Mus musculus (house mouse)	10/610	89/9270	0.066647568	0.249451344	0.203866741	16779/16404/22371/21827/16419/226519/16410/12491/16421/16401	10
mmu04727	GABAergic synapse - Mus musculus (house mouse)	10/610	89/9270	0.066647568	0.249451344	0.203866741	57138/12287/12289/20779/14709/18750/11512/14645/15114/12286	10
mmu04611	Platelet activation - Mus musculus (house mouse)	13/610	125/9270	0.067085335	0.249451344	0.203866741	19395/70549/19094/22371/20779/11512/30955/19222/19224/22320/11465/14131/14127	13
mmu04933	AGE-RAGE signaling pathway in diabetic complications - Mus musculus (house mouse)	11/610	101/9270	0.067398345	0.249451344	0.203866741	19094/16176/21812/72469/16476/18750/13653/20848/18018/18787/13058	11
mmu00534	Glycosaminoglycan biosynthesis - heparan sulfate / heparin - Mus musculus (house mouse)	4/610	24/9270	0.069094903	0.252824532	0.206623514	56219/15531/14042/93683	4
mmu04912	GnRH signaling pathway - Mus musculus (house mouse)	10/610	90/9270	0.070795482	0.256136463	0.209330225	12289/19094/15200/20779/16476/18750/26399/11512/13653/18806	10
mmu01230	Biosynthesis of amino acids - Mus musculus (house mouse)	9/610	79/9270	0.07399584	0.264740672	0.216362105	108682/76282/14645/18642/20425/209027/27053/15926/109652	9
mmu05144	Malaria - Mus musculus (house mouse)	7/610	57/9270	0.078740098	0.278618808	0.227704159	16408/16176/21827/21898/12491/12520/24088	7
mmu04062	Chemokine signaling pathway - Mus musculus (house mouse)	18/610	192/9270	0.081156589	0.28404806	0.232141272	19395/12772/20305/20779/14709/11512/30955/94176/20848/15162/66102/20304/20310/18035/17969/14191/20299/13051	18
mmu01522	Endocrine resistance - Mus musculus (house mouse)	10/610	93/9270	0.084199506	0.290192502	0.237162881	16450/17395/16449/19094/15200/20779/16476/11512/16000/14281	10
mmu00051	Fructose and mannose metabolism - Mus musculus (house mouse)	5/610	36/9270	0.084714581	0.290192502	0.237162881	18642/29858/20322/14187/11677	5
mmu00790	Folate biosynthesis - Mus musculus (house mouse)	4/610	26/9270	0.087798382	0.297590306	0.243208815	56738/14287/14187/11677	4
mmu04068	FoxO signaling pathway - Mus musculus (house mouse)	13/610	131/9270	0.089552797	0.300375008	0.245484642	20528/19094/21812/16197/12125/17873/12444/16000/20620/20848/170755/13609/12176	13
mmu04670	Leukocyte transendothelial migration - Mus musculus (house mouse)	12/610	119/9270	0.091408772	0.30343943	0.247989073	16408/17395/19094/17907/64945/18750/17969/17972/13057/11465/16401/13058	12
mmu00565	Ether lipid metabolism - Mus musculus (house mouse)	6/610	48/9270	0.093150025	0.303473355	0.248016798	68616/66350/66569/270084/18806/18784	6
mmu04514	Cell adhesion molecules - Mus musculus (house mouse)	17/610	183/9270	0.094021161	0.303473355	0.248016798	171171/15001/16728/16408/17136/64945/15002/58998/20612/68481/12519/15042/16410/19280/18007/16421/16401	17
mmu04814	Motor proteins - Mus musculus (house mouse)	18/610	196/9270	0.094246383	0.303473355	0.248016798	16564/16559/232943/17907/668940/66196/22153/110350/213575/16553/17922/17920/74764/56455/22004/22003/11465/17916	18
mmu00910	Nitrogen metabolism - Mus musculus (house mouse)	3/610	17/9270	0.096863695	0.308812967	0.252380653	12353/14645/76459	3
mmu01250	Biosynthesis of nucleotide sugars - Mus musculus (house mouse)	5/610	38/9270	0.101537471	0.320539859	0.261964579	12763/227620/22235/29858/56174	5
mmu00590	Arachidonic acid metabolism - Mus musculus (house mouse)	9/610	85/9270	0.105437343	0.329619654	0.269385138	72082/64292/66350/19224/17001/11689/12409/19225/18784	9
mmu04725	Cholinergic synapse - Mus musculus (house mouse)	11/610	112/9270	0.118111038	0.363690433	0.297229841	231991/12287/12289/14709/18750/11512/12672/30955/12286/16518/14281	11
mmu04623	Cytosolic DNA-sensing pathway - Mus musculus (house mouse)	8/610	75/9270	0.118594707	0.363690433	0.297229841	16176/19766/56532/56489/54123/26388/20304/18035	8
mmu05150	Staphylococcus aureus infection - Mus musculus (house mouse)	12/610	128/9270	0.135918254	0.412883753	0.3374336	15001/16408/12263/15002/19204/50909/12267/246256/12628/14130/12266/14131	12
mmu04926	Relaxin signaling pathway - Mus musculus (house mouse)	12/610	129/9270	0.141489306	0.425790247	0.347981568	231991/17395/19094/21812/20779/16476/14709/18750/11512/18126/18035/14281	12
mmu05208	Chemical carcinogenesis - reactive oxygen species - Mus musculus (house mouse)	19/610	222/9270	0.143711494	0.428473157	0.350174204	19094/12865/12868/20779/16476/66043/18806/103140/18024/11352/211666/18035/17969/14862/13849/66447/13057/14281/14871	19
mmu00052	Galactose metabolism - Mus musculus (house mouse)	4/610	32/9270	0.156176221	0.44307558	0.362108189	11605/18642/14187/11677	4
mmu00512	Mucin type O-glycan biosynthesis - Mus musculus (house mouse)	4/610	32/9270	0.156176221	0.44307558	0.362108189	72297/20448/14537/14425	4
mmu00630	Glyoxylate and dicarboxylate metabolism - Mus musculus (house mouse)	4/610	32/9270	0.156176221	0.44307558	0.362108189	67078/66904/14645/20425	4
mmu04215	Apoptosis - multiple species - Mus musculus (house mouse)	4/610	32/9270	0.156176221	0.44307558	0.362108189	170770/12125/11797/12048	4
mmu00531	Glycosaminoglycan degradation - Mus musculus (house mouse)	3/610	21/9270	0.156697878	0.44307558	0.362108189	27029/27419/15212	3
mmu04666	Fc gamma R-mediated phagocytosis - Mus musculus (house mouse)	9/610	93/9270	0.157332445	0.44307558	0.362108189	330662/18750/18719/18806/246256/15162/17969/14130/14131	9
mmu04137	Mitophagy - animal - Mus musculus (house mouse)	7/610	68/9270	0.158241279	0.44307558	0.362108189	21425/68943/20779/16476/17684/12048/12176	7
mmu05146	Amoebiasis - Mus musculus (house mouse)	10/610	107/9270	0.165518036	0.459455237	0.375494636	16779/16176/18750/21898/18126/226519/20310/24088/12475/20708	10
mmu05203	Viral carcinogenesis - Mus musculus (house mouse)	19/610	229/9270	0.175492459	0.482979245	0.39471988	13654/231991/242341/319181/19696/20779/16476/15451/319190/12444/20684/22029/54123/20848/15042/13205/18035/19664/12266	19
mmu04070	Phosphatidylinositol signaling system - Mus musculus (house mouse)	9/610	96/9270	0.179502734	0.485335322	0.396645408	56077/74596/320404/212111/114663/72469/18750/18719/110911	9
mmu05322	Systemic lupus erythematosus - Mus musculus (house mouse)	13/610	149/9270	0.181718123	0.485335322	0.396645408	15001/12263/20821/319181/15002/232440/319190/12519/50909/246256/15078/12266/14131	13
mmu01040	Biosynthesis of unsaturated fatty acids - Mus musculus (house mouse)	4/610	34/9270	0.182377559	0.485335322	0.396645408	26897/66775/30963/70757	4
mmu04710	Circadian rhythm - Mus musculus (house mouse)	4/610	34/9270	0.182377559	0.485335322	0.396645408	19885/217166/18626/79362	4
mmu04931	Insulin resistance - Mus musculus (house mouse)	10/610	110/9270	0.186686579	0.492730152	0.402688912	231991/20528/100705/22259/12894/20848/14936/18035/12491/12702	10
mmu04930	Type II diabetes mellitus - Mus musculus (house mouse)	5/610	48/9270	0.206419387	0.54038246	0.441633262	12287/20528/12289/12286/12702	5
mmu05166	Human T-cell leukemia virus 1 infection - Mus musculus (house mouse)	20/610	250/9270	0.211146759	0.547868458	0.447751273	13654/231991/15001/16408/70549/21752/15002/21812/16476/11512/12444/13653/18186/18018/15042/14283/12048/18035/20375/14281	20
mmu04917	Prolactin signaling pathway - Mus musculus (house mouse)	7/610	74/9270	0.212681855	0.547868458	0.447751273	19094/20779/21934/12444/20848/12702/14281	7
mmu05416	Viral myocarditis - Mus musculus (house mouse)	8/610	88/9270	0.22133673	0.561311814	0.458737998	15001/16408/24051/15002/12519/15042/11352/11465	8
mmu01212	Fatty acid metabolism - Mus musculus (house mouse)	6/610	62/9270	0.221790922	0.561311814	0.458737998	66775/12894/30963/94180/19063/70757	6
mmu05216	Thyroid cancer - Mus musculus (house mouse)	4/610	37/9270	0.224074469	0.561311814	0.458737998	18211/17873/20181/27015	4
mmu05310	Asthma - Mus musculus (house mouse)	3/610	25/9270	0.224873367	0.561311814	0.458737998	15001/15002/14127	3
mmu04020	Calcium signaling pathway - Mus musculus (house mouse)	20/610	253/9270	0.226691865	0.561498313	0.458890416	11541/12287/18211/12289/21425/18682/320404/14254/72469/19204/18750/18591/58861/18439/12286/68279/18126/18018/52163/15235	20
mmu04935	Growth hormone synthesis, secretion and action - Mus musculus (house mouse)	10/610	117/9270	0.240363231	0.590816491	0.482851006	231991/12289/19094/18750/26399/11512/16000/20848/12702/14281	10
mmu04726	Serotonergic synapse - Mus musculus (house mouse)	11/610	131/9270	0.243449766	0.593869883	0.485346423	12287/12289/72082/19252/14709/18750/12286/19224/11689/11820/19225	11
mmu00250	Alanine, aspartate and glutamate metabolism - Mus musculus (house mouse)	4/610	39/9270	0.253114969	0.606513616	0.495679647	108682/76282/14645/27053	4
mmu05225	Hepatocellular carcinoma - Mus musculus (house mouse)	14/610	174/9270	0.255026563	0.606513616	0.495679647	21752/21812/18750/17873/27015/103140/18024/14870/211666/12048/14862/66447/11465/14871	14
mmu02010	ABC transporters - Mus musculus (house mouse)	5/610	52/9270	0.255712516	0.606513616	0.495679647	76408/26357/26874/11666/19300	5
mmu04520	Adherens junction - Mus musculus (house mouse)	8/610	92/9270	0.258155735	0.606513616	0.495679647	20583/14158/17907/21812/58998/20779/20411/11465	8
mmu00604	Glycosphingolipid biosynthesis - ganglio series - Mus musculus (house mouse)	2/610	15/9270	0.259145953	0.606513616	0.495679647	20448/15212	2
mmu04810	Regulation of actin cytoskeleton - Mus musculus (house mouse)	18/610	231/9270	0.260823265	0.606513616	0.495679647	16411/16408/381810/17907/16404/20779/330662/18591/54004/16419/219140/12672/18719/16410/19241/11465/16421/16401	18
mmu04217	Necroptosis - Mus musculus (house mouse)	14/610	175/9270	0.261817989	0.606513616	0.495679647	21933/16176/232440/19766/11797/56532/21898/14645/14319/225471/15979/142980/20848/13058	14
mmu00600	Sphingolipid metabolism - Mus musculus (house mouse)	5/610	54/9270	0.281358238	0.641438804	0.524222625	56386/11605/67260/15212/223753	5
mmu04650	Natural killer cell mediated cytotoxicity - Mus musculus (house mouse)	10/610	122/9270	0.281741614	0.641438804	0.524222625	21933/16408/18750/12506/15979/56554/18018/246256/22177/14127	10
mmu05219	Bladder cancer - Mus musculus (house mouse)	4/610	41/9270	0.282870528	0.641438804	0.524222625	17395/15200/20779/69635	4
mmu00760	Nicotinate and nicotinamide metabolism - Mus musculus (house mouse)	4/610	42/9270	0.297944209	0.670895351	0.548296299	213043/66454/12182/67375	4
mmu05020	Prion disease - Mus musculus (house mouse)	20/610	267/9270	0.305193739	0.677247737	0.553487853	231991/12287/12289/232943/19094/12865/16176/22153/12868/12390/66043/74764/13653/15511/226519/20304/17969/17972/13057/13058	20
mmu00830	Retinol metabolism - Mus musculus (house mouse)	8/610	97/9270	0.306519889	0.677247737	0.553487853	72082/77974/213043/241452/28200/94284/394432/20148	8
mmu04910	Insulin signaling pathway - Mus musculus (house mouse)	11/610	139/9270	0.307075061	0.677247737	0.553487853	19088/20528/18682/212111/100705/20411/104215/14251/14936/14252/12702	11
mmu00860	Porphyrin metabolism - Mus musculus (house mouse)	4/610	43/9270	0.313111374	0.681324516	0.556819643	94284/394432/12870/109778	4
mmu05415	Diabetic cardiomyopathy - Mus musculus (house mouse)	16/610	211/9270	0.31406438	0.681324516	0.556819643	18604/20528/17395/19094/12865/12868/21812/66043/18750/14936/17969/12491/17972/13057/13033/13058	16
mmu05231	Choline metabolism in cancer - Mus musculus (house mouse)	8/610	98/9270	0.316430722	0.681324516	0.556819643	56077/16476/18750/18591/18719/18806/68682/14281	8
mmu04923	Regulation of lipolysis in adipocytes - Mus musculus (house mouse)	5/610	57/9270	0.320662136	0.681324516	0.556819643	18160/11512/19224/19225/11770	5
mmu05168	Herpes simplex virus 1 infection - Mus musculus (house mouse)	33/610	459/9270	0.321514628	0.681324516	0.556819643	15001/56009/241944/380855/16176/233060/105243585/15002/233057/20779/234358/244713/434377/18987/11797/246728/77519/56489/15979/142980/20684/67996/54123/15042/100041677/20304/12048/18035/24088/235047/12702/12266/170722	33
mmu04622	RIG-I-like receptor signaling pathway - Mus musculus (house mouse)	6/610	71/9270	0.324395426	0.681324516	0.556819643	19094/19766/56489/54123/13205/18035	6
mmu04750	Inflammatory mediator regulation of TRP channels - Mus musculus (house mouse)	10/610	127/9270	0.324982564	0.681324516	0.556819643	18211/72082/19094/63873/16176/20779/18750/26399/11512/16000	10
mmu05215	Prostate cancer - Mus musculus (house mouse)	8/610	99/9270	0.326403396	0.681324516	0.556819643	231991/18791/17395/18591/104156/16000/14870/18035	8
mmu04932	Non-alcoholic fatty liver disease - Mus musculus (house mouse)	12/610	156/9270	0.329945311	0.681324516	0.556819643	12606/19094/12865/16176/22259/16194/12868/16476/12125/20181/12702/14281	12
mmu00053	Ascorbate and aldarate metabolism - Mus musculus (house mouse)	3/610	31/9270	0.334384721	0.681324516	0.556819643	94284/22235/394432	3
mmu00640	Propanoate metabolism - Mus musculus (house mouse)	3/610	31/9270	0.334384721	0.681324516	0.556819643	100705/66904/12039	3
mmu00562	Inositol phosphate metabolism - Mus musculus (house mouse)	6/610	72/9270	0.33626756	0.681324516	0.556819643	320404/212111/114663/72469/30955/18719	6
mmu04976	Bile secretion - Mus musculus (house mouse)	8/610	100/9270	0.336430429	0.681324516	0.556819643	23957/76408/26357/11512/94284/20181/394432/13849	8
mmu04146	Peroxisome - Mus musculus (house mouse)	7/610	87/9270	0.347756755	0.699860469	0.571968347	28200/26874/11666/18126/19300/15926/22436	7
mmu04925	Aldosterone synthesis and secretion - Mus musculus (house mouse)	8/610	102/9270	0.356617838	0.707112606	0.577895232	231991/12289/18160/15370/18227/18750/11512/52163	8
mmu00061	Fatty acid biosynthesis - Mus musculus (house mouse)	2/610	19/9270	0.358518004	0.707112606	0.577895232	100705/94180	2
mmu05210	Colorectal cancer - Mus musculus (house mouse)	7/610	88/9270	0.358681942	0.707112606	0.577895232	170770/21812/16476/12125/17873/27015/14281	7
mmu05214	Glioma - Mus musculus (house mouse)	6/610	74/9270	0.360144309	0.707112606	0.577895232	18750/18591/17873/16000/27015/52163	6
mmu05205	Proteoglycans in cancer - Mus musculus (house mouse)	15/610	205/9270	0.373050278	0.728013271	0.594976521	17395/19094/15200/12390/20779/18750/16419/21898/109676/16000/20848/16410/192176/24088/11465	15
mmu04612	Antigen processing and presentation - Mus musculus (house mouse)	7/610	90/9270	0.38061157	0.730147379	0.596720643	15001/621823/15002/18046/15511/15042/13040	7
mmu05100	Bacterial invasion of epithelial cells - Mus musculus (house mouse)	6/610	76/9270	0.384118092	0.730147379	0.596720643	12390/13429/20779/330662/53860/11465	6
mmu05212	Pancreatic cancer - Mus musculus (house mouse)	6/610	76/9270	0.384118092	0.730147379	0.596720643	21812/17873/27015/18806/20848/12048	6
mmu05030	Cocaine addiction - Mus musculus (house mouse)	4/610	48/9270	0.389445581	0.730147379	0.596720643	231991/67839/16476/13385	4
mmu00500	Starch and sucrose metabolism - Mus musculus (house mouse)	3/610	34/9270	0.389464787	0.730147379	0.596720643	74185/14936/27357	3
mmu04072	Phospholipase D signaling pathway - Mus musculus (house mouse)	11/610	149/9270	0.39137781	0.730147379	0.596720643	56077/67168/381810/13429/18750/18591/11512/30955/18719/18806/14127	11
mmu05032	Morphine addiction - Mus musculus (house mouse)	7/610	91/9270	0.391598112	0.730147379	0.596720643	12287/18578/14709/18750/11512/12286/218461	7
mmu04919	Thyroid hormone signaling pathway - Mus musculus (house mouse)	9/610	120/9270	0.392284151	0.730147379	0.596720643	216154/20779/72469/18750/20181/18642/21833/16410/11465	9
mmu04913	Ovarian steroidogenesis - Mus musculus (house mouse)	5/610	63/9270	0.400553885	0.737019149	0.60233667	26897/11512/16000/11689/19225	5
mmu05332	Graft-versus-host disease - Mus musculus (house mouse)	5/610	63/9270	0.400553885	0.737019149	0.60233667	15001/16176/15002/12519/15042	5
mmu00532	Glycosaminoglycan biosynthesis - chondroitin sulfate / dermatan sulfate - Mus musculus (house mouse)	2/610	21/9270	0.406499887	0.743710021	0.607804855	74241/212898	2
mmu05160	Hepatitis C - Mus musculus (house mouse)	12/610	166/9270	0.411065405	0.7478139	0.611158794	22259/64945/19766/20181/246728/56489/142980/54123/20848/18035/12520/12702	12
mmu04371	Apelin signaling pathway - Mus musculus (house mouse)	10/610	137/9270	0.414545857	0.749908797	0.612870871	18791/17259/16449/21812/14709/11512/30955/13653/18126/18787	10
mmu04979	Cholesterol metabolism - Mus musculus (house mouse)	4/610	50/9270	0.419772641	0.751801594	0.614417779	11813/12491/16956/18830	4
mmu05163	Human cytomegalovirus infection - Mus musculus (house mouse)	18/610	256/9270	0.420261761	0.751801594	0.614417779	231991/19094/16176/16194/20779/14709/18750/26399/11512/19766/20848/18018/16155/15042/16410/20304/18035/19225	18
mmu04664	Fc epsilon RI signaling pathway - Mus musculus (house mouse)	5/610	66/9270	0.440283354	0.78326652	0.640132821	19094/18750/26399/11689/14127	5
mmu00515	Mannose type O-glycan biosynthesis - Mus musculus (house mouse)	2/610	23/9270	0.452679986	0.80089536	0.654540177	243853/98388	2
mmu04152	AMPK signaling pathway - Mus musculus (house mouse)	9/610	127/9270	0.459112488	0.807837274	0.660213529	231991/20528/100705/12894/18642/16000/19326/14936/12491	9
mmu04724	Glutamatergic synapse - Mus musculus (house mouse)	8/610	114/9270	0.478495659	0.824484994	0.673819053	12289/14709/18750/11512/13385/14645/12286/18806	8
mmu00330	Arginine and proline metabolism - Mus musculus (house mouse)	4/610	54/9270	0.479183017	0.824484994	0.673819053	209027/18126/20229/18263	4
mmu05031	Amphetamine addiction - Mus musculus (house mouse)	5/610	69/9270	0.479368771	0.824484994	0.673819053	231991/12289/16476/18750/14281	5
mmu04940	Type I diabetes mellitus - Mus musculus (house mouse)	5/610	70/9270	0.492198382	0.824484994	0.673819053	15001/16176/15002/12519/15042	5
mmu05221	Acute myeloid leukemia - Mus musculus (house mouse)	5/610	70/9270	0.492198382	0.824484994	0.673819053	12606/20848/12978/20375/12475	5
mmu03260	Virion - Human immunodeficiency virus - Mus musculus (house mouse)	1/610	10/9270	0.493903921	0.824484994	0.673819053	170776	1
mmu03264	Virion - Flavivirus - Mus musculus (house mouse)	1/610	10/9270	0.493903921	0.824484994	0.673819053	170776	1
mmu03266	Virion - Herpesvirus - Mus musculus (house mouse)	1/610	10/9270	0.493903921	0.824484994	0.673819053	16004	1
mmu00260	Glycine, serine and threonine metabolism - Mus musculus (house mouse)	3/610	40/9270	0.495285436	0.824484994	0.673819053	237940/27364/20425	3
mmu00350	Tyrosine metabolism - Mus musculus (house mouse)	3/610	40/9270	0.495285436	0.824484994	0.673819053	213043/14085/237940	3
mmu00592	alpha-Linolenic acid metabolism - Mus musculus (house mouse)	2/610	25/9270	0.496739406	0.824484994	0.673819053	66350/18784	2
mmu04723	Retrograde endocannabinoid signaling - Mus musculus (house mouse)	10/610	148/9270	0.51295699	0.829678599	0.678063582	14073/12287/12289/19094/14709/18750/11512/12286/66082/19225	10
mmu04260	Cardiac muscle contraction - Mus musculus (house mouse)	6/610	87/9270	0.513859396	0.829678599	0.678063582	12289/12297/12865/12868/22004/22003	6
mmu04915	Estrogen signaling pathway - Mus musculus (house mouse)	9/610	133/9270	0.515391507	0.829678599	0.678063582	231991/17395/15200/20779/16476/11512/15511/13033/14281	9
mmu05170	Human immunodeficiency virus 1 infection - Mus musculus (house mouse)	16/610	240/9270	0.516288359	0.829678599	0.678063582	19094/319236/16476/14709/18750/26399/19766/21898/75717/21938/18018/15042/12048/18035/24088/14281	16
mmu04927	Cortisol synthesis and secretion - Mus musculus (house mouse)	5/610	72/9270	0.517496039	0.829678599	0.678063582	231991/12289/15370/11512/218461	5
mmu05223	Non-small cell lung cancer - Mus musculus (house mouse)	5/610	72/9270	0.517496039	0.829678599	0.678063582	18750/17873/20181/27015/20848	5
mmu00340	Histidine metabolism - Mus musculus (house mouse)	2/610	26/9270	0.517904964	0.829678599	0.678063582	15109/15186	2
mmu04360	Axon guidance - Mus musculus (house mouse)	12/610	181/9270	0.532703249	0.841685101	0.687876022	171171/16728/26456/259302/20779/11854/18750/13636/18186/13836/18007/14159	12
mmu04370	VEGF signaling pathway - Mus musculus (house mouse)	4/610	58/9270	0.536083429	0.841685101	0.687876022	19094/20779/18750/19225	4
mmu00601	Glycosphingolipid biosynthesis - lacto and neolacto series - Mus musculus (house mouse)	2/610	27/9270	0.53846935	0.841685101	0.687876022	26879/72297	2
mmu04950	Maturity onset diabetes of the young - Mus musculus (house mouse)	2/610	27/9270	0.53846935	0.841685101	0.687876022	18508/15242	2
mmu04966	Collecting duct acid secretion - Mus musculus (house mouse)	2/610	27/9270	0.53846935	0.841685101	0.687876022	242341/11984	2
mmu00513	Various types of N-glycan biosynthesis - Mus musculus (house mouse)	3/610	43/9270	0.544681126	0.843090868	0.6890249	230815/217664/15212	3
mmu04975	Fat digestion and absorption - Mus musculus (house mouse)	3/610	43/9270	0.544681126	0.843090868	0.6890249	66350/12491/18784	3
mmu01200	Carbon metabolism - Mus musculus (house mouse)	8/610	121/9270	0.547223576	0.843090868	0.6890249	67078/66904/108682/76282/18642/20425/15926/17436	8
mmu04971	Gastric acid secretion - Mus musculus (house mouse)	5/610	75/9270	0.554401338	0.850082052	0.694738519	110895/18750/11512/16518/11465	5
mmu05220	Chronic myeloid leukemia - Mus musculus (house mouse)	5/610	76/9270	0.566393116	0.864353476	0.706401991	21812/17873/27015/12048/18035	5
mmu04721	Synaptic vesicle cycle - Mus musculus (house mouse)	5/610	77/9270	0.57821816	0.878237017	0.717748461	12287/242341/13429/12286/11984	5
mmu03450	Non-homologous end-joining - Mus musculus (house mouse)	1/610	13/9270	0.587486267	0.88812478	0.725829339	54125	1
mmu04350	TGF-beta signaling pathway - Mus musculus (house mouse)	7/610	110/9270	0.592292052	0.889598044	0.727033381	21812/228839/15216/230597/22042/18007/13732	7
mmu04071	Sphingolipid signaling pathway - Mus musculus (house mouse)	8/610	126/9270	0.593986272	0.889598044	0.727033381	11542/19094/18750/67260/18806/13609/13033/14127	8
mmu05330	Allograft rejection - Mus musculus (house mouse)	4/610	63/9270	0.602519555	0.898200447	0.734063785	15001/15002/12519/15042	4
mmu03050	Proteasome - Mus musculus (house mouse)	3/610	47/9270	0.605941146	0.899138474	0.734830397	621823/16912/19171	3
mmu00533	Glycosaminoglycan biosynthesis - keratan sulfate - Mus musculus (house mouse)	1/610	14/9270	0.614669305	0.907906037	0.741995781	76969	1
mmu04024	cAMP signaling pathway - Mus musculus (house mouse)	14/610	224/9270	0.619491371	0.910850327	0.744402032	231991/80885/12289/18160/381853/18578/14632/16476/11512/106952/18806/18018/18035/14281	14
mmu04713	Circadian entrainment - Mus musculus (house mouse)	6/610	98/9270	0.631863846	0.924818901	0.755817997	12289/14709/18750/11512/18626/14281	6
mmu00730	Thiamine metabolism - Mus musculus (house mouse)	1/610	15/9270	0.64006383	0.932581688	0.762162217	11636	1
mmu00591	Linoleic acid metabolism - Mus musculus (house mouse)	3/610	50/9270	0.648145837	0.940103421	0.768309432	72082/66350/18784	3
mmu04012	ErbB signaling pathway - Mus musculus (house mouse)	5/610	84/9270	0.65587439	0.946817505	0.773796588	15200/20779/16476/18750/11352	5
mmu03460	Fanconi anemia pathway - Mus musculus (house mouse)	3/610	51/9270	0.661479475	0.946817505	0.773796588	193838/13870/27015	3
mmu04728	Dopaminergic synapse - Mus musculus (house mouse)	8/610	135/9270	0.671663274	0.946817505	0.773796588	231991/12287/12289/19094/14709/18750/12286/14281	8
mmu04218	Cellular senescence - Mus musculus (house mouse)	11/610	184/9270	0.673569426	0.946817505	0.773796588	12289/19094/63873/21812/26399/17873/12444/12193/18018/15042/18787	11
mmu00380	Tryptophan metabolism - Mus musculus (house mouse)	3/610	52/9270	0.674443593	0.946817505	0.773796588	107766/213043/98256	3
mmu04540	Gap junction - Mus musculus (house mouse)	5/610	86/9270	0.676298218	0.946817505	0.773796588	22153/20779/18750/18591/11512	5
mmu04911	Insulin secretion - Mus musculus (house mouse)	5/610	86/9270	0.676298218	0.946817505	0.773796588	231991/68667/12289/18750/11512	5
mmu04970	Salivary secretion - Mus musculus (house mouse)	5/610	86/9270	0.676298218	0.946817505	0.773796588	18750/11512/12182/17105/17110	5
mmu00510	N-Glycan biosynthesis - Mus musculus (house mouse)	3/610	53/9270	0.687038449	0.95577591	0.781117939	230815/20440/217664	3
mmu04922	Glucagon signaling pathway - Mus musculus (house mouse)	6/610	104/9270	0.688633575	0.95577591	0.781117939	231991/18682/100705/12894/18642/14936	6
mmu05340	Primary immunodeficiency - Mus musculus (house mouse)	2/610	36/9270	0.69560428	0.96009429	0.78464718	16197/57916	2
mmu04978	Mineral absorption - Mus musculus (house mouse)	3/610	54/9270	0.699265239	0.96009429	0.78464718	12724/14319/17750	3
mmu05218	Melanoma - Mus musculus (house mouse)	4/610	72/9270	0.70645162	0.96009429	0.78464718	18591/17873/16000/27015	4
mmu04261	Adrenergic signaling in cardiomyocytes - Mus musculus (house mouse)	9/610	156/9270	0.706530101	0.96009429	0.78464718	231991/12289/12297/19094/18750/11512/30955/22004/22003	9
mmu00511	Other glycan degradation - Mus musculus (house mouse)	1/610	18/9270	0.706653251	0.96009429	0.78464718	15212	1
mmu05206	MicroRNAs in cancer - Mus musculus (house mouse)	18/610	303/9270	0.709745536	0.960243961	0.7847695	17395/171543/14086/24064/12125/18750/18591/212980/13636/12444/13435/74747/20848/19143/16765/22352/22003/19225	18
mmu04390	Hippo signaling pathway - Mus musculus (house mouse)	9/610	157/9270	0.713640903	0.961474355	0.785775053	20583/170770/21812/11576/11797/13385/12444/18787/11465	9
mmu04960	Aldosterone-regulated sodium reabsorption - Mus musculus (house mouse)	2/610	38/9270	0.723857475	0.969377966	0.792234363	18750/16000	2
mmu00785	Lipoic acid metabolism - Mus musculus (house mouse)	1/610	19/9270	0.725994098	0.969377966	0.792234363	12039	1
mmu00280	Valine, leucine and isoleucine degradation - Mus musculus (house mouse)	3/610	57/9270	0.733761543	0.969377966	0.792234363	213043/66904/12039	3
mmu05143	African trypanosomiasis - Mus musculus (house mouse)	2/610	39/9270	0.737134481	0.969377966	0.792234363	16176/18750	2
mmu04270	Vascular smooth muscle contraction - Mus musculus (house mouse)	8/610	144/9270	0.739625268	0.969377966	0.792234363	11541/12289/18160/18750/11512/19222/66350/18784	8
mmu00100	Steroid biosynthesis - Mus musculus (house mouse)	1/610	20/9270	0.744061723	0.969377966	0.792234363	18194	1
mmu04340	Hedgehog signaling pathway - Mus musculus (house mouse)	3/610	58/9270	0.744543985	0.969377966	0.792234363	14632/12444/214897	3
mmu04924	Renin secretion - Mus musculus (house mouse)	4/610	76/9270	0.745798161	0.969377966	0.792234363	12289/18160/11512/16518	4
mmu05033	Nicotine addiction - Mus musculus (house mouse)	2/610	40/9270	0.749863378	0.969377966	0.792234363	12287/12286	2
mmu05165	Human papillomavirus infection - Mus musculus (house mouse)	21/610	362/9270	0.759303468	0.969377966	0.792234363	231991/16779/16449/242341/21752/16404/22371/21827/16419/12444/56489/23962/142980/226519/15042/16410/19664/11984/19225/16421/16401	21
mmu04714	Thermogenesis - Mus musculus (house mouse)	13/610	231/9270	0.760556461	0.969377966	0.792234363	231991/18160/329003/19094/12865/76947/12868/66043/12894/11512/66379/66359/11465	13
mmu00360	Phenylalanine metabolism - Mus musculus (house mouse)	1/610	21/9270	0.760939815	0.969377966	0.792234363	237940	1
mmu00770	Pantothenate and CoA biosynthesis - Mus musculus (house mouse)	1/610	21/9270	0.760939815	0.969377966	0.792234363	66812	1
mmu04730	Long-term depression - Mus musculus (house mouse)	3/610	60/9270	0.765061797	0.969377966	0.792234363	18750/16000/12286	3
mmu05320	Autoimmune thyroid disease - Mus musculus (house mouse)	4/610	79/9270	0.772575462	0.969377966	0.792234363	15001/15002/12519/15042	4
mmu03250	Viral life cycle - HIV-1 - Mus musculus (house mouse)	3/610	61/9270	0.774808066	0.969377966	0.792234363	319236/70122/26943	3
mmu04213	Longevity regulating pathway - multiple species - Mus musculus (house mouse)	3/610	61/9270	0.774808066	0.969377966	0.792234363	11512/16000/15511	3
mmu04961	Endocrine and other factor-regulated calcium reabsorption - Mus musculus (house mouse)	3/610	61/9270	0.774808066	0.969377966	0.792234363	13429/18750/11512	3
mmu00430	Taurine and hypotaurine metabolism - Mus musculus (house mouse)	1/610	22/9270	0.776706569	0.969377966	0.792234363	207182	1
mmu00514	Other types of O-glycan biosynthesis - Mus musculus (house mouse)	2/610	43/9270	0.784908734	0.97583248	0.797509382	20440/14425	2
mmu05217	Basal cell carcinoma - Mus musculus (house mouse)	3/610	63/9270	0.793305576	0.981537869	0.802172172	14632/17873/27015	3
mmu00620	Pyruvate metabolism - Mus musculus (house mouse)	2/610	44/9270	0.79559436	0.981537869	0.802172172	100705/17436	2
mmu05022	Pathways of neurodegeneration - multiple diseases - Mus musculus (house mouse)	27/610	471/9270	0.802579497	0.981812271	0.802396429	20238/18951/12287/12289/232943/68943/19094/12865/16176/22153/12868/66043/18750/26399/13385/15114/74764/21938/56791/18126/51897/233871/12048/19165/11820/19225/13058	27
mmu04977	Vitamin digestion and absorption - Mus musculus (house mouse)	1/610	24/9270	0.805193525	0.981812271	0.802396429	26363	1
mmu04310	Wnt signaling pathway - Mus musculus (house mouse)	9/610	172/9270	0.806673726	0.981812271	0.802396429	407821/68339/16476/18750/21887/12444/114606/18018/14283	9
mmu04022	cGMP-PKG signaling pathway - Mus musculus (house mouse)	9/610	173/9270	0.811972186	0.981812271	0.802396429	231991/17259/12289/11542/18160/11512/30955/18018/19735	9
mmu04722	Neurotrophin signaling pathway - Mus musculus (house mouse)	6/610	121/9270	0.816366788	0.981812271	0.802396429	18211/73914/19094/16476/19165/18035	6
mmu04660	T cell receptor signaling pathway - Mus musculus (house mouse)	5/610	103/9270	0.816679501	0.981812271	0.802396429	19094/16476/18018/18035/14281	5
mmu04141	Protein processing in endoplasmic reticulum - Mus musculus (house mouse)	9/610	174/9270	0.817160524	0.981812271	0.802396429	226418/230815/100037258/15511/81500/18024/72265/18415/50527	9
mmu00563	Glycosylphosphatidylinositol (GPI)-anchor biosynthesis - Mus musculus (house mouse)	1/610	26/9270	0.830051413	0.988750081	0.808066428	225651	1
mmu04140	Autophagy - animal - Mus musculus (house mouse)	7/610	142/9270	0.833977395	0.988750081	0.808066428	74747/69635/51897/12048/22320/12176/13033	7
mmu05211	Renal cell carcinoma - Mus musculus (house mouse)	3/610	68/9270	0.834061289	0.988750081	0.808066428	16476/18591/112405	3
mmu05012	Parkinson disease - Mus musculus (house mouse)	14/610	264/9270	0.83521746	0.988750081	0.808066428	18951/232943/68943/12865/22153/12868/66043/19252/74764/56791/213053/18024/12048/227059	14
mmu05230	Central carbon metabolism in cancer - Mus musculus (house mouse)	3/610	69/9270	0.841329397	0.992337237	0.810998069	18211/18642/15926	3
mmu04211	Longevity regulating pathway - Mus musculus (house mouse)	4/610	90/9270	0.852129312	0.994545858	0.812803088	231991/11512/16000/51897	4
mmu05224	Breast cancer - Mus musculus (house mouse)	7/610	147/9270	0.858776428	0.994545858	0.812803088	16450/16449/16476/17873/16000/27015/14281	7
mmu03060	Protein export - Mus musculus (house mouse)	1/610	29/9270	0.861527376	0.994545858	0.812803088	93757	1
mmu04914	Progesterone-mediated oocyte maturation - Mus musculus (house mouse)	4/610	92/9270	0.863732754	0.994545858	0.812803088	19094/12877/11512/16000	4
mmu00071	Fatty acid degradation - Mus musculus (house mouse)	2/610	52/9270	0.865396523	0.994545858	0.812803088	12894/94180	2
mmu00140	Steroid hormone biosynthesis - Mus musculus (house mouse)	4/610	93/9270	0.869236662	0.994545858	0.812803088	72082/94284/114664/394432	4
mmu04530	Tight junction - Mus musculus (house mouse)	8/610	168/9270	0.87124096	0.994545858	0.812803088	12289/68328/64945/20779/16476/76089/231830/11465	8
mmu04918	Thyroid hormone synthesis - Mus musculus (house mouse)	3/610	74/9270	0.87366995	0.994545858	0.812803088	231991/18750/11512	3
mmu04972	Pancreatic secretion - Mus musculus (house mouse)	5/610	114/9270	0.878139228	0.994545858	0.812803088	18750/11512/66350/12182/18784	5
mmu00270	Cysteine and methionine metabolism - Mus musculus (house mouse)	2/610	55/9270	0.885386379	0.994545858	0.812803088	13435/210808	2
mmu00190	Oxidative phosphorylation - Mus musculus (house mouse)	6/610	135/9270	0.887126884	0.994545858	0.812803088	12865/242341/12868/66043/76429/11984	6
mmu00020	Citrate cycle (TCA cycle) - Mus musculus (house mouse)	1/610	32/9270	0.887181481	0.994545858	0.812803088	15926	1
mmu00410	beta-Alanine metabolism - Mus musculus (house mouse)	1/610	32/9270	0.887181481	0.994545858	0.812803088	237940	1
mmu04136	Autophagy - other - Mus musculus (house mouse)	1/610	32/9270	0.887181481	0.994545858	0.812803088	51897	1
mmu00030	Pentose phosphate pathway - Mus musculus (house mouse)	1/610	33/9270	0.894631069	0.994545858	0.812803088	18642	1
mmu04130	SNARE interactions in vesicular transport - Mus musculus (house mouse)	1/610	33/9270	0.894631069	0.994545858	0.812803088	22320	1
mmu05014	Amyotrophic lateral sclerosis - Mus musculus (house mouse)	19/610	369/9270	0.895709002	0.994545858	0.812803088	56009/232943/68943/19094/12865/22153/12868/66043/26399/15114/74764/21938/54563/18126/51897/233871/12048/11465/170722	19
mmu05213	Endometrial cancer - Mus musculus (house mouse)	2/610	58/9270	0.902597594	0.998750602	0.816239459	17873/27015	2
mmu04550	Signaling pathways regulating pluripotency of stem cells - Mus musculus (house mouse)	6/610	140/9270	0.906073837	0.999163615	0.816576998	16878/19094/18508/16600/16000/20848	6
mmu05017	Spinocerebellar ataxia - Mus musculus (house mouse)	6/610	141/9270	0.909515987	0.999536341	0.816881612	20238/18750/12286/51897/233871/19664	6
mmu04614	Renin-angiotensin system - Mus musculus (house mouse)	1/610	37/9270	0.91983071	0.999590373	0.81692577	16790	1
mmu03018	RNA degradation - Mus musculus (house mouse)	3/610	84/9270	0.92134321	0.999590373	0.81692577	67207/12228/18642	3
mmu04929	GnRH secretion - Mus musculus (house mouse)	2/610	63/9270	0.926024497	0.999590373	0.81692577	12289/18750	2
mmu00970	Aminoacyl-tRNA biosynthesis - Mus musculus (house mouse)	2/610	66/9270	0.937415281	0.999590373	0.81692577	69606/102436	2
mmu03013	Nucleocytoplasmic transport - Mus musculus (house mouse)	4/610	117/9270	0.954426378	0.999590373	0.81692577	56009/54563/66069/170722	4
mmu03410	Base excision repair - Mus musculus (house mouse)	1/610	47/9270	0.959541134	0.999590373	0.81692577	72774	1
mmu04114	Oocyte meiosis - Mus musculus (house mouse)	4/610	121/9270	0.962167685	0.999590373	0.81692577	19094/12877/11512/16000	4
mmu04973	Carbohydrate digestion and absorption - Mus musculus (house mouse)	1/610	48/9270	0.962217043	0.999590373	0.81692577	12289	1
mmu05034	Alcoholism - Mus musculus (house mouse)	8/610	205/9270	0.964520895	0.999590373	0.81692577	231991/11541/13340/319181/232440/14709/319190/15078	8
mmu04120	Ubiquitin mediated proteolysis - Mus musculus (house mouse)	5/610	147/9270	0.969121182	0.999590373	0.81692577	11797/75717/109161/56791/12702	5
mmu03015	mRNA surveillance pathway - Mus musculus (house mouse)	3/610	103/9270	0.969694505	0.999590373	0.81692577	56009/17690/170722	3
mmu05010	Alzheimer disease - Mus musculus (house mouse)	17/610	383/9270	0.972085476	0.999590373	0.81692577	12289/232943/12865/16176/22153/12868/66043/74764/213053/18126/51897/19165/227059/11820/19225/16956/13058	17
mmu05226	Gastric cancer - Mus musculus (house mouse)	5/610	150/9270	0.972991663	0.999590373	0.81692577	21752/21812/17873/20181/27015	5
mmu03083	Polycomb repressive complex - Mus musculus (house mouse)	2/610	84/9270	0.977678746	0.999590373	0.81692577	30951/77593	2
mmu04080	Neuroactive ligand-receptor interaction - Mus musculus (house mouse)	17/610	391/9270	0.978058867	0.999590373	0.81692577	11541/67168/11443/11542/381853/381677/12802/19204/58861/18439/12672/19222/21833/12267/233571/13609/12266	17
mmu03420	Nucleotide excision repair - Mus musculus (house mouse)	1/610	57/9270	0.979597382	0.999590373	0.81692577	13870	1
mmu05016	Huntington disease - Mus musculus (house mouse)	12/610	302/9270	0.981883611	0.999590373	0.81692577	231991/12287/232943/12865/22153/12868/170770/66043/13385/15114/74764/51897	12
mmu04934	Cushing syndrome - Mus musculus (house mouse)	5/610	162/9270	0.984393048	0.999590373	0.81692577	231991/12289/15370/11512/218461	5
mmu04742	Taste transduction - Mus musculus (house mouse)	2/610	92/9270	0.986058737	0.999590373	0.81692577	11512/12286	2
mmu00310	Lysine degradation - Mus musculus (house mouse)	1/610	64/9270	0.987371329	0.999590373	0.81692577	18193	1
mmu03008	Ribosome biogenesis in eukaryotes - Mus musculus (house mouse)	3/610	121/9270	0.988321118	0.999590373	0.81692577	67724/434234/170722	3
mmu00010	Glycolysis / Gluconeogenesis - Mus musculus (house mouse)	1/610	67/9270	0.989719271	0.999590373	0.81692577	18642	1
mmu04720	Long-term potentiation - Mus musculus (house mouse)	1/610	67/9270	0.989719271	0.999590373	0.81692577	18750	1
mmu04916	Melanogenesis - Mus musculus (house mouse)	2/610	100/9270	0.991346337	0.999590373	0.81692577	18750/11512	2
mmu04150	mTOR signaling pathway - Mus musculus (house mouse)	4/610	157/9270	0.993607383	0.999590373	0.81692577	18750/64899/16000/74747	4
mmu03010	Ribosome - Mus musculus (house mouse)	4/610	177/9270	0.997766491	0.999590373	0.81692577	100043813/270106/269261/56040	4
mmu04110	Cell cycle - Mus musculus (house mouse)	3/610	155/9270	0.99824734	0.999590373	0.81692577	211586/17873/12444	3
mmu04974	Protein digestion and absorption - Mus musculus (house mouse)	1/610	108/9270	0.999386097	0.999590373	0.81692577	50934	1
mmu03040	Spliceosome - Mus musculus (house mouse)	3/610	180/9270	0.999590373	0.999590373	0.81692577	56009/67996/15511	3
