# Supplementary material for: H2S‐Releasing Versatile Montmorillonite Nanoformulation Trilogically Renovates the Gut Microenvironment for Inflammatory Bowel Disease Modulation
Source: Adv Sci (Weinh). 2024 Feb 2;11(14):2308092. doi: 10.1002/advs.202308092 (PMC11005690; doi:10.1002/advs.202308092)
Supplement: Supplementary file 2 — Supporting Information [file ADVS-11-2308092-s001.zip › Supporting information/Supporting information 8. DEGs in the ROS signalling pathway (RAW264.7).xls]

SYMBOL	logFC	logCPM	PValue	FDR
Pld2	3.105837832	3.405995703	7.52E-12	2.06E-10
Fos	2.638532909	6.001296321	9.29E-50	2.58E-47
Gstm1	2.392060982	5.045174009	1.55E-28	1.46E-26
Src	2.057300475	3.006350022	1.53E-05	0.000136754
Mgst3	1.816550529	5.67788262	2.52E-29	2.55E-27
Ephx1	1.771021779	5.890815028	6.68E-29	6.44E-27
Mgst2	1.407237045	6.113194801	1.77E-19	1.03E-17
Cyba	1.262377533	8.633266035	2.54E-39	4.55E-37
Ncf1	1.141901378	7.517833954	1.19E-23	8.98E-22
Cox7a1	1.123469327	3.608784212	0.001058595	0.005913447
Nfe2l2	1.073396664	6.353778775	3.29E-14	1.18E-12
Jun	1.058590402	4.522694402	8.09E-06	7.73E-05
Nfkbia	-1.059783201	7.474780076	2.26E-21	1.52E-19
Atp5d	-1.065164506	7.709647395	3.76E-06	3.84E-05
Mapk11	-1.359813464	3.100799165	0.001199314	0.006618641
Cox8a	-1.564282672	8.625029622	4.25E-05	0.000339708
Abl2	-1.580838885	5.203565998	3.87E-17	1.84E-15
Gstt3	-1.667030985	4.659298878	7.76E-13	2.46E-11
Gstt1	-5.019683902	5.16176118	2.26E-67	9.72E-65
