# Supplementary material for: H2S‐Releasing Versatile Montmorillonite Nanoformulation Trilogically Renovates the Gut Microenvironment for Inflammatory Bowel Disease Modulation
Source: Adv Sci (Weinh). 2024 Feb 2;11(14):2308092. doi: 10.1002/advs.202308092 (PMC11005690; doi:10.1002/advs.202308092)
Supplement: Supplementary file 2 — Supporting Information [file ADVS-11-2308092-s001.zip › Supporting information/Supporting information 9. DEGs in NF-KB signalling pathway (RAW264.7).xls]

SYMBOL	logFC	logCPM	PValue	FDR
Ticam2	1.639123203	4.261944045	1.46E-09	2.80E-08
Cxcl2	1.574044871	5.526072548	3.00E-21	1.99E-19
Cd14	1.418733392	9.274894985	1.45E-62	5.28E-60
Bcl2l1	1.403856382	6.099831392	8.91E-20	5.29E-18
Ripk1	1.335134195	4.277660602	3.45E-07	4.35E-06
Tlr4	1.092332111	4.92622985	4.64E-08	6.81E-07
Birc2	-1.010683664	4.928295355	3.25E-07	4.13E-06
Nfkbia	-1.059783201	7.474780076	2.26E-21	1.52E-19
Gadd45b	-1.06154626	4.871260875	4.60E-07	5.60E-06
Tnfrsf11a	-1.102605669	4.390795494	5.71E-06	5.61E-05
Il1b	-1.418692066	3.255982485	0.000395927	0.002521834
Traf1	-1.99146836	4.210844604	1.95E-12	5.82E-11
Eda2r	-2.649773119	3.352097202	2.08E-09	3.88E-08
Ptgs2	-3.324392025	4.879629659	1.15E-38	1.92E-36
